# Supplementary material for: A thorough annotation of the krill transcriptome offers new insights for the study of physiological processes
Source: Sci Rep. 2022 Jul 6;12:11415. doi: 10.1038/s41598-022-15320-5 (PMC9259678; doi:10.1038/s41598-022-15320-5)
Supplement: Supplementary file 1 — Supplementary Information 1. [file 41598_2022_15320_MOESM1_ESM.meg]

#mega
!Title ;
!Format DataType=Protein indel=-;

#BAG14332.1_kumopsin3_Hasarius_adansoni_UV5
------------------------------------------------------------
------------------------------------------------------------
---MLNNTALQPAVLD--------DIGPPSWC----------------------------
-----YETRFNGWNA----------------------APDI--LVPDYWKQFR---APAP
YLHYILGCLYICLMSVALIGNAIVIYIFSVSKSLRTPTNMFVIGLAMADLLMMSK--TPV
FIYN-CFHL-G-PV--FG-QLGCDIYAIVGTYSGIGSAFCNAVIAYDRYRVIV------H
-PFSK-SGMTMTKAI-AILVIVYLY-ITPFAILP-AL--KIWSRFVPEGFLTSCSSDFYM
Q-DFNGRSYIVGTWFFGWFIPVAAIIFFYAQIFLAVK-DHEEKI-----KEQARKM-N--
-------------VDSF-RS--------NEA-----------------------------
-----------LKNS--SAEVRIAKTAMCVVLLFLTSWVPYILVAFIAGF--SDP-----
-KL--KRVTP-VISMIPAMTIKGSACFDPFFYALSHPRYRLELQNKLP------------
-----W---L----CIN-------------------------------------------
------------------------------------------------------------
------------------------------------------------------------
--------------------------------------------------------EKAE
ASGPADDSVSKT----TEHVA---------------------------------------
------------------------------------------------------------
------------------------------------------------------------
----------------------------------------

#BAG14331.1_kumopsin2_Hasarius_adansoni_LMS2
------------------------------------------------------------
-----------------------------------------------------------M
SSHTINSAFMVPRDVLGLHLPNNLGGPLPHDN----------------------------
SYYPYLRNATVVDTV----------------------PKEILHMIHDHWYQFA---PLNP
LWHSLLGIAMIILGIVSVIGNGMVIYLMSTTKSLKTPTNMLIVNLAFSDFCMMAFM-MPT
MAAN-CFAE-T-WI--LG-PLMCEIYGMAGSLFGCVSIWSMVMIAFDRYNVIV------R
-GMSA-EPLTTKKAA-AQIFFIWTW-ATTWTLFP-FF--G-WSRYVPEGNMTSCTVDYLT
E-DLKSSSYVLIYGCAVYFTPLFTLIYNYTFIVRSVS-IHENNL-----REQAKKM-N--
-------------VSSL-RA--------NAD-----------------------------
-----------QQKQ--SAECRLAKIALMTVGLWFIAWTPYLSIAWSGIF--SSR-----
-KH----LTP-LATIWGAVFAKAVAVYNPIVYGISHPKYRAALFEKFP------------
-----S------LACTT------ESDVTD-------------------------------
------------------------------------------------------------
------------------------------------------------------------
--------------------------------------------------------NKSE
VTLVTDEKPPKT----QEA-----------------------------------------
------------------------------------------------------------
------------------------------------------------------------
----------------------------------------

#BAG14330.1_kumopsin1_Hasarius_adansoni_LMS1
------------------------------------------------------------
------------------------------------------------------------
---MLPHAAKMAARVA--------------------------------------------
-GDHDGRNISIVDLL----------------------PEDMLPMIHEHWYKFP---PMET
SMHYILGMLIIVIGIISVSGNGVVMYLMMTVKNLRTPGNFLVLNLALSDFGMLFFM-MPT
MSIN-CFAE-T-WV--IG-PFMCELYGMIGSLFGSASIWSLVMITLDRYNVIV------K
-GMAG-KPLTKVGAL-LRMLFVWIW-SLGWTIAP-MY--G-WSRYVPEGSMTSCTIDYID
T-AINPMSYLIAYAIFVYFVPLFIIIYCYAFIVMQVA-AHEKSL-----REQAKKM-N--
-------------IKSL-RS--------NED-----------------------------
-----------NKKA--SAEFRLAKVAFMTICCWFMAWTPYLTLSFLGIF--SDR-----
-TW----LTP-MTSVWGAIFAKASACYNPIVYGISHPKYRAALHDKFP------------
-----C------LKCGS-------------------------------------------
------------------------------------------------------------
------------------------------------------------------------
--------------------------------------------------------DSPK
GDSASTVAESEK----AGE-----------------------------------------
------------------------------------------------------------
------------------------------------------------------------
----------------------------------------

#BAG14335.1_kumopsin3_Plexippus_paykulli_UV5
------------------------------------------------------------
------------------------------------------------------------
------MLNNTIPGPATLDDIGPPSWCYETRF----------------------------
----------NGWNA----------------------APDI--YVPDYWKQFR---APAP
YLHYMLGFFYICLMSIAVVGNAIVMYIFFSAKTLRTPTNMFVIGLAMADLLMMSK--TPV
FIYN-CFHL-G-PV--FG-QIGCDIYGIVGTYSGIGSAFCNAIIAYDRYRVIV------H
-PFSK-SGMSITKAI-AFLVIIYLY-ITPFAILP-AL--KIWSRYVPEGFLTSCSADFFM
Q-DFNGRSYIVGTWFFGWFIPVAAIVFFYVQIFLAVK-DHEEKI-----KEQARKM-N--
-------------VDSI-RS--------NEA-----------------------------
-----------VKNS--SAEVRIAKTAMCVFLMFLSSWAPYILVAFITGF--SDP-----
-KL--KRITP-VISMVPAMTIKASACFDPFFYALSHPRYRLELQNRMP------------
-----W------LCINEKAEA---------------------------------------
------------------------------------------------------------
------------------------------------------------------------
--------------------------------------------------------SGPA
DDSVSKTTEHVA------------------------------------------------
------------------------------------------------------------
------------------------------------------------------------
----------------------------------------

#BAG14334.1_kumopsin2_Plexippus_paykulli_LMS2
------------------------------------------------------------
-----------------------------------------------------------M
SSQIINGAYMVSRDALGLHLPTNLGGPLPQDN----------------------------
SYYPYLRNTTVVDTV----------------------PKEILHMIHDHWYQFP---PLNP
LWHSLLGIAMILLGIVSVIGNGMVMYLMNTTKSLKTPTNMLIVNLAFSDFCMMAFM-MPT
MAAN-CFAE-T-WI--LG-PFMCEIYGMAGSLFGCVSIWSMVMIAFDRYNVIV------R
-GMNA-EPLTTKKAA-AQIFLIWAW-AIMWTVLP-FF--G-WSRYVPEGNMTSCTVDYLS
E-DLKSSSYVLIYGCAVYFIPLFTLIYNYTFIVRAVS-IHEDNL-----REQAKKM-N--
-------------VTSL-RA--------NAD-----------------------------
-----------QQKQ--SAECRLAKIALMTVGLWFIAWTPYLCIAWSGIF--SSR-----
-KH----LTP-LATIWGAVFAKAVAVYNPIVYGISHPKYRAALFQKFP------------
-----S------LACTTESDVIDNKS----------------------------------
------------------------------------------------------------
------------------------------------------------------------
--------------------------------------------------------EVTF
VTDEKPPKTQEA------------------------------------------------
------------------------------------------------------------
------------------------------------------------------------
----------------------------------------

#BAG14333.1_kumopsin1_Plexippus_paykulli_LMS1
------------------------------------------------------------
------------------------------------------------------------
---MLPQAAKMAARAS--------------------------------------------
-SGVDGKNISIVDLL----------------------PEDMLYMIHEHWYKYP---PMES
TMHYLLGITIILIGIISVSGNSIVIYLMLSVKSLRTPANFLVTSLAVSDGGMLAFM-APT
MPIN-CFAQ-T-WV--LG-PFMCELYGMVGSLFGSASIWNMVMITLDRYNVIV------R
-GMSG-KPLTKVGAL-LRIIFVWVW-SLGWTIAP-MY--G-WSSYAPEGSMTGCTVDYLH
T-DISTMSYLIVYAIFVYFVPLFIIIYCYTYIVMQVA-AHEKSL-----REQAKKM-N--
-------------IKSL-RS--------NED-----------------------------
-----------NKKA--SAEFRLAKVALMTICLWFMAWTPYLILSLLGIF--SDR-----
-EW----LTP-LTSIWGAVFAKAASAYNPIVYGISHPKYRAALHEKFP------------
-----C------LNCAT-------------------------------------------
------------------------------------------------------------
------------------------------------------------------------
--------------------------------------------------------ESPK
GDSASTVAESDK----GGD-----------------------------------------
------------------------------------------------------------
------------------------------------------------------------
----------------------------------------

#BAG80986.1_opsin_Branchinella_kugenumaensis_RhD/BCR2
------------------------------------------------------------
------------------------------------------------------------
--MLNNSEPSFAAYSV------ADGIWYPAGT----------------------------
---------KQIDGA----------------------PADVIAMTHAHWKQFP---PSNP
AWNYLFGVIYFFLWIVNHIGNGLVIWIFLKTKSLRTPSNMLIVNLAIADFFMMLTQ-SPL
YIIS-AFTS-RWWI--WG-HFWCRFYGYTGGITGIAAIFTMVFIGYDRYNVIV------K
-GMNG-TKITKGMAF-IMILWTWIY-ANAFCLPA-ML--EVWGNFSPEGLLSTCSFDYLN
DNKFHGYFYTMYIFTGAYCVPMLLLMFFYSQIVKAVW-AHEASS-----RAQAKKM-N--
-------------VESL-RS--------NAD-----------------------------
-----------ANAE--SAEMRIAKVALTNVLLWVCIWTPYAFVAVTGAF--GNR-----
-QI----LTP-LVAQLPSLICKMASCLNPLVYAISHPKYRQVLQKELP------------
-----W---F----CIH-----EPED----------------------------------
------------------------------------------------------------
------------------------------------------------------------
--------------------------------------------------------KKSD
ATSVGSATTTAT----A-------------------------------------------
------------------------------------------------------------
------------------------------------------------------------
----------------------------------------

#BAG80985.1_opsin_Branchinella_kugenumaensis_RhC/BCR3
------------------------------------------------------------
------------------------------------------------------------
-------MLNFSEPRFAAYSVAEGVWYPPGTT----------------------------
----------QIDGA----------------------PADIVALTHAHWKKFP---PSNP
AWNYLFACLYFFLWVINHIGNGLVIKIFLKTKSLRTPSNMLIVNLAIADFFMMLTQ-SPL
FIIS-AFSS-RWWI--WG-HFWCRFYGYTGGITGIAAIFTLVFIGYDRYNVIV------K
-GMSG-KRISKGMAF-GMIVWTWVY-ANVFCLPP-ML--QVWGDFSPEGMLSTCSFDYLN
ENRLHGPIFTGYIFFGAYCVPMFLLFFFYSQIVKAVW-AHEAAL-----KAQAKKM-N--
-------------VESL-RS--------NAD-----------------------------
-----------ANAE--SAEVRIAKVALTNVLLWICIWTPYAFVAVTGAF--GNR-----
-QI----LTP-LVAQLPSLICKCASSLNPIVYAISHPKFRQVIQKDYP------------
-----W------FCIHEPES----------------------------------------
------------------------------------------------------------
------------------------------------------------------------
--------------------------------------------------------SADT
KSVTSGQTQVAA------------------------------------------------
------------------------------------------------------------
------------------------------------------------------------
----------------------------------------

#BAG80987.1_opsin_partial_Branchinella_kugenumaensis_RhB/CRUST
------------------------------------------------------------
------------------------------------------------------------
--MNFTGPIAEAQHGG------YDPWSLPDSF----------------------------
---------TLASYV----------------------PDDVRSFLLPHWHGFK---ALHP
MWYYVMGLYYLVMGSIALFGNIMVLKIFGKYPALRTPANVYVMNLAFSDFTLMLTL-LPE
CIWN-FFLG-GPWR--FG-EYGCYIHAFCGALCGYNQIFTLVLISLDRYNVIV------K
-GFSG-APLTFNKAV-SMVAFSWIW-ALGWSITP-LF--G-WGAYAMDGILGTCSYDYVT
R-DFMNRSHITAAFTFNWVFPLLTIMFCYWFIVQAVF-KHEEEL-----RTQAKKM-N--
-------------VTSL-RS--------NQD-----------------------------
-----------QNSQ--SAEIRIAKVSIMNVSLWLAAWTPFAAISL--------------
------------------------------------------------------------
------------------------------------------------------------
------------------------------------------------------------
------------------------------------------------------------
------------------------------------------------------------
------------------------------------------------------------
------------------------------------------------------------
------------------------------------------------------------
----------------------------------------

#BAG80984.1_opsin_Branchinella_kugenumaensis_RhA/UV5
------------------------------------------------------------
------------------------------------------------------------
----------MANVTG--------------------------------------------
FDYYRYERRELGWNT----------------------PAEYMEFVHPHWKQFE---APNP
FLHYMLGVFYIIFMFCSLIGNGVVIWVFASAKSLRTPSNLFVINLAVLDFLMMLK--TPV
FIVN-SFNE-G-PI--WG-KTGCDFFALLGSYAGIGGATTNAAIAFDRYRTIA------H
-PFDG--KLSRGQAI-TLCMLCWLY-ATPFSLMP-FF--GIWGRFVPEGFLTTCSFDYIT
E-DSSTRAFVGTIFFTSYVLPMILIIYFYSQIVGHVR-QHEETL-----RAQAKKM-N--
-------------VATL-RS--------GKD-----------------------------
-----------DQEQ--SAEVRIAKVCIGLFSMFVISWTPYAAVALLCAF--GNR-----
-AA----VTP-LVSMIPALTCKAVACIDPWIYAINHPRYRLELQKRLP------------
-----W-------FCIH-----EPEPNND-------------------------------
------------------------------------------------------------
------------------------------------------------------------
--------------------------------------------------------SASV
NSEKTVATTTPS------------------------------------------------
------------------------------------------------------------
------------------------------------------------------------
----------------------------------------

#EFX81332.1_UV_wavelength_opsin_Daphnia_pulex_UV5b
------------------------------------------------------------
----------------------------------------------------------ML
LPNIWPGINNVSGPIA--------------------------------------------
-ESWKYESKMNGWNT----------------------PADYKSYVHPHWLSYE---EPNP
MLHHLLGVLYIFFMIASCLGNGIVIYIFSTTKELKTPSNILILNLAICDFIMMIK--TPI
FIVN-SFNE-G-PV--FG-RLGCSIFGLLGAYVGPCSAVTNAAIAYDRYRCIS------D
-PM-G-KRWSKSQAS-LIVLGCWVY-ASPVSLLP-FT--EIVNRFVPEGYLTSCTFDYMT
D-NLETKMFVFILWIWCWIMPLGVIIFSYGKITTQVM-THEARL-----KEQAKKM-N--
-------------VESL-RSGAN-----KDA-----------------------------
-----------------RNEIRVAKVGISLTTLFLLSWTPYFAIAFIGCY--GNR-----
-SL----LTP-GLSMIPACTCKMAACVDPFVYAINHPKYRLELMKRFP------------
-----W------LCVHE-----KDDSTRS-------------------------------
------------------------------------------------------------
------------------------------------------------------------
--------------------------------------------------------ENST
NATIASEAESRT------------------------------------------------
------------------------------------------------------------
------------------------------------------------------------
----------------------------------------

#EFX75461.1_blue_wavelength_opsin_Daphnia_pulex_Blue/UV5a
------------------------------------------------------------
------------------------------------------------------------
----MAQNSTFVSTYD--------------------------------------------
--AFRSERRMLGWNT----------------------PEDYMSYVHPYWKTFE---APNP
FLLYMIGFLYTIFMFCCVAGNGVVIWIFTNCKSLRTPSNMLVVNLAILDMLMMLK--SPV
MIIN-SYNE-G-PI--WG-KLGCDVFGLMGSYNGIGSAVNNAAIAYDRHRTIS------R
-PLDG--KLSRKQVT-LMIVAIWAW-ATPFSVMP-FL--GIWGRYVPEGFLTTCTFDYMT
E-DASTRFFVGSIFVYSYVIPLAMLIFYYSKIVRSVG-DHEKTL-----RDQAKKM-N--
-------------VTSL-RS--------NRD-----------------------------
-----------QNEK--SAEVRIAKVAIALATLFVFAWTPYAFVALTAAF--GNR-----
-SV----LTP-LLSTVPACCCKLVSCINPWIYAINHPRYRMELQKKMP------------
-----W------FCIHE-----PVPTNDD-------------------------------
------------------------------------------------------------
------------------------------------------------------------
--------------------------------------------------------SSVG
SATTEMSGVSKE----TSS-----------------------------------------
------------------------------------------------------------
------------------------------------------------------------
----------------------------------------

#BAG80980.1_opsin_Triops_granarius_RhE/BCR3
------------------------------------------------------------
------------------------------------------------------------
---MMHNFSEPRYEAQ------VVRYGDFAPG----------------------------
--------VSVRDMA----------------------PENVRYMVHLHWEKFP---PPDP
RVHTALGALYLIMGVMSAVGNVLVLYIFGKYKSLRSPTNVLVMNLAFCDLGLFVGL-YPE
LLGN-IFINNGPWM--WG-DVACKIHAWCGLAFGFGQMQTLMFVSMDRYYVIV------K
-GLKA-PPLTYWKVS-VWLAMVWIV-SIFWATSP-FF--G-FGNLSVDGLLNTCSYDYYT
R-DLPTVAYIVGSCVHAYVLPLAVIIFCYSYIVQAVF-HHERQL-----REQAAKM-N--
-------------VASL-RSSGG-----KQD-----------------------------
-----------EM----SAEFRIAKIALINCCLWLWAWTPFTVISFMGVL-HDDQ-----
-SI----INP-YVSSLPVLLAKTSAVYNPIVYGLSHPKFQQCLREEFG------------
-----W------NIGLP-------------------------------------------
------------------------------------------------------------
------------------------------------------------------------
--------------------------------------------------------KKKD
NDSKSVTSVETA----MT------------------------------------------
------------------------------------------------------------
------------------------------------------------------------
----------------------------------------

#BAG80979.1_opsin_Triops_granarius_RhD/BCR1
------------------------------------------------------------
------------------------------------------------------------
---MANASHYEALQQE------FNPWALPESF----------------------------
---------TLYAYA----------------------PEDVRAFLHPHWHNFP---ATHP
AIYYLFGLVYLVLGVTSVGGNYLVLRIFTKFQELRRPSNVLVINLALSDMLLMLTL-FPE
CVYN-FLSG-GPWR--FG-DLGCQIHAFCGALFGYNQITTLVFISYDRFNVIV------R
-GMGG-TPLTYARVS-AMVAFSWLW-ATGWSVAP-LV--G-WGGYALDGMLGTCSFDYVT
R-TWNNRSHILAATAFMWVIPVLIIAGCYWFIVQAVF-KHEAEL-----KAQAKKM-N--
-------------VASL-RS--------NAD-----------------------------
-----------QQQV--SAEIRIAKVAITNVVLWLSAWTPFMVISNLGIW--ADP-----
-QQ----VTP-LVSSLPVLLSKTSCSYNPLVYAISHPKYRECLKTLVP------------
-----W-------ICIVLPNDRRGGDNVS-------------------------------
------------------------------------------------------------
------------------------------------------------------------
--------------------------------------------------------SSSS
RTEASGKAETVD----A-------------------------------------------
------------------------------------------------------------
------------------------------------------------------------
----------------------------------------

#BAG80978.1_opsin_Triops_granarius_RhC/UV5
------------------------------------------------------------
------------------------------------------------------------
----MAFLQNQTHDGT------SPSFSFYRTS----------------------------
------ERVMLGQYT----------------------PKDYMDYVHPHWQTFE---APNP
FLHYLLGVLYIGFMFCALVGNGVVIWIFSSAKSLRTPSNMFVINLAVLDFIMMMK--TPV
FIVN-SFNE-G-PI--WG-KFGCDMFALMGSYSGIGGAMTNAAIAFDRYRTIA------R
-PFDG--KLSRGKVL-TICAGIWLW-ATPFSLMP-LF--GIWGRFVPEGFLTTCSFDYMT
E-TSSIRWFVGCVFTYSYIIPLGLIVYYYSKIVGHVQ-EHERIL-----REQARKM-N--
-------------VESL-RS--------GRD-----------------------------
-----------HQEK--SAEIRIAKVAIGLSLMFVVAWTPYALVALIAAF--GNR-----
-AV----LTP-LVSMIPACCCKAVACIDPWIYAINHPRYRLELQKRMP------------
-----W------FCVHE-------------------------------------------
------------------------------------------------------------
------------------------------------------------------------
--------------------------------------------------------PEPE
IIDNSSAITEKT----ST------------------------------------------
------------------------------------------------------------
------------------------------------------------------------
----------------------------------------

#BAG80977.1_opsin_Triops_granarius_RhB/BCR2
------------------------------------------------------------
------------------------------------------------------------
---MSSGVFNSTDPIALARVSAGSNAHQQVGY----------------------------
NILIKTDGLSVRDVA----------------------PLDMHHLLHSHWDAYP---PADP
RIHYLLGMLYFFLGIAACMGNVLVLHIFGKHKNLRSPTNTLLMNLAFCDLMIFIGL-YPE
MLGN-IFMNDGTWM--WG-DVACRIHAWFGLVFGFGQMQTLMYMSIDRYNVIV------K
-GLSA-QPLTYKKVT-QWLAQVWIV-SLFWGTAP-FF--G-FGNFALDGILNTCSFDYFS
R-DMLSMSYIVSACVWAYVIPLIVIIFCYTFIVRAVF-EHEETL-----RQQAAKM-N--
-------------VTSL-RS--------SAN-----------------------------
-----------SEDT--SAEFRIAKIAMINVCLWLWAWSPFTIVSFIGIF--GNQ-----
-AI----ITP-YLSSLPVILAKTSSVYNPIVYALSHPRYQAALKEEFA------------
-----W------LCVKT------NSGNSG-------------------------------
------------------------------------------------------------
------------------------------------------------------------
--------------------------------------------------------SSDT
KSSVTMESSQPA------------------------------------------------
------------------------------------------------------------
------------------------------------------------------------
----------------------------------------

#BAG80976.1_opsin_Triops_granarius_RhA/BCR
------------------------------------------------------------
-----------------------------------------------------------M
AAYTEAWNASEEILVRMARAVPSVAWGYPAGV----------------------------
---------SIADLV----------------------PSDMKTMVHSHWNKFP---PVNP
MWHYLLGMVYIILGTVSIAGNSLVISLFTKTKELRTPANMFVVNLAFSDLCMMITQ-FPM
FVYN-CFNG-GMWL--FG-PFLCELYAATGAVFGLCSICTLACIAFDRYNLIV------K
-GMSG-PKMTSKRAT-ILIAFCWAY-AIGWSLPP-FF--G-WGRYIPEGILDSCSFDYLT
R-DSSTKSFGLCLFFFDYVTPLSIIVFAYFHIVRAIF-EHEKIL-----REQAKKM-N--
-------------VTSL-RS--------NAD-----------------------------
-----------QNAQ--SAEIRIAKVALINISLWVAMWTPYATIVLQGLL--GNQ-----
-EN----ITP-LVSILPALIAKSASIYNPVIYAISHPRYRVALQQKLP------------
-----W---F----CIH-----EEEKKPI-------------------------------
------------------------------------------------------------
------------------------------------------------------------
--------------------------------------------------------SDTD
SAKTEASSS---------------------------------------------------
------------------------------------------------------------
------------------------------------------------------------
----------------------------------------

#BAG80983.1_opsin_Triops_longicaudatus_RhC/UV6
------------------------------------------------------------
------------------------------------------------------------
----MAFLQNQTYDGT------SPSFSFFRTS----------------------------
------ERIMLGHNT----------------------PKDYMEYVHPHWQTFE---APNP
FLHYLLGVLYIGFMFCALVGNGVVIWIFSSAKSLRTPSNMFVINLAVLDFIMMMK--TPV
FIVN-SFNE-G-PI--WG-KFGCDLFALMGSYSGIGGAMTNAAIAFDRYRTIA------R
-PFDG--KLSRGKVL-TICAGIWLW-ATPFSLMP-LF--GIWGRFVPEGFLTTCSFDYMT
E-TSSIRWFVGCIFTYSYIIPLGLIIYYYSKIVGHVQ-EHERIL-----REQARKM-N--
-------------VESL-RS--G-----KDQ-----------------------------
-----------QEK---SAEIRIAKVAIGLSLMFVVAWTPYALVALIAAF--GNR-----
-AV----LTP-LVSMIPACCCKAVACIDPWIYAINHPRYRLELQKRMP------------
-----W------FCVHE-------------------------------------------
------------------------------------------------------------
------------------------------------------------------------
--------------------------------------------------------PEPE
MIDNSSAITEKT----ST------------------------------------------
------------------------------------------------------------
------------------------------------------------------------
----------------------------------------

#BAG80982.1_opsin_Triops_longicaudatus_RhB/BCR1
------------------------------------------------------------
-----------------------------------------------------------M
SSSGFNSTDPIALARVSAGSNAHQQVGYNILI----------------------------
----KTDGLSVRDVA----------------------PLDMHHLLHSHWDSYP---PADP
RIHYLLGMLYFFLGIAACVGNVLVLHIFGKHKNLRSPTNTLLMNLAFCDLMIFIGL-YPE
MLGN-IFMNDGTWM--WG-DIACRLHAWFGLVFGFGQMQTLMYMSIDRYNVIV------K
-GLSA-QPLTYKKVT-QWLAQVWIV-SLFWGTAP-FF--G-FGNFALDGILNTCSFDYFT
R-DMPAMSYIVGACVSAYVIPLIVIIVCYTFIVRAVF-EHEETL-----RQQAAKM-N--
-------------VTSL-RS--------SAS-----------------------------
-----------AEDT--SAEFRIAKIAMINVCLWLWAWSPFTIVSFIGIF--GNQ-----
-AI----ITP-YLSSLPVILAKTSSVYNPIVYALSHPKYQAALKEEFA------------
-----W------LCVKT------NAGNSG-------------------------------
------------------------------------------------------------
------------------------------------------------------------
--------------------------------------------------------SSDT
KSSVTMESNQPA------------------------------------------------
------------------------------------------------------------
------------------------------------------------------------
----------------------------------------

#BAG80981.1_opsin_Triops_longicaudatus_RhABCR2
------------------------------------------------------------
-----------------------------------------------------------M
ATYTEAWNASEEILVRMVRAAPSVAWGYPTGV----------------------------
---------SIVDLV----------------------PSDMKTMVHSHWSKFP---PVNP
MWHYLLGLVYIVLGTVSIAGNSLVISLFTKTKELRTPANMFVVNLAFSDLCMMITQ-FPM
FVYN-CFNG-GMWL--FG-PFLCELYAATGAVFGLCSICTLACIAYDRYNLIV------K
-GMSG-PKMTSKRAT-ILIAFCWSY-AIGWSLPP-FF--G-WGRYIPEGILDSCSFDYLT
R-DSSTKSFGLCLFFFDYITPLSIIVFAYFHIVRAIF-EHEKIL-----REQAKKM-N--
-------------VTSL-RS--------NAD-----------------------------
-----------QNAQ--SAEIRIAKVALINISLWVAMWTPYATIVLQGLL--GNQ-----
-EN----ITP-LVSILPALIAKSASIYNPVIYAISHPRYRIALQQKLP------------
-----W------FCIHE-------------------------------------------
------------------------------------------------------------
------------------------------------------------------------
--------------------------------------------------------EEKK
PISISDTDSAKT----ETSSS---------------------------------------
------------------------------------------------------------
------------------------------------------------------------
----------------------------------------

#ADZ45237.1_opsin_partial_Tigriopus_californicus_MW2
------------------------------------------------------------
------------------------------------------------------------
------------------------YLHYPKGM----------------------------
---------KMTDGI----------------------PADVMQVIDPHWSQFA---PANP
LIPHFFGIMFFFLWIVSFMGNSCVIFIFLKVKSLRTPTNMFVINLALSDLIMMTTM-GPP
VTIN-VFMQ-RYWA--WG-AFGCKLYGFLGAVCGVVSILSMVVIGYDRYNVIV------K
-GFNG-VKITSGKAL-AILLAIWGY-SIGISLPP-LL--DVWGGYSTEGMLFTCSYDYLN
Q-DCNHKSYVLFGFFFCYLIPMTMIFFFYSSIVKAVW-AHEHTL-----REQAKKM-N--
-------------VESL-RS--------NTN-----------------------------
-----------QNAE--TAEVRIAKVAVTNVSLWAGIWSPYAFVVLMAVI--GSK-----
-GS----ITP-LVSQIPAFCAKTASCFNPIIYAMSHPKYREALTRELP------------
--------------CLG-------------------------------------------
------------------------------------------------------------
------------------------------------------------------------
--------------------------------------------------------IEEH
VDYDAGTTKETV----KSEKA---------------------------------------
------------------------------------------------------------
------------------------------------------------------------
----------------------------------------

#XP_001951588.1_opsin_ultraviolet-sensitive-like_Acyrthosiphon_pisum_UV5
------------------------------------------------------------
------------------------------------------------------------
------------MDFNRSVSRPLSQLGSSFME----------------------------
---NEEELQLMGWNL----------------------TPEDLTHIPEHWLSYP---EVRS
LYHYILAFSYTILFCLGVIGNGLVLWIFCVSKPLRTPSNLFVLNLALCDFSMVLV--LPI
LIYD-SIDH---KY--PG-HLQCQIFALCGSISGIGAGATNAAIAYDRYSTIA------K
-PFEG--RMTYGKAL-ILIICIWIY-VLPWCLLP-LT--EKWNRFVPEGFLTSCSFDYLT
P-TEETKAFVGTMFVICYVIPMSFIIYFYSQIVCHVF-NHEKAL-----REQAKKM-N--
-------------VESL-RS--------NQD-----------------------------
-----------ANAQ--SAEVRIAKAAITICFLFVAAWTPYAVVAMIGAF--GDQ-----
-SL----LTP-IASMLPAVFAKTVACFDPYVYAISHPKYRLELSKRVP------------
-----C------LGIT--------------------------------------------
------------------------------------------------------------
------------------------------------------------------------
--------------------------------------------------------EKPL
ATSDTQSITTAA------------------------------------------------
------------------------------------------------------------
------------------------------------------------------------
----------------------------------------

#XP_001944926.2_melanopsin-B-like_Acyrthosiphon_pisum_UV/Rh7b
MVLFLRIFICISCFVFNTFTFCTSTIKTETSFLKTVKFIASVNTEVPSVVWQQKQVTNLT
HDCSIKSDRNSGLTCRDSTAVKNISKRLATVLNKNLTNTNLTKTNLGTTNLTTAKPKPPK
SIAATTKTPPNVTKPAKFVQKNNLRYREGTVWPKLDKRLSDAAHKTPNVNMSNYTEEIVV
MSDFKTKYPIDTWKE------------------HGFYTDDYMKLINSHWFKFM---PPNA
TSHYILGFLYSVIMVLGCFGNSLVIFMYIKCKSLQTPANVLIMNLAVSDFIMLAK--TPV
FIYN-SFYQ-G-PT--LG-KLGCQIYGFFGGLTGTVSIMTLAAISLDRYYVIV------H
-PLNAAVKTTKQRAR-VWIGLIWIY-GFLFSIIP-VMDLG-YNRYVPEGYLTSCSFDYLS
D-DNQEKGFILVFFTAAWCIPFTTISYCYIKILRAVW-MTSEMA--------ASRFGQ--
----------------------------EEE-----------------------------
-----------KR----KTEIRLGYVVVGVIMLWFVSWTPYAMVALLGVF--DRK-----
-DY----ITP-LSSMIPAVLCKAASCMDPWIYAITHPRFKNELTKLMS-RKKTRKLERDY
GMKKNWGGQSYSNKSGAGLRNLSSSEDECVEEVIVVIDPDDKKMKR--------------
------------------------------------------------------------
------------------------------------------------------------
--------------------------------------------------------QGST
SSHKTEETKALETKFPPTRQESLKYMPPSWYKLPRTTSKSSIMLDPKLTGDDNNK-----
------------------------------------------------------------
------------------------------------------------------------
----------------------------------------

#XP_001950416.1_PREDICTED:_similar_to_Rhodopsin_7_CG5638-PA_Acyrthosiphon_pisum_UV/Rh7a
------------------------------------------------------------
------------------------------------------------------------
-------------MIDFKTKYPVNLWKDHGLY----------------------------
-------------------------------------TDDYIKLINSHWLKFM---PPNP
TSHYVLGLLYTVIMVFGCTGNSLVIFMYFKCRSLQTPANMLIINLAVSDFIMLAK--ASV
FIYN-SYYL-G-PA--LG-KLGCQVCGFLGGLTGTVSIMTLAAISLDRYYVIV------C
-PLKAAVKTTKQRAR-IWIGLIWIY-GFSFSIVP-VLDLG-YSRYVSEGYLTSCSFDYLS
D-NDQDKRFILVFFTAAWCIPFTIILYCYVNILMAVW-MTTEIV-----TSRVGQQ-E--
----------------------------EKR-----------------------------
-----------------KTDIRLGYMVIGALALWFVSWTPYAVVALLGVF--DLK-----
-EY----ISP-LSSMIPALFCKAASCTDPWFYAITHPRFKKELMKLLT-KSKSRKLVRNY
GMKKGW------VGSHLNKNGSVDFDNCLKTEYKEENTTIFML-----------------
------------------------------------------------------------
------------------------------------------------------------
--------------------------------------------------------ESDD
NNLHCQGSTSGHKTESTKEPETKFTASASQETLKYMLPS---------------------
------------------------------------------------------------
------------------------------------------------------------
----------------------------------------

#XP_001947730.1_PREDICTED:_opsin-1-like_Acyrthosiphon_pisum_LMS
------------------------------------------------------------
------------------------------------------------------------
------MLNKIGSHYE-----RQENWVAEGGF----------------------------
------GNETVVDRV----------------------PADMMHLIDPSWYQFP---PMES
MWYKWLGVTIFFLGILSVVGNGMVIYIFTCTKNLRTPSNLLIVNLAFSDFCLMFTM-CPA
MVWN-CFYE-T-WM--FG-PFACELYAMFGSLFGVTSIWTMVFIALDRYNVIV------K
-GLSA-KPMTTKLAL-LQIFCIYLH-GLFWTLTP-FF--G-WSRYVPEANMTACGTDYLT
L-AWHSRSYVLVYAIFAYYLPLLVIIYAYYFIVKAVA-SHEKSM-----REQAKKM-N--
-------------VSSL-RS--G-----DQS-----------------------------
-----------NT----SAEFKLAKVALMTISLWFMAWTPYMVINFAGIF----------
-QL--MTIDP-LFTIWGSVFAKANAVYNPIVYAISHPKYRLALDKKFP------------
-----C------LVCGK-----LEDDRSD-------------------------------
------------------------------------------------------------
------------------------------------------------------------
--------------------------------------------------------SKSV
ASAQTTISEDKV------------------------------------------------
------------------------------------------------------------
------------------------------------------------------------
----------------------------------------

#XP_001653866.1_AAEL009615-PA_Aedes_aegypti_SWS/UV2
------------------------------------------------------------
------------------------------------------------------------
----MPFEEHLSDNFT------AVLRPEARLS----------------------------
-----AETRYLGWNV----------------------APEDLPHIPEHWLKYP---EPEA
SLHYLLGLLYIAFTIFALVGNGLVIWVFSSAKSLRTPSNVFVVNLAICDFLMMVK--TPI
FIYN-SFTK-G-FT--TG-FLGCQVFAFIGSLSGIGAGATNACIAYDRYNTIA------R
-PFEG--KLTHTKAI-FITCMVWTY-TFPWAVLP-LM--ELWGRFVPEGYLTSCTFDYLT
N-TFDNRMFVGTIFTFSYVLPMSLIIYYYSQIVSHVV-NHEKAL-----REQAKKM-N--
-------------VDSL-RS--------NQN-----------------------------
-----------QANT--SVEVRIAKAAITVCFLFVASWTPYAVLALIGAF--GDK-----
-TL----LTP-GVTMFPACACKFVACLDPYVYAISHPRYRVELQKRLP------------
-----W------LAITE----SLPSDSAS-------------------------------
------------------------------------------------------------
------------------------------------------------------------
--------------------------------------------------------NVTD
ATTANTSAPASS------------------------------------------------
------------------------------------------------------------
------------------------------------------------------------
----------------------------------------

#XP_001662982.2_opsin-3_Aedes_aegypti_SWS/UV1
------------------------------------------------------------
------------------------------------------------------------
---MFLLNETDAAIFP--------------------------------------------
MARTGDMPKMLGWNL----------------------PPEQQHLVHDHWKDFP---APPY
YMHLLLAMLYFVLMSVSLIGNGIVVWIFSTSKSLRNGSNMFVVNLAIFDLLMMCE--MPM
FLVN-SFAG---YL--VGYETSCAVYAALGSLSGIGGSITNAVIAYDRYRTIS------N
-PLDG--RLNRVQSG-ILIFITWLW-AMPFTILP-VF--KIWGRYIPEGFLTTCSFDYLT
D-DSDTRVFVGCIFAWAYAIPMVLICYYYGRLFGHVS-KHELML-----KNQARKM-N--
-------------VESL-AS--------NRN-----------------------------
-----------EKAQ--SVEIRIARAAFTIFFLFVCAWTPYAIVAMIGAY--GDR-----
-TL----LTP-FFTMIPAVCCKIVSCLDPWVYAISHPKYRQELERRLP------------
-----W------MGIRE-----PADNVST-------------------------------
------------------------------------------------------------
------------------------------------------------------------
--------------------------------------------------------TDSK
HTVVSESLPVGP----NGID----------------------------------------
------------------------------------------------------------
------------------------------------------------------------
----------------------------------------

#XP_319247.1_AGAP010089-PA_partial_Anopheles_gambiae_str._PEST_UVB
------------------------------------------------------------
------------------------------------------------------------
---MFLGNESISEGAM------LMPMARTAGE----------------------------
------MPKLLGWNL----------------------PPEEQYLVHDHWKGFP---SPPY
YMHLMLAMIYFVLMNTSLIGNGIVLWIFGTSKSLRNGSNMFIINLAIFDLLMMCE--MPM
FLVN-SFSE---RL--VGYGVGCSVYAALGSMSGIGGAISNAVIAFDRYRTIS------N
-PLDG--RLSRVQAG-LLICLTWLW-TMPFTLLP-LF--EIWGRYIPEGYLTTCSFDYLT
D-DPDTRVFVGCIFTWAYVIPMIFICYFYARLFGHVR-QHEMML-----KNQARKM-N--
-------------VESL-TA--------NRS-----------------------------
-----------EKAQ--AVEMRIAKAAFTIFFLFVCAWTPYAIVTMIGAF--GDR-----
-TM----LTP-FVTMVPAVCCKIVSCLDPWVYAISHPKYRQELERRLP------------
-----W------MGIKE-------------------------------------------
------------------------------------------------------------
------------------------------------------------------------
--------------------------------------------------------ADDS
VSTTES------------------------------------------------------
------------------------------------------------------------
------------------------------------------------------------
----------------------------------------

#XP_308329.4_AGAP007548-PB_Anopheles_gambiae_str._PEST_UV7
------------------------------------------------------------
---------------------------------------------------------MGR
QGSGNAVRISPSSRNQPYFSSAHLSFVVPFPV----------------------------
-HSKYVVRSGYVLPV----------------------DPLFVAKINPFWLRFD---PPSA
GEHYGLAVFYFLMMLFGVIGNALVVFMFYRYRSLRTPANYLVINLAVADFIIMME--APM
FIYN-SIHQ-G-PA--LG-SIGCTVYALMGAVGGTVAIATLTVISIDRYNVVV------Y
-PLNPNRSTTKLKCY-FLIAFTWAY-GLLFASFP-ALEIG-LSRYTAEGYLTACSFDYLD
R-TYKARVFMFVYFVFAWLIPFAIISYCYARILIAVI--------------------N--
-------------ANAI-QS--------SKS-----------------------------
-----------KN----KTEVKLAGVVVGIIGLWFAAWTPYAVVAMMGVF--GYE-----
-QY----LTP-LNSMIPAVFAKIAASIDPYFYAMNHPRYRQMLERMF-------------
--------------CNRGADQGNSQYQTS-------------------------------
------------------------------------------------------------
------------------------------------------------------------
--------------------------------------------------------HYTR
GASRGGDSEGGG----GEESGGGGGVGRAPGGGNAGLGRGGTVRGGGGGGRLIAGKGGGG
ANATGSTGGGGVKALKKQISNGDETSLEVSLEM---------------------------
------------------------------------------------------------
----------------------------------------

#XP_001688790.1_AGAP006126-PA_Anopheles_gambiae_str._PEST_UV5
------------------------------------------------------------
------------------------------------------------------------
---MGLVQLDNQTAYR------PEALIGADQS----------------------------
------GLRYLGWNV----------------------PPEELVHIPEHWLQFP---EPEA
SLHYLLGLLYIAFTIFSLVGNGLVIWIFIAAKSLRTPSNVFVINLAICDFFMMAK--TPI
FIYN-SFTK-G-FT--LG-NLGCQIFGFVGSLTGIGAGATNALIAYDRYNTIT------R
-PFEG--RLTQTKAI-IFICLIWAY-TIPWGVLP-LL--EIWGRYVPEGFLTSCTFDYLS
G-TFDTRLFVASIFTFSYVLPMSLIIYYYSQIVSHVV-NHEKSL-----REQAKKM-N--
-------------VESL-RS--------NQN-----------------------------
-----------QKDA--SVEIRIAKAAITVCFLFVASWTPYAVLALIGAF--GDK-----
-SL----LTP-GVTMFPACACKFVACLDPYVYAISHPRYRIELQKRLP------------
-----W------LAITE-------------------------------------------
------------------------------------------------------------
------------------------------------------------------------
--------------------------------------------------------TLPA
ENASTCTEQQDG----NATTQS--------------------------------------
------------------------------------------------------------
------------------------------------------------------------
----------------------------------------

#sp|O97165|O97165_ANOGA_Opsin_LMS
------------------------------------------------------------
------------------------------------------------------------
------------------------------------------------------------
-------------------------------------PDVAEPLVHHHLRHL--------
------------------------------------------------------------
------------RV--LA-------------------------AAADHHLLVH-------
-----------------------------------LH---------PEG----C------
--------------------------------------VRSREE-----HARAGQEGN--
-------------VASL-RT--Q-----EAQ-----------------------------
-----------NT----STEMKLAKVALVTISLWFMAWTPYLVINFTGIF-KAAP-----
-------ISP-LATIRGSLFAKANAVYNPIVYG---------------------------
------------------------------------------------------------
------------------------------------------------------------
------------------------------------------------------------
------------------------------------------------------------
------------------------------------------------------------
------------------------------------------------------------
------------------------------------------------------------
----------------------------------------

#BAH04515.1_blue_sensitive_opsin_Apis_cerana_SWS
------------------------------------------------------------
------------------------------------------------------------
-----MLLHNKTLASK------ALAFIAEEGY----------------------------
--VPSMREKFLGWNV----------------------PPEYSDLVHPHWRAFP---APGK
HFHIGLALIYSMLLVMSLVGNCCVIWIFSTSKSLRTPSNMFIVSLAIFDIIMAFE--MPM
LVIN-SFIE---RM--IGWEIGCDVYSVFGSISGMGQAITNAAIAFDRYRTIS------C
-PIDG--RLNSKQAA-IIIAFTWFW-VTPFTVLP-LL--KVWGRYTTEGFLTTCSFDFLT
D-DEDTKVFVTCIFIWSYVIPLIFIILFYSRLLNSIR-NHEKML-----REQAKKM-N--
-------------VKSL-VS--N-----QDK-----------------------------
-----------ER----SAEVRIAKVAFTIFFLFLLAWTPYATVALIGVY--GNR-----
-EL----LTP-VSTMLPAVFAKTVSCIDPWIYAINHPRYRQELQKRCK------------
-----W------MGIHE-------------------------------------------
------------------------------------------------------------
------------------------------------------------------------
--------------------------------------------------------PETT
SDATSAQTEKIK----TDE-----------------------------------------
------------------------------------------------------------
------------------------------------------------------------
----------------------------------------

#BAH04514.1_UV_sensitive_opsin_Apis_cerana_SWS
------------------------------------------------------------
------------------------------------------------------------
------------------MSNDSIHWEARYLP----------------------------
----AGPPRLLGWNV----------------------PAEELIHIPEHWLIYP---EPNP
SLHYLLALLYILFTFLALLGNGLVIWIFCAAKSLRTPSNMFVVNLAICDFFMMIK--TPI
FIYN-SFNT-G-FA--LG-NLGCQIFAVIGSLTGIGAAITNAAIAYDRYSTIA------R
-PLDG--KLSRGQVI-LFIVLIWTY-TIPWALMP-VM--GVWGRFVPEGFLTSCSFDYLT
D-TNEIRIFVATIFTFSYCIPMILIIYYYSQIVSHVI-NHEKAL-----REQAKKM-N--
-------------VDSL-RS-NA-----NTS-----------------------------
-----------SQ----SAEIRIAKAAITICFLYVLSWTPYGVMSMIGAF--GNK-----
-AL----LTP-GVTMIPACTCKAVACLDPYVYAISHPKYRLELQKRLP------------
-----W--------LEL-----QEKPISD-------------------------------
------------------------------------------------------------
------------------------------------------------------------
--------------------------------------------------------STST
TTETVNTPPASS------------------------------------------------
------------------------------------------------------------
------------------------------------------------------------
----------------------------------------

#AAC13418.1_ultraviolet-sensitive_opsin_Apis_mellifera_UV5
------------------------------------------------------------
------------------------------------------------------------
------------------MSNDSIHWEARYLP----------------------------
----AGPPRLLGWNV----------------------PAEELIHIPEHWLVYP---EPNP
SLHYLLALLYILFTFLALLGNGLVIWIFCAAKSLRTPSNMFVVNLAICDFFMMIK--TPI
FIYN-SFNT-G-FA--LG-NLGCQIFAVIGSLTGIGAAITNAAIAYDRYSTIA------R
-PLDG--KLSRGQVI-LFIVLIWTY-TIPWALMP-VM--GVWGRFVPEGFLTSCSFDYLT
D-TNEIRIFVATIFTFSYCIPMILIIYYYSQIVSHVV-NHEKAL-----REQAKKM-N--
-------------VDSL-RS-NA-----NTS-----------------------------
-----------SQ----SAEIRIAKAAITICFLYVLSWTPYGVMSMIGAF--GNK-----
-AL----LTP-GVTMIPACTCKAVACLDPYVYAISHPKYRLELQKRLP------------
-----W------LELQE-------KPISD-------------------------------
------------------------------------------------------------
------------------------------------------------------------
--------------------------------------------------------STST
TTETVNTPPASS------------------------------------------------
------------------------------------------------------------
------------------------------------------------------------
----------------------------------------

#DAA05740.1_TPA_exp:_long_wavelength_sensitive_opsin_2_Apis_mellifera_LWS2
------------------------------------------------------------
------------------------------------------------------------
-MDTLNITTSFFIEVMPSNISTLTTTGPQFAR----------------------------
-QLMRFNNQTVVSKV----------------------PEEMLHLIDLYWYQFP---PLDP
LWHKILGLVMIILGIMGWCGNGVVVYVFIMTPSLRTPSNLLVVNLAFSDFIMMGFM-CPP
MVIC-CFYE-T-WV--LG-SLMCDIYAMVGSLCGCASIWTMTAIALDRYNVIV------K
-GMSG-TPLTIKRAM-LQILGIWLF-GLIWTILP-LV--G-WNRYVPEGNMTACGTDYLS
Q-DWTFKSYILVYSFFVYYTPLFTIIYSYYFIVSAVA-AHEKAM-----KEQAKKM-N--
-------------VTSL-RS--G-----DNQ-----------------------------
-----------NT----SAEAKLAKVALTTISLWFMAWTPYLVINYIGIF---NR-----
-SL----ITP-LFTIWGSLFAKANAIYNPIVYGISHPKYRAALKEKLP------------
-----F------LVCGS-------------------------------------------
------------------------------------------------------------
------------------------------------------------------------
--------------------------------------------------------TEDQ
TAATAGDKASEN------------------------------------------------
------------------------------------------------------------
------------------------------------------------------------
----------------------------------------

#AAA69069.1_long-wavelength_rhodopsin_Apis_mellifera_LWS1
------------------------------------------------------------
------------------------------------------------------------
------MIAVSGPSYE------AFSYGGQARF----------------------------
------NNQTVVDKV----------------------PPDMLHLIDANWYQYP---PLNP
MWHGILGFVIGMLGFVSAMGNGMVVYIFLSTKSLRTPSNLFVINLAISNFLMMFCM-SPP
MVIN-CYYE-T-WV--LG-PLFCQIYAMLGSLFGCGSIWTMTMIAFDRYNVIV------K
-GLSG-KPLSINGAL-IRIIAIWLF-SLGWTIAP-MF--G-WNRYVPEGNMTACGTDYFN
R-GLLSASYLVCYGIWVYFVPLFLIIYSYWFIIQAVA-AHEKNM-----REQAKKM-N--
-------------VASL-RS--------SEN-----------------------------
-----------QNT---SAECKLAKVALMTISLWFMAWTPYLVINFSGIF----------
-NL--VKISP-LFTIWGSLFAKANAVYNPIVYGISHPKYRAALFAKFP------------
-----S------LACAA----EPSSDAVS-------------------------------
------------------------------------------------------------
------------------------------------------------------------
--------------------------------------------------------TTSG
TTTVTDNEKSNA------------------------------------------------
------------------------------------------------------------
------------------------------------------------------------
----------------------------------------

#AAC13417.1_blue-sensitive_opsin_Apis_mellifera_Blue
------------------------------------------------------------
------------------------------------------------------------
-----MLLHNKTLAGK------ALAFIAEEGY----------------------------
--VPSMREKFLGWNV----------------------PPEYSDLVHPHWRAFP---APGK
HFHIGLAIIYSMLLIMSLVGNCCVIWIFSTSKSLRTPSNMFIVSLAIFDIIMAFE--MPM
LVIS-SFME---RM--IGWEIGCDVYSVFGSISGMGQAMTNAAIAFDRYRTIS------C
-PIDG--RLNSKQAA-VIIAFTWFW-VTPFTVLP-LL--KVWGRYTTEGFLTTCSFDFLT
D-DEDTKVFVTCIFIWAYVIPLIFIILFYSRLLSSIR-NHEKML-----REQAKKM-N--
-------------VKSL-VS--------NQD-----------------------------
-----------KER---SAEVRIAKVAFTIFFLFLLAWTPYATVALIGVY--GNR-----
-EL----LTP-VSTMLPAVFAKTVSCIDPWIYAINHPRYRQELQKRCK------------
-----W------MGIHE-------------------------------------------
------------------------------------------------------------
------------------------------------------------------------
--------------------------------------------------------PETT
SDATSAQTEKIK----TDE-----------------------------------------
------------------------------------------------------------
------------------------------------------------------------
----------------------------------------

#AAT91642.1_ultraviolet-sensitive_rhodopsin_Apodemia_mormo_SWS
------------------------------------------------------------
------------------------------------------------------------
---MIPSLSMENSTES------YSMYGAYFAP----------------------------
--LRSDETEMLGDGL----------------------TGEDLAAVPEHWLSYH---APPA
SAHTALALLYSFFTVAALVGNGLVIFIFATTKSLRTSSNLLILQLAILDFIMMLK--API
FIYN-SAMR-G-FA--TG-?IGCQIFGVMGSYSGIGAGMTNACIAYDRHSTIT------R
-PLDG--RLSRGKVI-MMIAFIWIY-ATPWSLLP-LF--KVWGRYVPEGYLTSCTFDYLT
N-TFDTKLFVACIFVCSYVFPMSFIIYFYSGIVKQVF-AHEAAL-----REQAKKM-N--
-------------VESL-RS--------NQN-----------------------------
-----------AGAE--SAEIRIAKAALTVCFLFVSSWTPYGVMALIGAF--GDQ-----
-NL----LTP-GVTMIPAVTCKAVACIDPWVYAISHPKYRQELQKRMP------------
-----W------LQINE------PDDNTS-------------------------------
------------------------------------------------------------
------------------------------------------------------------
--------------------------------------------------------NASN
ATANSAAPPASA------------------------------------------------
------------------------------------------------------------
------------------------------------------------------------
----------------------------------------

#AAS88872.2_opsin_Rh1_Bactrocera_dorsalis_DIP/Rh1
------------------------------------------------------------
------------------------------------------------------------
----------------------MDSLQSLGPH----------------------------
--FAALSNGSVTDKV----------------------TPDMAHLIHPYWNQFP---AMDP
IWAKILTAYMICIGMISWCGNGVVIYIFSTTKSLRTPANLLVINLALSDFGIMITN-TPM
MGIN-LYFE-T-WV--LG-PAMCDLYGGLGSAFGCSSIWSMCMISLDRYQVIV------K
-GVAG-RPMTIKLAL-MKIAFIWAM-GSIWTLAP-VF--G-WSRYVPEGNLTSCGIDYLE
R-DWNPRSYLIFYSIFVYYVPLFLICYSYWFIIAAVS-AHEKAM-----REQAKKM-N--
-------------VKSL-RS--S-----EDA-----------------------------
-----------EK----SAEGKLAKVALVTISLWFMAWTPYLVINCMGLF----------
-KF--EGLTP-LNTIWGACFAKSAACYNPIVYGISHPKYRLALKEKCP------------
--------------CCV-----FGKVDDG-------------------------------
------------------------------------------------------------
------------------------------------------------------------
--------------------------------------------------------KSSD
AQSQATTNESES----KA------------------------------------------
------------------------------------------------------------
------------------------------------------------------------
----------------------------------------

#AAY16527.1_blue-sensitive_visual_pigment_Bicyclus_anynana_SWS
------------------------------------------------------------
------------------------------------------------------------
------MATNYTEDIG------PVAWPLKMVS----------------------------
---QEVVEHMLGWNI----------------------PEEHQDLVHDHWRDFP---AVSK
YWHFGLALIYTVLMFASISGNGIVIWIFSTSKSLRSASNMFVINLAIFDLMMMIE--MPL
LVIN-SFHQ---RL--VGYQLGCDIYAVLGSLSGIGGAITNVIIAYDRYKTIS------S
-PLDG--RLTRVQAS-LLILFTWLW-ALPFTFLP-AF--RIWGKFVPEGFLTTCSFDYFT
E-DTDTKLFVMCIFIWSYAIPMLSICFFYSKLFSAVR-LHERML-----KEQAKKM-N--
-------------VKSL-AA--------GKE-----------------------------
-----------DAGK--SVEIRIAKVAFTIFFLFVCSWTPYAFVAMIGAF--GBR-----
-SI----LTP-VATMVPAVCAKIVSCIDPWVYAINHPRYRAELEKRVP------------
-----W------MGVRE-------------------------------------------
------------------------------------------------------------
------------------------------------------------------------
--------------------------------------------------------PDPD
SVSTSSGATAQT----QNAAEA--------------------------------------
------------------------------------------------------------
------------------------------------------------------------
----------------------------------------

#AAV67326.1_ultraviolet-sensitive_opsin_Bombus_impatiens_UV
------------------------------------------------------------
------------------------------------------------------------
------------------MSNDTIHWEARYLP----------------------------
----AGPPRLLGWNV----------------------PAEELVHIPEHWLVHP---EPNP
SLHYLLALLYILFTFLALLGNGLVIWIFCAAKSLRTPSNMFVVNLAICDFFMMIK--TPI
FIYN-SFNT-G-FA--LG-HLGCQIFAVIGSLSGIGAAITNAAIAYDRYSTIA------R
-PLDG--KLSRGQVI-LFIVLIWTY-TIPWALMP-VM--GVWGRFVPEGFLTSCSFDYLT
D-TNEIRTFVAVIFTFSYCIPMMLIIYYYSQIVSHVV-NHEKAL-----REQAKKM-N--
-------------VDSL-RS--------NAN-----------------------------
-----------TNSQ--SAEIRIAKAAITICFLFVLSWTPYGVMAMIGAF--GNK-----
-AL----LTP-GVTMIPACTCKGVACLDPYVYAISHPRYRLELQKRLP------------
-----W------LELQEKPISD--------------------------------------
------------------------------------------------------------
------------------------------------------------------------
--------------------------------------------------------SQST
TTGTVNPPAASS------------------------------------------------
------------------------------------------------------------
------------------------------------------------------------
----------------------------------------

#AAS55406.1_long_wavelength-sensitive_opsin_partial_Bombus_impatiens_LW2
------------------------------------------------------------
------------------------------------------------------------
------------------------------------------------------------
------------------------------------------------------------
------------------------------------------------------------
----------------LG-PLMCDIYAMVGSLCGCASIWTMTAIALDRYNVIV------K
-GMSG-TPLTIKRSI-IQILGIWSF-GLIWTILP-LV--G-WNRYVPEGNMTACGTDYLT
Q-DWVSKSYILVYSFFVYYTPLFTIIYSYYFIVSAVA-AHEKAM-----KEQAKKM-N--
-------------VASL-RS--G-----ENQ-----------------------------
-----------GA----SAEAKLAKVALTTISLWFMAWTPYLVINYIGIF---NR-----
-S?----ITP-LFTIWGSLFAKANAI----------------------------------
------------------------------------------------------------
------------------------------------------------------------
------------------------------------------------------------
------------------------------------------------------------
------------------------------------------------------------
------------------------------------------------------------
------------------------------------------------------------
----------------------------------------

#AAS55402.1_long_wavelength-sensitive_opsin_partial_Bombus_impatiens_LW1
------------------------------------------------------------
------------------------------------------------------------
------------------------------------------------------------
-------------------------------------------------YQFP---PLNP
MWHGILGFVIGLLGFISVSGNGMVVYIFLSTKSLRTPSNLFVINLAISDFLMMFCM-SPP
MVIN-CYYE-T-WV--LG-PLFCQIYAMLGSLFGCGSIWTMTMIAFDRYNVIV------K
-GLSG-KPLTINGAL-LRILGIWLF-SLIWTIAP-MF--G-WNRYVPEGNMTACGTDYFS
R-DIVSVSYILLYSIWVYFFPLFLIIWSYWYIIQAVA-AHEKNM-----REQAKKM-N--
-------------VASL-RS--S-----ENQ-----------------------------
-----------NT----SAECKLAKVALMTISLWFMAWTPYLVINWSGIF--SLV-----
-K-----ISP-LYTIWGSLFAKANAV----------------------------------
------------------------------------------------------------
------------------------------------------------------------
------------------------------------------------------------
------------------------------------------------------------
------------------------------------------------------------
------------------------------------------------------------
------------------------------------------------------------
----------------------------------------

#XP_003494923.1_opsin_blue-sensitive_Bombus_impatiens_Blue
------------------------------------------------------------
------------------------------------------------------------
MLSHNETVVNGPLAFI------GEETGYVPSM----------------------------
------RERFLGWNV----------------------PPEHSDLVHPHWRGFI---APGK
YWHIGFALIYSMLLVMSVVGNCCVIWIFSTSKPLRTASNMFIVSLAIFDIIMAFE--MPM
LVIN-SFME---RM--IGWEIGCDAYAVFGSISGMGQSITNAAIAFDRYRTIS------C
-PIDG--RLNSKQAA-IIIAFTWFW-VTPFTVLP-LL--KVWGRFTTEGLLTTCSFDFLT
E-DQDTKVFVMSIFIWSYVIPLTFIVYFYSQLLQSIR-NHERML-----REQAKKM-N--
-------------VKSL-VS--N-----QDK-----------------------------
-----------ER----SVELRIAKVAFTIFFLFLLAWTPYATVAMIGAF--GNR-----
-EL----LTP-ISTMLPALFAKTVSCIDPWIYAINHPRYRQELQKRCK------------
-----W------MGIHE-------------------------------------------
------------------------------------------------------------
------------------------------------------------------------
--------------------------------------------------------PETT
HDSASVQTEKIK----SDDA----------------------------------------
------------------------------------------------------------
------------------------------------------------------------
----------------------------------------

#AAC05092.1_short_wavelength-sensitive_opsin_Camponotus_atriceps_SWS
------------------------------------------------------------
------------------------------------------------------------
------------------MYNGSFHWEARILP----------------------------
----AGPPRLLGWNV----------------------PAEELVHIPEH?LVYP---EPNP
SLHYLLAIVYILFTFVALFGNGLVIWIFCSAKSLRTPSNLFVVNLAFCDFMMMLK--API
FIYN-SFHT-G-FA--TG-HLGCQIFACMGSLSGIGAGMTNAAIAYDRYSTIA------R
-PLDG--KLSRGQVL-LLIMLIWTY-TIPWALMP-LM--QVWGRFVPEGFLTSCSFDYLT
D-SQEIRYFVPTIFTFSYCVPMLLIIYYYSQIVGHVV-SHEKAL-----REQAKKM-N--
-------------VESL-RS--------NVN-----------------------------
-----------TNAQ--SAEIRIAKAAITICFLFVLSWTPYGALAMIGAF--GNR-----
-AL----LTP-GITMIPACACKFVACLDPYVYAISHPRYRLELQKRLP------------
-----W------LELQEKPV----------------------------------------
------------------------------------------------------------
------------------------------------------------------------
--------------------------------------------------------ADTQ
STTTEMVHTPAS------------------------------------------------
------------------------------------------------------------
------------------------------------------------------------
----------------------------------------

#AAC05091.1_short_wavelength-sensitive_opsin_Cataglyphis_bombycina_SWS
------------------------------------------------------------
------------------------------------------------------------
-----------------MYTNRSVHWEARILP----------------------------
----AGPPRLLGWNV----------------------PAEELVHIPEHWLVYP---EPNP
SLHYLLAILYTLFTFVALLGNGLVIWIFISAKSLRTPSNMFVVNLAFCDFIMMLK--API
FIYN-SFNT-G-FA--TG-HLGCQIFACMGALSGIGASMTNAAIAYDRYSTIA------R
-PLDG--KLSRGQVI-LLIALIWTY-TIPWALMP-LM--HVWGRFVPEGFLTSCTFDYLT
D-TPEIRYFVATIFTFSYCIPMSLIIYYYSQIVSHVV-NHEKAL-----REQAKKM-N--
-------------VESL-RS--------NTN-----------------------------
-----------TNAQ--SAEIRIAKAAITICFLFVLSWTPYGTLAMIGAF--GNK-----
-AL----LTP-GVTMIPACTCKFVACLDPYVYAISHPRYRLELQKRLP------------
-----W------LELQEKP-----------------------------------------
------------------------------------------------------------
------------------------------------------------------------
--------------------------------------------------------IETQ
STTTETVNTASS------------------------------------------------
------------------------------------------------------------
------------------------------------------------------------
----------------------------------------

#AGH15793.1_ultraviolet_sensitive_opsin_Ceratosolen_solmsi_UV
------------------------------------------------------------
------------------------------------------------------------
-----MSELNWNG---------TANWEARIQP----------------------------
----AGAPRLLGWNV----------------------APEELVYIPEHWLVYS---EPNP
SLHYLLALLYILFTFIALLGNGIVIWIFCSAKSLRTPSNMFVVNLAICDFMMMIK--TPI
FIYN-SFNT-G-FA--LG-HLGCQIFAFIGSLSGIGAAMTNAAISYDRYSTIA------H
-PLDG--KLSRGQVM-LFIVLIWTY-VLPWGLMP-LM--NVWGRFVPEGFLTSCSFDYLT
D-SSETRYFVGTIFTFSYAIPMTMIIYFYSKIVGHVM-NHEKAL-----REQAKKM-N--
-------------VESL-RS--------NQN-----------------------------
-----------QQTQ--SAEVRIAKAAITICFLFVAAWTPYGVMSLIGAF--GNK-----
-AL----LTP-GVTMIPACACKTVACLDPYVYAISHPRYRLELQKRMP------------
-----W------LELQE-------------------------------------------
------------------------------------------------------------
------------------------------------------------------------
--------------------------------------------------------KPQT
DSTSTTTEVTNN----PSSG----------------------------------------
------------------------------------------------------------
------------------------------------------------------------
----------------------------------------

#AGH15791.1_long_wavelength_sensitive_opsin_2_Ceratosolen_solmsi_LW2
------------------------------------------------------------
---------------------------------------------------MDLLVPAAS
NITANALTTTMINIIQ------TTSITGPHFA----------------------------
HRVMSFNNETVADKL----------------------PPEMLHLVGAHWYQFP---PLYF
LWHKILGLVMIFLGLIGWAGNGVVVYIFLVTPNLKTPSNLLVINLAFSDFLMMTIM-SPP
MVIN-CWFE-T-WA--LG-PLMCDIYALIGSLCGGASIWTMTAIAYDRYNVIV------K
-GMSG-TPLTMTRAA-IQVIIIWLH-GLLWAILP-LI--G-WNRYVPEGNMTSCGTDYVS
D-EWLGKSYILVYSVFVYYTPLFSIIFSYYHIVSAVA-AHEKAM-----RDQAKKM-N--
-------------VASL-RS--G-----EQS-----------------------------
-----------SI----SAEAKLAKVALTTISLWFLAWTPYLVTNYMGIF--NKQ-----
-Y-----ITP-LCTIWASLFAKANACYNPIVYAFSHPKYRAGLKAKLP------------
-----C---L--V-FGD-----TDEQKPA-------------------------------
------------------------------------------------------------
------------------------------------------------------------
--------------------------------------------------------KKQA
NDATSTQTSDGK----A-------------------------------------------
------------------------------------------------------------
------------------------------------------------------------
----------------------------------------

#AGH15790.1_long_wavelength_sensitive_opsin_1_Ceratosolen_solmsi_LW1
------------------------------------------------------------
------------------------------------------MSPTLLDQTLGPESRQCK
PDFVGEISMTSPTGPVFAALTAMAQRGGGGGG-----------------------GGGGF
GGYGGFNNQTVVDKA----------------------APEIHHMIDPYWYQFP---PMNP
LWYGILGFVIGCLGCVSVIGNGMVVYIFASTKSLRTPSNLLVINLAFSDFCMMFTM-SPP
MVIN-CYYE-T-WI--FG-PLMCEVYALCGSIFGCASIWTMCMIAFDRYNVIV------K
-GLSA-KPMSINGAL-LRILGIWLM-ASIWTIAP-LF--G-WNRYVPEGNLTACGTDYFS
K-DWLSRSYIVVYSFFVYFLPLFLIIYSYYFIIKAVS-AHEKNM-----REQAKKM-N--
-------------VASL-RQ--G-----DAQ-----------------------------
-----------------SSENKLAKVALMTISLWFMAWTPYLVINWAGIF----------
-DL--AKLTP-LFTIWGSV--KANAVYNPIVYGISHPKYRAALFARFP------------
-----S------LSCAE----QPAPDAVS-------------------------------
------------------------------------------------------------
------------------------------------------------------------
--------------------------------------------------------TVSG
VTTVADNDKSNA------------------------------------------------
------------------------------------------------------------
------------------------------------------------------------
----------------------------------------

#AGH15792.1_blue_sensitive_opsin_Ceratosolen_solmsi_Blue
------------------------------------------------------------
------------------------------------------------------------
---MYFNESRMLNPMAFVGMGGLGSLGVAGVG----------------------------
-QVPQVQEHLLGWNH----------------------PPEHMDIVHPHWRGFL---APGR
YWHIGLALIYFMLLVMSFIGNGCVVWIFSTSKLLRTPSNLFIINLALFDLVMALE--IPM
LIAN-SFVE---RM--IGWNLGCDIYAALGSISGIGSAITNAAIAYDRYRTIS------C
-PIDG--RLNGKQAA-VIVAFTWFW-SMPFTILP-FA--KIWGRYATEGFLTTCSFDFLT
D-DPDTKVFVASIFCWSYCIPMSLIIYFYSQLIKSVK-RHEKML-----REQAKKM-N--
-------------VKSL-VS--N-----QDK-----------------------------
-----------ER----SVEMRIAKVAFTIFFLFVCAWTPYAVVTMIGTF--GNR-----
-EL----ITP-FSSMLPAVFAKVVSCIDPWVYAINHPRYRQELTKRCQ------------
-----W--------MGI-----NEPDGNA-------------------------------
------------------------------------------------------------
------------------------------------------------------------
--------------------------------------------------------STTA
ETVSVTTEKLKA----DDP-----------------------------------------
------------------------------------------------------------
------------------------------------------------------------
----------------------------------------

#AAY16532.1_violet-sensitive_visual_pigment_Colias_philodice_SWS
------------------------------------------------------------
------------------------------------------------------------
------MAENFTENE-------PIAFPYKMVS----------------------------
---HEIQKHMLGWNI----------------------PEEHQHLVHEHWRQFP---DVDR
SSHYLLALIYTILTISSVTGNGLVIWIFSTSKSLRTPSNMFVINLALFDLAMMGE--MPH
LILN-SFYQ---RM--LGYELGCDIYAVLGSLSGIGGAMTNAVIAYDRYKTIS------S
-PIDG--RINRAQAT-LLVIFTWLY-AMPFTVFP-LT--KTWGRFVTEGFLTTCSFDFLS
D---DVRTFVLCISIWSYVIPMTLICTFYLKLFGAVR-HHEKML-----KEQAKKM-N--
-------------VKSL-AS--------NKE-----------------------------
-----------DAGK--SVEIRIAKVAFTIFFLFICSWTPYGIVAMIGAF--GDR-----
-SL----LTP-VVTMIPAVF?KAVSCLDPWVYAINHPRFRVELEKRVP------------
-----W------MGVRE-------------------------------------------
------------------------------------------------------------
------------------------------------------------------------
--------------------------------------------------------PDPD
AQSSTGSAVTNS----AEA-----------------------------------------
------------------------------------------------------------
------------------------------------------------------------
----------------------------------------

#XP_001851157.1_ultraviolet-sensitive_opsin_Culex_quinquefasciatus_SWS
------------------------------------------------------------
------------------------------------------------------------
----MPFLEHLSDNYT------AVLRPEARLS----------------------------
-----AETRYLGWNV----------------------APEDLPHIPEHWLKYP---EPEA
SLHYLLGLLYIAFTIFALVGNGLVIWIFSSAKSLRTPSNVFIVNLAICDFLMMVK--TPI
FIYN-SFTR-G-FT--TG-YLGCQIFAFIGSLSGIGAGATNACIAYDRYNTIA------R
-PFEG--KLTHTKAI-FITCLVWAY-TIPWGLLP-LM--EIWGRFVPEGYLTSCTFDYLT
N-TFDNRMFVGTIFTFSYVLPMSLIIYYYSQIVSHVV-NHEKAL-----REQAKKM-N--
-------------VDSL-RS--------NQN-----------------------------
-----------QANS--SVEVRIAKAAITVCFLFVASWTPYAVLALIGAF--GDK-----
-SL----LTP-GVTMFPACACKFVACLDPYVYAISHPRYRVELQKRLP------------
-----W------LAITE-------------------------------------------
------------------------------------------------------------
------------------------------------------------------------
--------------------------------------------------------TLPS
DTASTTTEATTT----NATASS--------------------------------------
------------------------------------------------------------
------------------------------------------------------------
----------------------------------------

#AAU07977.1_blue_opsin_Danaus_plexippus_SWS
------------------------------------------------------------
------------------------------------------------------------
------MATNFTEDIG------PMAYPIK-------------------------------
MVSQEVVEHMLGWNI----------------------PEEHQDLVHEHWRNFP---AVSK
YWHFGLAFIYTLLMLASMTGNGIVIWIFSTSKSLRSPSNMFVINLAIFDFMMMLE--MPL
LVLN-SFHQ---RL--LGYQLGCDIYAVLGSLSGIGGAITNAVIAFDRYKTIS------S
-PLDG--RLNHTQAA-LLILFTWVW-ATPFSFLP-AF--RVWGKYVPEGFLTTCSFDFLT
E-DEDTRVFVMCIFVWSYVIPMCCICYFYSKLFSAVR-LHERML-----KEQAKKM-N--
-------------VKSL-AA--------NKD-----------------------------
-----------DSGK--SVEIRIAKVAFTIFFLFVCAWTPYAFVAMTGAF--GDR-----
-SI----LTP-VATMIPAVCAKVVSCLDPWVYAINHPRYRAELQKRVP------------
-----W------MGVRE-------------------------------------------
------------------------------------------------------------
------------------------------------------------------------
--------------------------------------------------------ADPD
NTSNVSGATAQT----QNPAEA--------------------------------------
------------------------------------------------------------
------------------------------------------------------------
----------------------------------------

#BAF45422.1_blue-sensitive_opsin_precursor_Dianemobius_nigrofasciatus_UVB
------------------------------------------------------------
------------------------------------------------------------
--------MNSSVGLQ------GAPIALPYES----------------------------
-----YVAQMLGWNI----------------------PAEHIELVHSHWRGYE---APSK
YWHYWFAFMYFCIMIMSCLGNGIVLWIFATTKSLRTPSNMFVVNQALLDLLMMIE--MPM
FVLNSLFYQ---RP--IGWEMGCDIYALLGAVSGIGSAINNAAIAYDRYRTIS------F
-PLDG--RLQFGHAL-AFIVGVWSW-AMPFSLLP-LL--KVWGRYVPEGLLTTCSFDYLT
D-DEDTKVFTASIFTWSYAFPLCLIVFFYCKLFKQVR-LHEKML-----QEQARKM-N--
-------------VKSL-QT--------NQD-----------------------------
-----------VAQK--SVEIRIAKVAFTIFFLFLCSWTPYATVAMIGAF--GNR-----
-AL----LTP-MSTMIPALFSKIVSCIDPWIYAINHPRFRGELLKRAP------------
-----W--------FGV-----EELKSSD-------------------------------
------------------------------------------------------------
------------------------------------------------------------
--------------------------------------------------------VSSI
GTDRTTATAAIE----TPAA----------------------------------------
------------------------------------------------------------
------------------------------------------------------------
----------------------------------------

#BAG71429.1_UV-opsin_precursor_Dianemobius_nigrofasciatus_UV5
------------------------------------------------------------
------------------------------------------------------------
------MELQGSNVSN------LSVWRPEARL----------------------------
------ATRLLGWNV----------------------PAEELIHIPEHWLTYP---APDA
FSYYILGMLYVAFCFIALIGNGLVIWVFSSAKTLRTPSNIFVINLALYDFIMMLK--TPI
FIYN-SFNL-G-FG--LG-QLGCQIFAFMGSVSGIGAAATNACIAYDRYRVIA------R
-PFDS--KMSIKGAT-LLVLLVWMW-ALPWAILP-LL--EIWGRYAPEGYLTSCSFDYLT
D-TPENHMFVLCIFICSYVIPMSLIIYFYSQIVSHVV-NHEKAL-----KEQAKKM-N--
-------------VDSL-RS--------NQQ-----------------------------
-----------QNQT--SAEIRIAKVAIGICFLFVASWTPYAVLALIGAF--GNK-----
-AL----LTP-GVTMIPACTCKAVACLDPYVYAISHPRYRAELQKRLP------------
-----W------LCIKE------ESASDT-------------------------------
------------------------------------------------------------
------------------------------------------------------------
--------------------------------------------------------TSNA
TTTSTNAGATST------------------------------------------------
------------------------------------------------------------
------------------------------------------------------------
----------------------------------------

#XP_001956024.3_LOW_QUALITY_PROTEIN:_opsin_ultraviolet-sensitive_Drosophila_ananassae_UV/RH7
------------------------------------------------------------
-----------------------MEAIILSTLPSLTTNASGSSSHWLTGALSLPEILANS
SGSPNTSSADTGSGINLSARDADRHFNISTEA---------------------------S
NYSYYPGYIHYRDKY----------------------DLSYIAKVNPFWLQFE---PPHS
STFLAMAALYCLISVVGCVGNAFVIFMFANRKSLRTPANILVMNLAICDFLMLVK--CPI
AIYN-NIKE-G-PA--LG-DVACRIYGFVGGLSGTCAIGTLTAIALDRYNVVV------H
-PLQPLRRCSRLRSY-LIILLIWCY-SFLFAVMP-ALDIG-LSVYVPEGFLTTCSFDYLN
K-ETPARIFMALFFVAAYCFPLTAIVYSYFYILKVVF--------------SAGRI----
------------------QS--------NKD-----------------------------
-----------KA----KTEQKLAFIVAAIIGLWFLAWSPYAVVAMMGVF--GLE-----
-KH----ITP-LGSMIPALFCKTAACVDPYLYAATHPRFRVEVRMLFY------------
-----GRGILRRVSTTRSSYMTRSRSSFTH------------------------------
------------------------------------------------------------
------------------------------------------------------------
--------------------------------------------------------?SGE
GADGGTGRDHRMETYLMNNNLMMVPEETEENEEIVVVAEINNSVSSAIEQSKF-------
------------------------------------------------------------
------------------------------------------------------------
----------------------------------------

#NP_524035.2_rhodopsin_7_Drosophila_melanogaster_UV/RH7
------------------------------------------------------------
-------------------------MEAIIMTTLPNLTTDAGDSSFWLTGALSLSEMLAN
SSHSHSTGSTTSTAGSSATESSAVNVGKDHDK-----------------HVNDSVSTGLS
NYSNYPSYIHYRDKY----------------------DLSYIAKVNPFWLQFE---PPKS
STFLIMAALYCLISVVGCVGNAFVIFMFANRKSLRTPANILVMNLAICDFLMLIK--CPI
AIYN-NIKE-G-PA--LG-DIACRLYGFVGGLSGTCAIGTLTAIALDRYNVVV------H
-PLQPLRRCSRLRSY-LIILLIWCY-SFLFAVMP-ALDIG-LSVYVPEGFLTTCSFDYLN
K-EMPARIFMALFFVAAYCIPLTSIVYSYFYILKVVF-TASR------------------
-------------IQSN-KD----------------------------------------
-----------KA----KTEQKLAFIVAAIIGLWFLAWSPYAIVAMMGVF--GLE-----
-RH----ITP-LGSMIPALFCKTAACVDPYLYAATHPRFRVEVRMLFY------------
-----GRGVLRRVSTTRSSYMTRSRSSFTHR-----------------------------
------------------------------------------------------------
------------------------------------------------------------
--------------------------------------------------------LRTS
TTGEGGMGDHRM----ENYLMNNNLMMVPEETEENEEIVVVAEINNSISSVMEQSKF---
------------------------------------------------------------
------------------------------------------------------------
----------------------------------------

#AAA28856.1_Rh4_opsin_Drosophila_melanogaster_UV/RH4
------------------------------------------------------------
------------------------------------------------------------
---MEPLCNASEPPLR------PEARSSGNGD----------------------------
-------LQFLGWNV----------------------PPDQIQYIPEHWLTQL---EPPA
SMHYMLGVFYIFLFCASTVGNGMVIWIFSTSKSLRTPSNMFVLNLAVFDLIMCLK--API
FN---SFHR-G-FAIYLG-NTWCQIFASIGSYSGIGAGMTNAAIGYDRYNVIT------K
-PMNR--NMTFTKAV-IMNIIIWLY-CTPWVVLP-LT--QFWDRFVPEGYLTSCSFDYLS
D-NFDTRLFVGTIFFFSFVCPTLMILYYYSQIVGHVF-SHEKAL-----REQAKKM-N--
-------------VESL-RS--------NVD-----------------------------
-----------KSKE--TAEIRIAKAAITICFLFFVSWTPYGVMSLIGAF--GDK-----
-SL----LTQ-GATMIPACTCKLVACIDPFVYAISHPRYRLELQKRCP------------
-----W------LGVNE------KSGEIS-------------------------------
------------------------------------------------------------
------------------------------------------------------------
--------------------------------------------------------SAQS
TTTQEQQQTTAA------------------------------------------------
------------------------------------------------------------
------------------------------------------------------------
----------------------------------------

#CAB06821.1_Rh6_rhodopsin_Drosophila_melanogaster_Rh6/LW
------------------------------------------------------------
------------------------------------------------------------
----------------------MASLHPPSFA----------------------------
-YMRDGRNLSLAESV----------------------PAEIMHMVDPYWYQWP---PLEP
MWFGIIGFVIAILGTMSLAGNFIVMYIFTSSKGLRTPSNMFVVNLAFSDFMMMFTM-FPP
VVLN-GFYG-T-WI--MG-PFLCELYGMFGSLFGCVSIWSMTLIAYDRYCVIV------K
-GMAR-KPLTATAAV-LRLMVVWTI-CGAWALMP-LF--G-WNRYVPEGNMTACGTDYFA
K-DWWNRSYIIVYSLWVYLTPLLTIIFSYWHIMKAVA-AHEKAM-----REQAKKM-N--
-------------VASL-RN--------SEA-----------------------------
-----------DKSK--AIEIKLAKVALTTISLWFFAWTPYTIINYAGIF----------
-ES--MHLSP-LSTICGSVFAKANAVCNPIVYGLSHPKYKQVLREKMP------------
-----C------LACGKDDLT---------------------------------------
------------------------------------------------------------
------------------------------------------------------------
--------------------------------------------------------SDSR
TQATAEISESQA------------------------------------------------
------------------------------------------------------------
------------------------------------------------------------
----------------------------------------

#AAC47426.1_rhodopsin_5_Drosophila_melanogaster_Rh5/Blue/UV5B
------------------------------------------------------------
------------------------------------------------------------
---MHINGPSGPQAYVNDSLGDGSVFPMGHGY----------------------------
-------------------------------------PAEYQHMVHAHWRGFR---EAPI
YYHAGFYIAFIVLMLSSIFGNGLVIWIFSTSKSLRTPSNLLILNLAIFDLFMCTN--MPH
YLIN-ATVG---YI--VGGDLGCDIYALNGGISGMGASITNAFIAFDRYKTIS------N
-PIDG--RLSYGQIV-LLILFTWLW-ATPFSVLP-LF--QIWGRYQPEGFLTTCSFDYLT
N-TDENRLFVRTIFVWSYVIPMTMILVSYYKLFTHVR-VHEKML-----AEQAKKM-N--
-------------VKSL-SA--------NAN-----------------------------
-----------ADNM--SVELRIAKAALIIYMLFILAWTPYSVVALIGCF--GEQ-----
-QL----ITP-FVSMLPCLACKSVSCLDPWVYATSHPKYRLELERRLP------------
-----W------LGIREKHATSGTSGGQE-------------------------------
------------------------------------------------------------
------------------------------------------------------------
--------------------------------------------------------SVAS
VSGDTLALSVQN------------------------------------------------
------------------------------------------------------------
------------------------------------------------------------
----------------------------------------

#AAA28854.1_opsin_Rh3_Drosophila_melanogaster_RH3/UV3
------------------------------------------------------------
------------------------------------------------------------
--MESGNVSSSLFGNV------STALRPEARL----------------------------
----SAETRLLGWNV----------------------PPEELRHIPEHWLTYP---EPPE
SMNYLLGTLYIFFTLMSMLGNGLVIWVFSAAKSLRTPSNILVINLAFCDFMMMVK--TPI
FIYN-SFHQ-G-YA--LG-HLGCQIFGIIGSYTGIAAGATNAFIAYDRFNVIT------R
-PMEG--KMTHGKAI-AMIIFIYMY-ATPWVVAC-YT--ETWGRFVPEGYLTSCTFDYLT
D-NFDTRLFVACIFFFSFVCPTTMITYYYSQIVGHVF-SHEKAL-----RDQAKKM-N--
-------------VESL-RS--------NVD-----------------------------
-----------KNKE--TAEIRIAKAAITICFLFFCSWTPYGVMSLIGAF--GDK-----
-TL----LTP-GATMIPACACKMVACIDPFVYAISHPRYRMELQKRCP------------
-----W------LALNE-------------------------------------------
------------------------------------------------------------
------------------------------------------------------------
--------------------------------------------------------KAPE
SSAVASTSTTQE----PQQTTAA-------------------------------------
------------------------------------------------------------
------------------------------------------------------------
----------------------------------------

#AAA28734.1_opsin_Rh2_Drosophila_melanogaster_Rh2/LW
------------------------------------------------------------
------------------------------------------------------------
-----MERSHLPETPF------DLAHSGPRFQ----------------------------
--AQSSGNGSVLDNV----------------------LPDMAHLVNPYWSRFA---PMDP
MMSKILGLFTLAIMIISCCGNGVVVYIFGGTKSLRTPANLLVLNLAFSDFCMMASQ-SPV
MIIN-FYYE-T-WV--LG-PLWCDIYAGCGSLFGCVSIWSMCMIAFDRYNVIV------K
-GING-TPMTIKTSI-MKILFIWMM-AVFWTVMP-LI--G-WSAYVPEGNLTACSIDYMT
R-MWNPRSYLITYSLFVYYTPLFLICYSYWFIIAAVA-AHEKAM-----REQAKKM-N--
-------------VKSL-RS--S-----EDC-----------------------------
-----------DK----SAEGKLAKVALTTISLWFMAWTPYLVICYFGLF----------
-KI--DGLTP-LTTIWGATFAKTSAVYNPIVYGISHPKYRIVLKEKCP------------
-----M------CVFGN-----TDEPKPD-------------------------------
------------------------------------------------------------
------------------------------------------------------------
--------------------------------------------------------APAS
DTETTSEADSKA------------------------------------------------
------------------------------------------------------------
------------------------------------------------------------
----------------------------------------

#AAA28733.1_opsin_Drosophila_melanogaster_Rh1/LW
------------------------------------------------------------
------------------------------------------------------------
---------MESFAVA------AAQLGPHFAP----------------------------
-----LSNGSVVDKV----------------------TPDMAHLISPYWNQFP---AMDP
IWAKILTAYMIMIGMISWCGNGVVIYIFATTKSLRTPANLLVINLAISDFGIMITN-TPM
MGIN-LYFE-T-WV--LG-PMMCDIYAGLGSAFGCSSIWSMCMISLDRYQVIV------K
-GMAG-RPMTIPLAL-GKIAYIWFM-SSIWCLAP-AF--G-WSRYVPEGNLTSCGIDYLE
R-DWNPRSYLIFYSIFVYYIPLFLICYSYWFIIAAVS-AHEKAM-----REQAKKM-N--
-------------VKSL-RS--------SED-----------------------------
-----------AEK---SAEGKLAKVALVTITLWFMAWTPYLVINCMGLF----------
-KF--EGLTP-LNTIWGACFAKSAACYNPIVYGISHPKYRLALKEKCP------------
------------CCVFG-----KVDDGKS-------------------------------
------------------------------------------------------------
------------------------------------------------------------
--------------------------------------------------------SDAQ
SQATASEAESKA------------------------------------------------
------------------------------------------------------------
------------------------------------------------------------
----------------------------------------

#XP_002007363.1_GI12900_Drosophila_mojavensis_UV/RH7
---------------------------------------------------------MET
IMSTLPTLTADDGSLWITSALTELLASGANSSSGSSSVVADGTQNATFVAAATTTTTTVA
AAAAAAAAAAVNASTATTANATKGHHKHPHGV-----------------------NDSET
DLSSYPGYIHYRDKY----------------------DLTYIAKVNPFWLQFE---PPDT
STFYIMAGLYCLISVVGCFGNAFVIFMFGSRKSLRTPANILVMNLAICDFLMLVK--CPI
AIYN-NIQE-G-PA--LG-DAACRLYGFVGGLSGTCAIGTLTAIALDRYNVVV------H
-PLQPLRRYSRLRSY-LIIFAIWCY-SFLFAVMP-ALDVG-LSVYVPEGFLTTCSFDYLN
K-ETPARIFMALFFVAAYCIPLASIVYSYFYILKVVF-TANR------------------
-------------IQSS-KD----------------------------------------
-----------KA----KTEQKLTFIVAAIIGLWFIAWSPYAIVAMMGVF--GQE-----
-QH----ITP-LGSMIPALFCKTAACVDPYLYAATHPRFRVEVRMLMY------------
-----GRGVL--RRVSTTRSSYMTRSRSS-------------------------------
------------------------------------------------------------
------------------------------------------------------------
--------------------------------------------------------FTHR
LRPSSGDCENRA----EPYTLNNNLMMVPEETEENEEIIVVAEINNSISGVMEQSKF---
------------------------------------------------------------
------------------------------------------------------------
----------------------------------------

#XP_002134833.2_opsin_ultraviolet-sensitive_Drosophila_pseudoobscura_UV/RH7
------------------------------------------------------------
----------MVMEALMAALPTLTTEAAGSSLWLTSALSLSEMLANSSTSPNESLVAATT
SSAAVATASTTSAAEAVGKVPDKHEVNDNVST----------------------------
VLSSYPGYIHYRDKY----------------------DLSYIARVNPFWLQFE---PPKS
STFYLMAALYCLISVVGCVGNAFVIFMFANRKSLRTPANILVMNLAICDFLMLVK--CPI
AIYN-NIKE-G-PA--LG-DAACRIYGFVGGLSGTCAIGTLTAIALDRYNVVV------H
-PLQPLRRCSRLRSY-LIIFLIWSY-SFLFAVMP-ALDIG-LSVYVPEGFLTTCSFDYLN
K-ETPARIFMALFFVAAYCVPLTTIVYSYFYILKVVF-TASR------------------
-------------IQSN-KD----------------------------------------
-----------KA----KTEQKLAFIVAAIIGLWFLAWSPYAIVAMMGVF--GQE-----
-RH----ITP-LGSMIPALFCKTAACVDPYLYAATHPRFRVEVRMLFF------------
-----GRGVLRRVSTTRSSYMTRSRSSFNRRLR---------------------------
------------------------------------------------------------
------------------------------------------------------------
--------------------------------------------------------PTPD
AEHRVESYLMNN----NLMMVPEETEENEEIVVVAEFNNSSYSGMEQSKF----------
------------------------------------------------------------
------------------------------------------------------------
----------------------------------------

#CAA46710.1_rh3_opsin_Drosophila_pseudoobscura_RH3/DIP
------------------------------------------------------------
------------------------------------------------------------
--MEYHNVSSVLGNVS------SVLRPDARLS----------------------------
-----AESRLLGWNV----------------------PPDELRHIPEHWLIYP---EPPE
SMNYLLGTLYIFFTVISMIGNGLVMWVFSAAKSLRTPSNILVINLAFCDFMMMIK--TPI
FIYN-SFHQ-G-YA--LG-HLGCQIFGVIGSYTGIAAGATNAFIAYDRYNVIT------R
-PMEG--KMTHGKAI-AMIIFIYLY-ATPWVVAC-YT--ESWGRFVPEGYLTSCTFDYLT
D-NFDTRLFVACIFFFSFVCPTTMITYYYSQIVGHVF-SHEKAL-----RDQAKKM-N--
-------------VDSL-RS--------NVD-----------------------------
-----------KSKE--AAEIRIAKAAITICFLFFASWTPYGVMSLIGAF--GDK-----
-TL----LTP-GATMIPACTCKMVACIDPFVYAISHPRYRMELQKRCP------------
-----W------LAISE-------------------------------------------
------------------------------------------------------------
------------------------------------------------------------
--------------------------------------------------------KAPE
SRAAISTSTTQEQQQTTAA-----------------------------------------
------------------------------------------------------------
------------------------------------------------------------
----------------------------------------

#XP_002068301.1_opsin_ultraviolet-sensitive_Drosophila_willistoni_UV/RH7
------------------------------------------------------------
-------------------------------MDMDMALDMNDAATTTSLWITSAALSLSE
ILVNTTSHVVTTSPASTSTVETTAVAAVTATGKVVHDDEKHHHHHHHHHQDEVNDNNVTT
VLSSYPGYIHYRDKY----------------------DLSYIAKVNPFWLQFE---PPRS
STFYIMAALYCLISVVGCIGNAFVIFMFSNRKSLRTPANILVMNLAICDFLMLVK--CPI
AIYN-NIKE-G-PA--LG-DIACRIYGFVGGLSGTCAIGTLTAIALDRYNVVV------H
-PLQPLRRCSRLRSY-LVIVMIWCY-SFLFAIMP-ALDVG-LSVYVPEGYLTTCSFDYLN
K-ETPARIFMALFFVAAYCVPLTCIMFSYFYILKVVF--------------TANRI----
------------------QS--------NKD-----------------------------
-----------KA----KTEQKLTFIVAAIIGLWFLAWSPYAVVAMMGVF--GLE-----
-QH----ITP-LGSMIPALFCKTAACVDPYLYAATHPRFRVEVRMLIY------------
-----GRGVLRRVSTTRSSYITRSRSSFTRRLRTGSELDMRTEPYIMNNNLM--------
------------------------------------------------------------
------------------------------------------------------------
--------------------------------------------------------MVPE
ETEENEEIVVVAEINNPSRCVSMHEHTSKF------------------------------
------------------------------------------------------------
------------------------------------------------------------
----------------------------------------

#XP_002094554.1_uncharacterized_protein_Dyak_GE20143_Drosophila_yakuba_UV/RH7
------------------------------------------------------------
------------------------MEAIIMTTLPALTTDAGDSSSFWLTGALSLSEMLAN
SSHGHSTGSTSSTAGSSATESSTVNVGKDHDV---------------TKHVNDSVSTGLS
NYSNYPSYIHYRDKY----------------------DLSYIAKVNPFWLQFE---PPKS
STFLVMAALYFLISVVGCVGNAFVIFMFANRKSLRTPANILVMNLAICDFLMLIK--CPI
AIYN-NIKE-G-PA--LG-DIACRLYGFVGGLSGTCAIGTLTAIALDRYNVVV------H
-PLQPLRRCSRLRSY-LIILLIWCY-SFLFAVMP-ALDIG-LSVYVPEGFLTTCSFDYLN
K-ETPARIFMALFFVAAYCIPLTSIVYSYFYILKVVF--------------TASRI----
------------------QS--------NKD-----------------------------
-----------KA----KTEQKLAFIVAAIIGLWFLAWSPYAIVAMMGVF--GLE-----
-RH----ITP-LGSMIPALFCKTAACVDPYLYAATHPRFRVEVRMLFY------------
-----GRGVLRRVSTTRSSYMTRSRSSFTHRLR---------------------------
------------------------------------------------------------
------------------------------------------------------------
--------------------------------------------------------TSTT
GDGGMGDHRMENYLMNNNLMMVPEETEENEEIVVVAEINNSVSSVMEQSKF---------
------------------------------------------------------------
------------------------------------------------------------
----------------------------------------

#AEG78686.1_UV-sensitive_opsin_Gryllus_bimaculatus_UV
------------------------------------------------------------
------------------------------------------------------------
------------MELQGSNVSHLGVWRPEARL----------------------------
------ATRLLGWNV----------------------PAEELIHIPEHWLTFP---EPEA
FSHYLLGMLYVAFCAIALVGNGLVIWVFSSAKSLRTPSNVFVINLAICDFIMMLK--TPI
FIYN-SFNL-G-FA--MG-QLGCQIFGFMGSISGIGAATTNACIAYDRYRVIA------R
-PFDS--KMSIKGAT-MLVLLLWTY-TLPWAIMP-LL--EVWGRFAPEGYLSSCSFDYLT
D-TPENNMFVLCIFICSYVIPMSLIIYFYSQIVSHVV-NHEKSL-----KEQAKKM-N--
-------------VDSL-RS--------NQQ-----------------------------
-----------QNQT--SAEIRIAKVAIGICFLFVASWTPYAVLALIGAF--GNK-----
-TL----LTP-GVTMIPACTCKAVACLDPYVYAISHPRYRVELQKRLP------------
-----W------LCIKE-----QTASDAS-------------------------------
------------------------------------------------------------
------------------------------------------------------------
--------------------------------------------------------SVAT
TTSTNATTTTST------------------------------------------------
------------------------------------------------------------
------------------------------------------------------------
----------------------------------------

#AEG78684.1_green-sensitive_opsin_Gryllus_bimaculatus_GreenB/LW
------------------------------------------------------------
------------------------------------------------------------
-----MTVLPNEPHFS------AYQWGSGGGM----------------------------
-----GGNITVVDKV----------------------LPEMMHMVDAYWYQFP---PMNP
LWHGLLGFVIGVLGVISVLGNGMVVYIFCSTKGLRTPSNLLVVNLAFSDFLMMLAM-SPA
MVIN-CYYE-T-WV--LG-PLMCELYGMAGSLFGCGSIWTMTMIALDRYNVIV------K
-GLSA-KPMTNKTAA-LRILFVWVT-SIAWTIMP-FF--G-WNRYVPEGNMTACGTDYLT
K-TWQSRSYILVYSFFVYFAPLFTIIYSYFFIVQAVA-AHEKAM-----REQAKKM-N--
-------------VASL-RS--A-----DNA-----------------------------
-----------NT----SAECKLAKVALMTISLWFFAWTPYLVINYTGIF-DGAK-----
-------ISP-LATIWSSLFAKANAVYNPIVYGISHPKYRAALQKKFP------------
-----S------LACAN------AEDDTS-------------------------------
------------------------------------------------------------
------------------------------------------------------------
--------------------------------------------------------SVAS
GATTCTEEKPSA------------------------------------------------
------------------------------------------------------------
------------------------------------------------------------
----------------------------------------

#AEG78683.1_green-sensitive_opsin_Gryllus_bimaculatus_GreenA/LW
------------------------------------------------------------
------------------------------------------------------------
MDNILALTPSLLQPKA------PEAWQQVSNV----------------------------
---------TVVDNV----------------------PPDMLHLIDAHWYQFP---PLNP
LWHAILGFMIGCLGFVSWMGNGVVIYIFSTTKGLRTPSNLLVVNLAFSDFLMMVVM-SPP
MVVN-CFYE-T-WV--LG-ELMCQIYGMCGSLFGCASIWTMTMIAMDRYNVIV------K
-GLAG-KPLTIKTAL-LRIIVVWLF-ALAWTIAP-LF--G-WNRYVPEGNMTACGTDYLN
K-DWFSRSYILVYSVFVYYLPLFTIIYSYYFIVKAVA-AHEKAM-----REQAKKM-N--
-------------VASL-RS--A-----ENA-----------------------------
-----------NT----SAECKLAKVALMTISLWFMAWTPYLVINYMGVF-QGAN-----
-------ISP-LATIWGSLFAKANAVYNPIVYGISHPKYRAALKEKLP------------
-----C------LVCGQ-----TESPETT-------------------------------
------------------------------------------------------------
------------------------------------------------------------
--------------------------------------------------------SQAS
AGTTNTNAAEKA------------------------------------------------
------------------------------------------------------------
------------------------------------------------------------
----------------------------------------

#AEG78685.1_blue-sensitive_opsin_Gryllus_bimaculatus_Blue/SW
------------------------------------------------------------
------------------------------------------------------------
----MNSTTSLGGAPI------ALPYESYVVQ----------------------------
---------LLGWNI----------------------PAEHIELVHPHWRGYE---TPSK
FWHFGFAFMYFCIMVMSCLGNGIVLWIFGTTKSLRTPSNMFVVNQALLDMLMMIE--MPL
FVLNSLFYQ---RP--IGWEVGCDIYALLGSVSGIGSAINNAAIAYDRYRTIA------F
-PLDG--RLQFGHAM-AFILGTWVW-AMPFSLLP-LL--RVWGRYVPEGFLTTCSFDYLT
D-DEDTRVFTASIFVWSYAFPLCLIIFFYCKLFNQVR-FHEKML-----KDQARKM-N--
-------------VKSL-QT--------NQD-----------------------------
-----------AEQK--SVEIRIAKVAFTIFFLFLCSWTPYATVAMIGAF--GNR-----
-AL----LTP-MSTMIPALTAKIVSCIDPWIYAINHPRFRGELLRRAP------------
-----W------FGVKEINPSDVGSV----------------------------------
------------------------------------------------------------
------------------------------------------------------------
--------------------------------------------------------TTDR
TTTTGTTESVSA------------------------------------------------
------------------------------------------------------------
------------------------------------------------------------
----------------------------------------

#AAY16537.1_ultraviolet-sensitive_visual_pigment_Heliconius_erato_SWS
------------------------------------------------------------
------------------------------------------------------------
-------MENETQNYN--------VYGAFFAP----------------------------
-LRSSDGVKMLVDGL----------------------DSVDLAVIPEHWLSYT---SPPA
SAHTALALLYSFFTAAALIGNGLVIFIFATSRSLRTSSNLLILNLAIFDFIMMAK--API
FIYN-SAMR-G-FA--TG-ALGCQIFSVMGSYSGIGASMTNACIAYDRHSTIT------R
-PLDG--RLSRGKAL-LMIACVWIY-ATPWALMP-LF--NVWGRFVPEGYLTSCTFDYLS
N-TFDTKLFVGCIFTCSYLFPMCFIIYFYSGIVKQVF-AHEAAL-----REQAKKM-N--
-------------VESL-RS--------NQN-----------------------------
-----------ASAE--SAEIRIAKAALTVCFLFVASWTPYGVMSLIGAF--GDQ-----
-QL----LTP-GVTMIPAVACKTVACIDPWVYAISHPKYRQELQRRMP------------
-----W------LQIRE------PDDNAS-------------------------------
------------------------------------------------------------
------------------------------------------------------------
--------------------------------------------------------TGTN
NTTNSTAPAASA------------------------------------------------
------------------------------------------------------------
------------------------------------------------------------
----------------------------------------

#AAY16530.1_blue-sensitive_visual_pigment_Heliconius_melpomene_SWS
------------------------------------------------------------
------------------------------------------------------------
------MATNYTDDIG------PVAYPLKMVS----------------------------
---QEVVEHMLGWNI----------------------PEEHQDLVHEH?RNFP---AVSK
YAHFVLALIYSFLILASVSGNGIVIWIFSTSKSLRTASNMFVINLAVFDMMMMIE--MPM
LVLN-SFYQ---RL--VGYQLGCDIFAVLGSLSGIGGAITNAVIAYDRYKTIS------S
-PLDG--RLNRVQAS-LLILFTWLW-ALPFTIMP-AF--RIWGRFVPEGFLTTCSFDYFT
E-DQDTKVFVMCIFAWSYCIPMLLLCYFYSKLFGAVR-LHERML-----KEQAKKM-N--
-------------VKSL-AA--------NKE-----------------------------
-----------DAGK--SIEIRIAKVAFTIFFLFVCSWTPYAFVAMVGAF--GDR-----
-SI----LTP-VTTMIPAVCAKIVSCIDPWVYAINHPRYRAELQKRLP------------
-----W------MGVRE-----ADPDTVS-------------------------------
------------------------------------------------------------
------------------------------------------------------------
--------------------------------------------------------TSSG
ATAQTQNPTAEA------------------------------------------------
------------------------------------------------------------
------------------------------------------------------------
----------------------------------------

#ABI97874.1_long_wavelength-sensitive_opsin_partial_Hermeuptychia_hermes_Rh1/LWS
------------------------------------------------------------
------------------------------------------------------------
------------------------------------------------------------
-------------------------------------------------YQFP---PMNP
LWHGLLGFVIAVLGFVSITGNGMVVYIFTTTKSLKTPSNILVVNLAFSDFLMMCVM-SPP
M?VN-CYYE-T-WV--FG-PLACQLY?CAGSLFGCASIWTMTMIAFDRYNVIV------K
-GIAA-KPMTINGAM-LRVLGIWAF-SLAWTVAP-MF--G-WGRYVPEGNMTACGTDYFD
K-SWSNRSYILIYSIFCYYSPLLLIIYSYFFIVQAVA-AHEKAM-----REQAKKM-N--
-------------VASL-RN--G-----DQA-----------------------------
-----------NT----SAECKLAKVALMTISLWFMAWTPYLVINYAGIF--ETM-----
-T-----ISP-LVTIWGSVFAKANAV----------------------------------
------------------------------------------------------------
------------------------------------------------------------
------------------------------------------------------------
------------------------------------------------------------
------------------------------------------------------------
------------------------------------------------------------
------------------------------------------------------------
----------------------------------------

#BAQ54908.1_opsin_rhodopsin-7_like_Ischnura_asiatica_UV/Rh7
------------------------------------------------------------
MFARMCVFVASALFASATRNESVLPEELTSLDENILTLAFSFEGNGTAEGDLDESKTLVV
GLSEQREEPQAANETLDTAETFIGPREEPLEVPRGVADRSAVIVPAPSNLSDREEINRAV
RELFKSRWPTQLWKD------------------HGTYTDEYLLLINPHWLQFP---PPSQ
ISYYVLAVLYTILMTLGVSGNCLVIFMFCRCKSLRTPANILVMNLAISDSLMMLK--MPA
FIYN-CIYL-G-PA--LG-NIGCQVYGFLGGLTGTTSIATLAAIALDRYFVVL------Y
-PLEPLKVPTRARAR-VCVLLAWAY-GAIFSSMP-LF--G-LNRYVPEGYLTSCSFDYLT
D-DEVSRTFIVVFFVAAWVIPFALISFCYAAICRAVALAANYSS-----SNTVRKLSN--
-------------SNNA-SS--------RRE-----------------------------
-----------QQRR--RTEIRLAIVVLAVVALWFVSWTPYATVALLGFS--GNQ-----
-QL----ITP-LVSMIPALFCKMASCVDPFVYAITHPRFRKEFARRFP------------
-------------FCGGSGALRKGSAEKIARKISMKRRETSKDKR---------------
------------------------------------------------------------
------------------------------------------------------------
--------------------------------------------------------KKHG
DKEEGMSVSEEEVVMVDMRGSSIVDNSDFTSTSGDRRNGDWLSDGPWTTDGRLYRSFPAP
GIRHPFGSWIPKAKKNSEGKNIGSQNSEVFSMPMRDPKAMNEIIIRSDIEPTTV------
------------------------------------------------------------
----------------------------------------

#BAQ54920.1_opsin_ultraviolet_sensitive_type_Ischnura_asiatica_RhUV
------------------------------------------------------------
---------------------------------------------------------MAP
NMISDVLPASMLSSPDSPGCANSTVFRPEYRV----------------------------
------GGKYLGWNV----------------------PAEELHHIPEHWLVYE---EPES
YMHYLLGLLYICFMFVALSGNGIVIWVFTCAKSLRTPSNMFVVNLAILDFLMMAK--TPI
FIYN-SFNL-G-FA--LG-GYGCQIFAFVGSISGIGAAVTNAAIAFDRYRAIA------R
-PFDG--KLSAGKVL-VILALIWGY-TLPWALFP-LL--GTWGRFVPEGYLTSCSFDYLT
N-TAENKIFVMMLFFFSYVIPMFMICFYYAQIVNHVF-DHEKAL-----REQAKKM-N--
-------------VDSL-RS--------NQN-----------------------------
-----------MNAV--SAEVRIAKAAITVCFMFVASWTPYAICALIGAF--GNK-----
-AL----LTP-GVTMIPACTCKAVACIDPWVYAISHPKYRLELQKRLP------------
-----F------LRINEPD-----------------------------------------
------------------------------------------------------------
------------------------------------------------------------
--------------------------------------------------------PPAD
TKSEATVATTEG------------------------------------------------
------------------------------------------------------------
------------------------------------------------------------
----------------------------------------

#BAQ54919.1_opsin_short-wavelength_sensitive_type_Ischnura_asiatica_RhSWb2
------------------------------------------------------------
------------------------------------------------------------
---------MNVSYAM------STLLGVSGPK----------------------------
SLLAPDDDAFLGSKI----------------------DDAYMAYIHPHWTTFR---APAA
YQHFLLGLIYALIFVVGMLGNMLVIVTFFTTKSLRTPSNTFVVNLAIFDALMMSK--LPL
FVLN-SAVE-G-QI--FG-KIGCDIFGLVGSYSGMGAAITNAAIAFDRYRTIA------F
-PLDG--RLGMKAAI-GLVVFTWLW-ATPFSILP-LF--EVWNRYAPEGYLTTCSFDYMR
E-GKSTQLFVMTIFSWAYVCPLLMIAMFYSRIITHVR-NHEKML-----KEQAKRM-N--
-------------VKSL-SQ--------GDN-----------------------------
-----------DK----SAEIRIAKVAISIVFLFICAWTPYALVALIGCF--GDK-----
-HM----MTP-TFSMFPAIACKTVACVDPWIYAINHPRFRAEIQKKVP------------
-----W---L----CIF-----GQEKKAD-------------------------------
------------------------------------------------------------
------------------------------------------------------------
--------------------------------------------------------DSKS
VTSGATEVKSET----A-------------------------------------------
------------------------------------------------------------
------------------------------------------------------------
----------------------------------------

#BAQ54918.1_opsin_short-wavelength_sensitive_type_Ischnura_asiatica_RhSWb1
------------------------------------------------------------
------------------------------------------------------------
--------MNFSHSVVAHPLFLRGALSPSSNS----------------------------
-LMESDENAFLGSGI----------------------DADYMSYIHPHWTTFQ---APAA
YQHFLLGLIYAVILVVGMTGNMLVIVTFFTTKSLRTPSNTFVVNLAIFDTLMMSK--LPM
FVLNSAIEG---QI--FG-KIGCDIYGLIGSYSGMGAAITNAAIAFDRYRTIA------F
-PLDG--RLGMKAAI-GLVIFTWLW-ATPFSILP-FF--EWWNRYAPEGYLTTCSFDYMR
E-GKSTQLFVMTIFAWAYVFPLLMIALFYSKILGHVR-NHEKML-----KEQAKRM-N--
-------------VKSL-SQ--------GDN-----------------------------
-----------EK----SAEIRIAKVAISIVFLFICAWTPYALVALIGVF--GEK-----
-TM----MTP-TFSMFPAIACKTVACIDPWIYAINHPRFRAEIQKKVP------------
-----W------LCIFG-----PEKDKSD-------------------------------
------------------------------------------------------------
------------------------------------------------------------
--------------------------------------------------------SKSI
ASEGTEVKSEPA------------------------------------------------
------------------------------------------------------------
------------------------------------------------------------
----------------------------------------

#BAQ54917.1_opsin_long-wavelength_sensitive_type_Ischnura_asiatica_RhLWF4
------------------------------------------------------------
------------------------------------------------------------
----MASAALMGEPHA------AA-WGSGGSY----------------------------
------SNHTVVDMV----------------------LPEMLSKIDPHWYQFP---PMNP
LWHGILGFVIGCLGIVSWCGNGVVIYIFSTTKSLRTPSNLLVVNLAFSDFFMMVVM-CPF
MLVN-CHHE-T-WV--FG-PLMCELYAFAGSLFGCASIWTMVSIAMDRYNVIV------K
-GLSG-KPLTVKKAL-AWILLIWVH-AAVWTIFP-MV--G-WNRYVPEGNMTACGTDYLT
K-DWFHKSYILVYSVFCYWLPLFVIIYSYTFIVQAVA-AHEKQM-----REQAKKM-N--
-------------VASL-RS--A-----EAQ-----------------------------
-----------NT----SAECKLAKIALMTISLWFMAWTPYLIINFAGIF----------
-ET--MTISP-LVTIWGSLFAKANAVYNPIVYGISHPKYRAALNEKLP------------
-----F------LACAA-----AE-PAPP-------------------------------
------------------------------------------------------------
------------------------------------------------------------
--------------------------------------------------------ADNQ
SSGTAASAEEKA------------------------------------------------
------------------------------------------------------------
------------------------------------------------------------
----------------------------------------

#BAQ54916.1_opsin_long-wavelength_sensitive_type_Ischnura_asiatica_RhLWF3
------------------------------------------------------------
------------------------------------------------------------
-------------------MASAALLGQPEAA----------------------------
--RYGASNQTVVDMV----------------------LPEMLHLIDPHWYQFP---PMNP
LWHGILGFVIGCLGVISWCGNGVVIYVFSCTKSLRTPSNLLVVNLAFSDFCMMVVM-CPF
MLIN-CYNE-T-WI--FG-PLMCELYAFAGSLFGCTSIWTMVTIALDRYNVIV------K
-GLSG-KPLTVKKAL-LWILLVWVH-AAVWTIFP-MF--G-WNRYVPEGNMTACGTDYLT
K-DWFHKSYILVYSVFCYWLPLFVIIYSYTFIVQAVA-AHEKQM-----RDQAKKM-N--
-------------VASL-RS--A-----DAQ-----------------------------
-----------NT----SAECKLAKIALMTISLWFMAWTPYLIINFAGIF----------
-ET--MTISP-LVTIWGSVFAKANAVYNPIVYGISHPKYRAALNEKLP------------
-----F------LACAA-----AEPAAPA-------------------------------
------------------------------------------------------------
------------------------------------------------------------
--------------------------------------------------------ADNQ
SSGTAASTEEKA------------------------------------------------
------------------------------------------------------------
------------------------------------------------------------
----------------------------------------

#BAQ54915.1_opsin_long-wavelength_sensitive_type_Ischnura_asiatica_RhLWF2
------------------------------------------------------------
------------------------------------------------------------
---------------------MALAMGEPMAA----------------------------
--AQWGSNKTVVDMV----------------------LPEMTHLIDPHWYQFP---PMNP
LWHGILGFVIGCLGVVSWCGNGVVIYIFSTTKSLRTPSNLLVVNLAFSDFFMMVVM-CPF
MLIN-CMHE-T-WV--FG-PLMCELYAFAGSLFGCTSIWTMVTIAMDRYNVIV------K
-GLSG-KPLTVKKAL-LWIFLVWAH-AAVWTVFP-MV--G-WNRYVPEGNMTACGTDYLT
K-DWFHKSYILVYSVFCYWLPLFVIIYSYTFIVQAVA-AHEKQM-----REQAKKM-N--
-------------VASL-RS--A-----EAQ-----------------------------
-----------NT----SAECKLAKIALMTISLWFMAWTPYLIINFAGIF----------
-ET--MTISP-LVTIWGSLFAKANAVYNPIVYGISHPKYRAALNEKLP------------
-----F------LVCGG-----DEQPA---------------------------------
------------------------------------------------------------
------------------------------------------------------------
--------------------------------------------------------PPAD
NASSGTATEEKA------------------------------------------------
------------------------------------------------------------
------------------------------------------------------------
----------------------------------------

#BAQ54914.1_opsin_long-wavelength_sensitive_type_Ischnura_asiatica_RhLWF1
------------------------------------------------------------
------------------------------------------------------------
-----MEAAMVPGEPQ------MARWGSSYAT----------------------------
-------NHTVVDMV----------------------LPEMLHLIDPHWYQFP---PMNN
LWHGILGFVIGCLGVISWCGNGVVIYVFSCTKSLRTPSNLLVVNLAFSDFFMMVVM-CPF
MLIN-CMHE-T-WI--FG-PLMCELYAFAGSLFGCASIWTMVTIALDRYNVIV------K
-GLSG-KPLTIKKAL-FWIFLVWAH-AAVWTIFP-MV--G-WNRYVPEGNMTACGTDYLT
K-DWFHKSYILVYSVFCYWLPLFVIIYSYTFIVQAVA-AHEKQM-----REQAKKM-N--
-------------VASL-RS--A-----ETQ-----------------------------
-----------NT----SAECKLAKIALMTISLWFMAWTPYLIINFAGIF-ETMT-----
-------ISP-LVTIWGSLFAKANAVYNPIVYGISHPKYRAALNEKLP------------
----------F-LVCGS-----DEQPAAA-------------------------------
------------------------------------------------------------
------------------------------------------------------------
--------------------------------------------------------AASD
AQSNGTATSEKA------------------------------------------------
------------------------------------------------------------
------------------------------------------------------------
----------------------------------------

#BAQ54913.1_opsin_long-wavelength_sensitive_type_Ischnura_asiatica_RhLWE1
------------------------------------------------------------
------------------------------------------------------------
--MATAALMSIPKMEA--------------------------------------------
--RSGFPNHTVVDRV----------------------LPEMLHLIDPHWYQFP---PMNP
LWHGILGFVIGVLGVISWCGNGVVIYVFLTTKALRTPSNMLVLNLALSDFLMMVIQ-CPF
MLIN-CFYE-T-WI--FG-PLMCDLYAFFGSLFGCTSIWTMATISLDRYNVIV------K
-GMAG-KPLTIKRAL-LWLIIVWTH-ALLWTILP-ML--G-WNRYVPEGNMTSCGTDYLT
K-DWFHKSYILVYSFFCYFTPLFTIIYSYFFIVQAVA-AHERAM-----KEQAKKM-N--
-------------VASL-RS--S-----EQQ-----------------------------
-----------NT----SAECKLAKVALMTITLWFMAWTPYLVINYGGLF----------
-ES--ITMTP-LVTIWGSVFAKASAVYNPIVYGISHPRYRAALSEKLP------------
-----C------LVCGT-----TEKGGAA-------------------------------
------------------------------------------------------------
------------------------------------------------------------
--------------------------------------------------------ESSA
KSDATENSTEKA------------------------------------------------
------------------------------------------------------------
------------------------------------------------------------
----------------------------------------

#BAQ54912.1_opsin_long-wavelength_sensitive_type_Ischnura_asiatica_RhLWD1
------------------------------------------------------------
------------------------------------------------------------
---------METIAEASARMAAASRWSGNSFS----------------------------
-------NATVVDMV----------------------PPEMLPWVDPHWYQFP---PMNP
LWHGILGFVIAVLGFISWAGNGVVIYVFSCTKSLRTPSNLLVVNLAVSDFLMMVFM-CPF
MLVN-CYYE-T-WV--FG-PLMCQIYGMAGSLFGCASIWTMVTVALDRYNVIV------K
-GLAG-TPLTIKRAL-AWITFVWVH-AAAWTVMP-MF--G-WNRYVPEGNMTACGTDYLT
K-DWFHKSYILVYSVFCYWLPLLTIIYAYTFIVQAVA-AHEKAM-----REQAKKM-N--
-------------VASL-RS--------AEA-----------------------------
-----------QNT---SAECKLAKIALMTISLWFMAWTPYLIINFSGIF----------
-ET--MAISP-LFTIWGSVFAKANAVYNPIVYGISHPKYRAALNEKLP------------
-----M------LSCGG------DSPGDN-------------------------------
------------------------------------------------------------
------------------------------------------------------------
--------------------------------------------------------QSQA
SATTTATTDEKA------------------------------------------------
------------------------------------------------------------
------------------------------------------------------------
----------------------------------------

#BAQ54911.1_opsin_long-wavelength_sensitive_type_Ischnura_asiatica_RhLWC1
------------------------------------------------------------
------------------------------------------------------------
----MAAAALMGEPMA------GARWGGPSFS----------------------------
-------NQTVADMV----------------------PAEMLPWVDAHWYQFP---PLNP
LWHGILGFVIGCLGVVSWCGNGVVIYIFSSTKSLRTPSNLLVVNLAVSDFLMMVFM-CPI
MVVN-CYYE-T-WV--FG-PLACQVYGLAGSLFGCTSIWSMVAIAMDRYNVIV------K
-GLSG-KPMTTKRAV-LWNAFVWAH-SALWTILP-MF--G-WNRYVPEGNMTACGTDYLT
K-DWFSKSYILVYSAFCYWIPLLVIIYSYYFIVQAVA-AHEKSM-----REQAKKM-N--
-------------VASL-RS--S-----EAQ-----------------------------
-----------NT----SAECKLAKIALMTISLWFVAWTPYLIINFAGIF----------
-QT--MTISP-LLTIWGSLFAKANAVYNPIVYGISHPKYRAALAEKLP------------
-----M------LVCAGDKTADSET-----------------------------------
------------------------------------------------------------
------------------------------------------------------------
--------------------------------------------------------QSQN
TVVSASSGEEKA------------------------------------------------
------------------------------------------------------------
------------------------------------------------------------
----------------------------------------

#BAQ54910.1_opsin_long-wavelength_sensitive_type_Ischnura_asiatica_RhLWA2
------------------------------------------------------------
------------------------------------------------------------
------MSGDLGPSFS------AYNWNNANLG----------------------------
-------NMTVVDKV----------------------PPEMLFLVDSHWYQFP---PLNP
LWHSLLGFFISMLGFISVCGNGVVIYVFSCTKSLRTPSNMLVVNLAISDFGLMSTM-APM
MTIN-CYFE-T-WS--LG-PFMCQIYGMLGSMFGCVSIWTMTVIAWDRYNVIV------K
-GLSA-KPLTTKGAL-FWIFQVWLN-SAIWTVAP-VL--G-WNRYVPEGNMTSCGTDYLS
T-DWVSVSYIWAYSVFVYALPLGIIIYAYWFIVQAVA-AHERQM-----REQAKKM-N--
-------------VASL-RS--------SEA-----------------------------
-----------QAT---SAECKLAKVALMTISLWFIAWTPYLIINIAGLF--APK-----
-S-----LSP-LASIWGAIFAKANAVYNPIVYGISHPKYRAALYQKFP------------
-----S------LACSPEPTPADNQ-----------------------------------
------------------------------------------------------------
------------------------------------------------------------
--------------------------------------------------------SQGS
AGTAVSDEKASA------------------------------------------------
------------------------------------------------------------
------------------------------------------------------------
----------------------------------------

#BAQ54909.1_opsin_long-wavelength_sensitive_type_Ischnura_asiatica_RhLWA1
------------------------------------------------------------
------------------------------------------------------------
---MALAGPEFSAFSM------ASMGGYRANM----------------------------
---------TVVDKV----------------------PPEMLFLVDSHWLQFP---PLNP
LWHSILGFFLIILCTISVSGNGVVIYVFSTTKSLRTPSNLFVVNLAISDFLLMATM-APM
MTIN-CYNE-T-WV--LG-PFMCQIYGMLGSLFGCVSIWTMSVIAMDRYNVIV------K
-GLSA-KPMTNKRAL-FWIFNVWAN-SIVWTVAP-VL--G-WNRYVPEGNMTSCGTDYFS
K-DWVSVSYIWAYSMFVYGLPLFVIVYAYWFIVKAVA-VHEKQM-----KEQAKKM-N--
-------------VASL-RT----------------------------------------
-----------AEAKAASTEYKLAKIALMTISLWFIAWTPYLIINLAGYF----------
-KP--ASLSP-LASIWGAVFAKANACYNPIVYGLSHPKYRAALYQKFP------------
-----C------LSCTS-----DSSDDSH-------------------------------
------------------------------------------------------------
------------------------------------------------------------
--------------------------------------------------------SQAS
GATTVSDEKSAA------------------------------------------------
------------------------------------------------------------
------------------------------------------------------------
----------------------------------------

#ABA44351.1_long_wavelength-sensitive_opsin_partial_Limenitis_archippus_obsoleta_LWS
------------------------------------------------------------
------------------------------------------------------------
------------------------------------------------------------
-------------------------------------------------YQFP---PMDP
LWHGLLGLVMGVLGFVSIAGNGMVVYIFTTTKTLKTPSNTLVVNLALSDFCMMLVM-SPP
MVIS-CYYE-T-WV--FG-PLACQLYACTGSLFGCASIWTMTMIAFDRYNVIV------K
-GIAA-KPMTINGAL-LRVLGIWAF-ALAWTI?P-LF--G-WGRYVPEGNMTACGTDYFD
K-TWVNRSYILVYSIACYYTPLFLIIYSYFFIVQAVA-AHEKAM-----REQAKKM-N--
-------------VASL-RS--S-----DQG-----------------------------
-----------NT----SAECKLAKVALMTISLWFMAWTPYLVINYAGIF--ETM-----
-T-----ISP-LVTIWGSVFAKANAV----------------------------------
------------------------------------------------------------
------------------------------------------------------------
------------------------------------------------------------
------------------------------------------------------------
------------------------------------------------------------
------------------------------------------------------------
------------------------------------------------------------
----------------------------------------

#AAY16535.2_blue-sensitive_visual_pigment_Limenitis_arthemis_astyanax_SWS
------------------------------------------------------------
------------------------------------------------------------
------MATNYTDDIG------PVAYPLKMVS----------------------------
---KEVVENMLGWNI----------------------PEEHQELVHEHWRNFP---AVSK
YWHICLALIYTILMVASISGNGIVIWIFSTSKSLRSASNMFVINLAIFDMMMMLE--MPM
LVIN-SFYQ---RL--VGYQLGCDIYAVLGSLSGIGGAMTNAVIAFDRYKTIS------S
-PLDG--RLNRVQAA-LLIAFTWFW-ALPFTILP-AF--KVWGRYVPEGFLTT?SFDYFT
E-DQDTKVFVMCIFVWSYVVPMLFICFFYSKLFGAVR-LHERML-----KEQAKKM-N--
-------------VKSL-AA--------GKE-----------------------------
-----------DAGK--SVEIRIAKVAFTIFFLFVCSWTPYAFVTMTGAF--?DR-----
-SI----LTP-LTTMVPAVCAKIVSCIDPWVYAINHPRYRVELQKRLP------------
-----W------MGVRE-----ADPDSVS-------------------------------
------------------------------------------------------------
------------------------------------------------------------
--------------------------------------------------------STSG
ATAQTQHAAAEA------------------------------------------------
------------------------------------------------------------
------------------------------------------------------------
----------------------------------------

#BAH56228.1_UV-sensitive_opsin_Luciola_cruciata_UV5
------------------------------------------------------------
------------------------------------------------------------
--MILHNATVFAAAQT--------------------------------------------
QDDPDSIVHLLGWNV----------------------PKSELHHIPEHWLVYP---EPEA
SIHYLLGIVYIFICFMGIVGNGLVLWIFSTSKSLKTASNMFVVNLAFCDFIMMMK--MPI
FVYN-SFNR-G-YA--LG-HIGCQIFGFVGSLSGIGAGMTNAFIAYDRYATIS------N
-PLEG--KLTRTKAL-IMIFIIWGY-TFPWAVLP-MF--EVWCRFVPEGFLTSCTFDYLT
D-TFDNDMFVAVIFICSYVIPMSMIIYFYSQIVKHVM-HHEKAL-----RDQAKKM-N--
-------------VESL-RS--------NQS-----------------------------
-----------LQSQ--SIEIKIAKVAIMVCFLFVASWTPYAVLALIGGF--GDQ-----
-SL----LTP-GVTMVPALACKFVACLDPYVYALSHPRYRMELQKRLP------------
-----W------LAIKE-----DAVSDAQ-------------------------------
------------------------------------------------------------
------------------------------------------------------------
--------------------------------------------------------SMVT
TTTAAATPAATE----QAPTA---------------------------------------
------------------------------------------------------------
------------------------------------------------------------
----------------------------------------

#BAH56227.1_long-wavelength_sensitive_opsin_Luciola_cruciata_LMS
------------------------------------------------------------
------------------------------------------------------------
--------MSVLGEPS------FAAWASQAGV---------------------------M
SSRFGGGNITVVDKV----------------------PPDMLHLIDAHWYQYP---PLNP
LWHAILGFMIGVLGCISVTGNGMVIYIFSTTKSLRSPSNLLVVNLAFSDFLMMFTM-APP
MVIN-CYNE-T-WV--WG-PLFCQIYGMLGSLFGCTSIWTMTMIALDRYNVIV------K
-GLSA-KPLTKQGAL-IRIFLVWVF-SIGWTIAP-VF--G-WNRYVPEGNMTACGTDYLS
T-GWFSRSYILFYSWFVYFIPLFAIIYSYWFIVQAVS-AHEKAM-----REQAKKM-N--
-------------VASL-RS--S-----EAA-----------------------------
-----------QT----SAECKLAKVALMTISLWFLAWTPYLVTNYAGIF-DGSK-----
-------ISP-LATIWSSLFAKANAVYNPIVYGISHPKYRQALQKKFP------------
-----S------LVCAA------EPDDTV-------------------------------
------------------------------------------------------------
------------------------------------------------------------
--------------------------------------------------------SQTT
AATAASEEKAAA------------------------------------------------
------------------------------------------------------------
------------------------------------------------------------
----------------------------------------

#AAT91641.1_ultraviolet-sensitive_rhodopsin_Lycaena_rubidus_SWS
------------------------------------------------------------
------------------------------------------------------------
---MIPSLSMDTKNES------YHLYGAYFAP----------------------------
-LRSSDEPEMLVDGL----------------------TGEDLEAVPEHWLSYT---APPA
SAHTALALLYIFFTAAALIGNGLVIFIFATTKSLRTSSNLLILQLAILDFIMMAK--APL
FIYN-SAMR-G-FA--TG-VLGCQIFALMGSYSGIGAGMTNACIAYDRHSTIT------R
-PLDG--RLSRGKVI-LMIACIWIY-ATPWSLLP-LF--KVWGRYVPEGYLTSCTFDYLT
D-TFDTKLFVACIFVCSYVFPMSMIIYFYSGIVKQVF-AHEAAL-----REQAKKM-N--
-------------VDSL-RS--------NQN-----------------------------
-----------AAAE--SAEIRIAKAALTVCFLFVASWTPYGVMALIGAF--GDQ-----
-RL----LTP-GVTMIPAVACKAVACIDPWVYAISHPKYRQELQRRMP------------
-----W------LQINE------PSDTAS-------------------------------
------------------------------------------------------------
------------------------------------------------------------
--------------------------------------------------------TGTT
NTTNSTAPAASA------------------------------------------------
------------------------------------------------------------
------------------------------------------------------------
----------------------------------------

#AAT91640.1_blue-sensitive_rhodopsin_Lycaena_rubidus_B2/SWS
------------------------------------------------------------
------------------------------------------------------------
------MEGNFTDNIG------PLAYPFQ-------------------------------
MVSKETEEHVLGWNY----------------------PEEYQFMVQDHWRSYP---AISK
YWHYGLAFIYTMLFLASVTGNGIVIWIFSTSKALRSPSNMFVINLAVFDVMMMLE--MPI
FILN-SFHH---RI--VGYQTVCDIYATLGSISGFGGAITNAVIAYDRYKTIS------C
-PLDG--RVTKTQAL-LLILFTWVW-ALPFTILP-AF--KLWSKFVPEGFLTTCSFDYLT
E-DSDTKVFVMSCCVWSYFIPVIILCYYYFQLFGAVR-THEKML-----REQAKKM-N--
-------------VKSL-AS--------NKE-----------------------------
-----------DGGK--SVEIRIAKVAFTIFFLFICAWTPYAFVTLVGAF--GDR-----
-SI----LSP-VATMVPAVCAKTVSCIDPWVYAINHPRYRAELTKRLP------------
-----W------LGVRE-----SDPDTAS-------------------------------
------------------------------------------------------------
------------------------------------------------------------
--------------------------------------------------------SSST
ATSQTQHHTAEA------------------------------------------------
------------------------------------------------------------
------------------------------------------------------------
----------------------------------------

#AAT91639.1_blue-sensitive_rhodopsin_Lycaena_rubidus_B1/SWS
------------------------------------------------------------
------------------------------------------------------------
------MAYNFTDDFG------PVAHPLKMVS----------------------------
---SEAEEHMLGWNI----------------------PEEYQYFVHEHWRNFP---AVSK
YWHYGLAFIYTLLMCASCLGNGIVIWIFSTSKSLRSPSNMFVINLALFDTLMMFE--MPL
LIVN-SFYQ---KM--LGYQLSCDIYASFGAMSGIGGAMTNAIIAFDRYKTIS------C
-PLDG--RITKVQAL-ILIAFSWVW-SIPFTFLP-AF--KVWGRFIPEGFLTTCSFDYLT
D-DPDTKLFVMCIFCWSYMIPMIFLCFFYSKLFSAVR-MHEKML-----REQAKKM-N--
-------------VKSL-AS--------NKD-----------------------------
-----------DAGK--SVEIRIAKVAFTIFFLFVCSWTPYAFVTMTGAF--GDR-----
-NI----LTP-VATMVPAVCAKIVSCIDPWVYAINHPRYRAELEKRVS------------
-----W------LGVKE-------------------------------------------
------------------------------------------------------------
------------------------------------------------------------
--------------------------------------------------------?NPD
TVSTSSTATSQA----PADA----------------------------------------
------------------------------------------------------------
------------------------------------------------------------
----------------------------------------

#sp|O96107.1|OPS3_Rhodopsin_3_short-wavelength_Manop3/UVB
------------------------------------------------------------
------------------------------------------------------------
---MATNFTQELYEIG------PMAYPLK-------------------------------
MISKDVAEHMLGWNI----------------------PEEHQDLVHDHWRNFP---AVSK
YWHYVLALIYTMLMVTSLTGNGIVIWIFSTSKSLRSASNMFVINLAVFDLMMMLE--MPL
LIMN-SFYQ---RL--VGYQLGCDVYAVLGSLSGIGGAITNAVIAFDRYKTIS------S
-PLDG--RINTVQAG-LLIAFTWFW-ALPFTILP-AF--RIWGRFVPEGFLTTCSFDYFT
E-DQDTEVFVACIFVWSYCIPMALICYFYSQLFGAVR-LHERML-----QEQAKKM-N--
-------------VKSL-AS--------NKE-----------------------------
-----------DNSR--SVEIRIAKVAFTIFFLFICAWTPYAFVTMTGAF--GDR-----
-TL----LTP-IATMIPAVCCKVVSCIDPWVYAINHPRYRAELQKRLP------------
-----W------MGVRE-----QDPDAVS-------------------------------
------------------------------------------------------------
------------------------------------------------------------
--------------------------------------------------------TTTS
VATAGFQPPAAE----A-------------------------------------------
------------------------------------------------------------
------------------------------------------------------------
----------------------------------------

#sp|O02465.2|OPS2_Rhodopsin_2_short-wavelength_Manop2/UV5
------------------------------------------------------------
------------------------------------------------------------
----------MNNQSE------NYYHGAQFEA----------------------------
-LKSAGAIEMLGDGL----------------------TGDDLAAIPEHWLSYP---APPA
SAHTALALLYIFFTFAALVGNGMVIFIFSTTKSLRTSSNFLVLNLAILDFIMMAK--API
FIYN-SAMR-G-FA--VG-TVGCQIFALMGAYSGIGAGMTNACIAYDRHSTIT------R
-PLDG--RLSEGKVL-LMVAFVWIY-STPWALLP-LL--KIWGRYVPEGYLTSCSFDYLT
N-TFDTKLFVACIFTCSYVFPMSLIIYFYSGIVKQVF-AHEAAL-----REQAKKM-N--
-------------VESL-RA--------NQG-----------------------------
-----------GSSE--SAEIRIAKAALTVCFLFVASWTPYGVMALIGAF--GNQ-----
-QL----LTP-GVTMIPAVACKAVACISPWVYAIRHPMYRQELQRRMP------------
-----W------LQIDE------PDDTVS-------------------------------
------------------------------------------------------------
------------------------------------------------------------
--------------------------------------------------------TATS
NTTNSAPPAATA------------------------------------------------
------------------------------------------------------------
------------------------------------------------------------
----------------------------------------

#sp|O02464.2|OPS1_Rhodopsin_1_long-wavelength_ManOp1/LMS
------------------------------------------------------------
------------------------------------------------------------
-------MDPGPGLAA------LQAWAAKSPA----------------------------
---YGAANQTVVDKV----------------------PPDMMHMIDPHWYQFP---PMNP
LWHALLGFTIGVLGFVSISGNGMVIYIFMSTKSLKTPSNLLVVNLAFSDFLMMCAM-SPA
MVVN-CYYE-T-WV--WG-PFACELYACAGSLFGCASIWTMTMIAFDRYNVIV------K
-GIAA-KPMTSNGAL-LRILGIWVF-SLAWTLLP-FF--G-WNRYVPEGNMTACGTDYLS
K-SWVSRSYILIYSVFVYFLPLLLIIYSYFFIVQAVA-AHEKAM-----REQAKKM-N--
-------------VASL-RS--S-----EAA-----------------------------
-----------NT----SAECKLAKVALMTISLWFMAWTPYLVINYTGVF-ESAP-----
-------ISP-LATIWGSLFAKANAVYNPIVYGISHPKYQAALYAKFP------------
-----S------LQCQS-------------------------------------------
------------------------------------------------------------
------------------------------------------------------------
--------------------------------------------------------APED
AGSVASGTTAVS----EEKPAA--------------------------------------
------------------------------------------------------------
------------------------------------------------------------
----------------------------------------

#AAG17120.1_UV-wavelength_like_opsin_Megoura_viciae_UVB
------------------------------------------------------------
------------------------------------------------------------
------------MDFNRSVSRPLSQLGSSFME----------------------------
---NEDELQLMGWNL----------------------TPEDLTHIPEHWLSYP---EVRS
LYHYILAFSYTILFCIGVIGNGLVLWIFCVSKPLRTPSNLFVLNLALCDFSMVLV--LPI
LIYD-SIDH---KY--PG-HLQCQIFALCGSISGIGAGATNAAIAYDRYSTIA------K
-PFEG--RMTYGKAL-ILIICIWIY-VLPWCLLP-LT--EKWNRFVPEGFLTSCSFDYLT
P-TEETKAFVGTMFVICYVIPMSFIIYFYSQIVCHVF-NHEKAL-----REQAKKM-N--
-------------VESL-RS--------NQD-----------------------------
-----------ANAQ--SAEVRIAKAAITICFLFVAAWTPYAVVAMIGAF--GDQ-----
-SL----LTP-IASMLPAVFAKTVACFDPYVYAISHPKYRLELSKRVP------------
-----C------LGIT--------------------------------------------
------------------------------------------------------------
------------------------------------------------------------
--------------------------------------------------------EKPP
AASDTQSITTAA------------------------------------------------
------------------------------------------------------------
------------------------------------------------------------
----------------------------------------

#XP_005181535.2_PREDICTED:_rhodopsin_Musca_domestica_UV/Rh7/SWc1
MISQETSVATSSHSRSSISSINNGSYTLRSTKNKNKAKFSSIGRHRSRKKIRKTFQCTHL
PCTPQMRRAGPSTAAHLSCIPSKASDGKIIQITSIVMRHLKTVICYLSEWRWSTVAMGIM
QSITMVVGVYTTINSTTIAEANATELAEEYDSSNLIVCLPNNSTDCIKYVNSTNNGLIAL
NESIYPALKGFHNNY----------------------DYRLIARINPFWLKFD---PPTE
TYYRTMAILYMVIFAIGTFGNGLVIFMFFRCKSLRTSPYMLVLNLAISDFIIVFK--CPL
AALN-NYMN-G-PV--LG-DWGCRIYGFVGGLSGTASIGMLTIIALDRYSVVV------N
-PLNPNRSNYITQYYTFLIIFVWIY-ALTFSSMP-MLDIG-MSRYVPEGYFTTCSFDYLD
T-STKARVFMFVFFVCAWLVPLSVICYCYFHILKVVF--------------------T--
-------------ARDL-PS--------NKN-----------------------------
-----------KQ----NIEMRLSVVVLLVIMLWFTAWTPYSIVAICGIF--EQE-----
-QY----LTP-TRAGIPAIFCKTASCLNPFLYTISHKRFRQELLKLFCKRKRSLRYSLTR
SSYMTKSSRRNHNLVTTAGTSFRGGGGGSLYQQKPTTTFKRNIRSASAFGDGLMRSDERN
NAKYVRPLNRCSM-----------------------------------------------
------------------------------------------------------------
--------------------------------------------------------VAER
SISRTSDYSTSL----ANSIVAGREGSGAFVIDKKPSGGSEEDVIFIVSGGRSSVQESQA
TQVFVIGTDSGDVNLSQRIVNSPPTALETSF-----------------------------
------------------------------------------------------------
----------------------------------------

#XP_005186097.1_PREDICTED:_opsin_Rh6_Musca_domestica_Rh6/LW2b
------------------------------------------------------------
------------------------------------------------------------
----------------------MMSFVNSPAL----------------------------
EHLRGGRNVSLAETV----------------------PADILHMVDPYWYQWP---PLEP
MWFGIIGFVITVLGIMSLTGNFVVIYIFTSAKSLRTPSNMFVVNLAFSDFMMMFTM-FPP
VVLN-GFYG-T-WI--MG-PFWCELYGLCGSLFGCVSIWSMTLIAYDRYCVIV------K
-GISR-KPLTITAAV-CRLAFVWSV-CMIWAILP-MV--G-WNRYVPEGNMTACGTDYFA
K-DWYNRSYIIVYSFWVYLTPLSTIIFSYWHILKAVR-VHEKAM-----REQAKKM-N--
-------------VASL-RQ--S-----DAD-----------------------------
-----------AK----SVEIKLAKVALVTISLWFLAWTPYTIINYAGIF----------
-ES--MNLSP-LSTICGSVFAKANAVCNPIVYGLSHPKYKQVLKEKMP------------
-----C------LACGK-------------------------------------------
------------------------------------------------------------
------------------------------------------------------------
--------------------------------------------------------DDTA
AEIRTQATTEVS----ESAA----------------------------------------
------------------------------------------------------------
------------------------------------------------------------
----------------------------------------

#XP_005175090.1_PREDICTED:_opsin_Rh5_Musca_domestica_Rh5/SWc2.2
------------------------------------------------------------
------------------------------------------------------------
------MDSLERSEIIGPVPFANYQNGSSLSS----------------------------
----QNSPPNLGWHF----------------------PMEYQHLIHEHWRSFP---APQI
YYQAFLFMAFVAMLLCSLFGNGLVLWIFSTSKNLRTPSNLLIINLAIFDLTMALN--MPH
YMIN-AVLG---YF--WGGDLGCDIYAVIGGISGQGAAVTNAFIAYDRYRTIS------N
-PIDG--RLNFPQII-IIIIMTWLW-TTPFSVLP-LF--HIWGHYIPEGFLTSCSFDYLS
Q-DDETRYFVQSMFVWAYCIPMIIICVYYTKLFLHVR-DHEKML-----ADQAKKM-N--
-------------IKSL-SA--------NQN-----------------------------
-----------AM----SVEIRIAKAAMTIYMMYVFSWTPYATVSLLGTL--NYR-----
-YM----ITP-FASMIPCCCAKLVSCLDPWVYAASHPKYRAELERRLP------------
-----W------LGVRERNAVPSVNSGSNV------------------------------
------------------------------------------------------------
------------------------------------------------------------
--------------------------------------------------------GDGC
DSETGTISMTNC------------------------------------------------
------------------------------------------------------------
------------------------------------------------------------
----------------------------------------

#XP_005190072.1_PREDICTED:_opsin_Rh3_Musca_domestica_Rh3/SWc2.1
------------------------------------------------------------
----------------------------------------------------------ME
YYNISSNAAIKLDNAS------AVLFPQARLS----------------------------
-----AERRLLGWDV----------------------PPHEIRHIPEHWLQFQ---EPPE
SMHYLLAMLYIFFTIMSLTGNGLVIWVFSAAKSLRTPSNFLVINLAVCDFLMMSK--TPI
FIYN-SFKR-G-FA--LG-NLGCQIFGIIGSYTGIGASCTNAFIAYDRYNVIT------R
-PMEG--KMTHGKAI-LMIIFIYMY-ATPFVVAC-VT--ESWGRFVPEGYLTSCTFDYLT
D-NFDTRLFVGTIFFFSFCCPTALIIYYYSQIVGHVF-SHEKAL-----REQAKKM-N--
-------------VESL-RS--------NVD-----------------------------
-----------KSKD--TAEIRIAKAAITICFLFFVSWTPYGVMSLIGAF--GDK-----
-SL----LTP-GVTMIPACTCKMVACIDPFVYAISHPKYRLELQKRCP------------
-----W------LAINE-----KAPESAS-------------------------------
------------------------------------------------------------
------------------------------------------------------------
--------------------------------------------------------TAST
TTQEQAPQQTTS----A-------------------------------------------
------------------------------------------------------------
------------------------------------------------------------
----------------------------------------

#XP_005191160.1_PREDICTED:_opsin_Rh2_Musca_domestica_Rh2/LW2a
------------------------------------------------------------
------------------------------------------------------------
-----------MRDDM------AEYFKSPRFE----------------------------
---AQMGNGSVLDRV----------------------TPDMAHLVNPYWGRFP---PMPS
ATSQLFGIFTAAIMVVSCCGNGVVVYIFGGTKSLRTPANLLVLNLAFSDFCMMLSQ-SPV
MIIN-FYFE-T-WI--LG-PLWCDIYAICGSMFGCVSIWSMCMIALDRYNVIV------K
-GVSG-RPMTVKLAL-VKITFIWMF-ATFWTLMP-LL--G-WSAYVPEGNLTACSIDYMT
R-DWNPRSYLISYSLLVYYTPLFLICYSYWFIIAAVS-AHEKAM-----REQAKKM-N--
-------------VKSL-RS--S-----EDC-----------------------------
-----------EK----SAEAKLAKVALTTISLWFLAWTPYLIICYHGLF----------
-KI--DGLTP-TTTILGATFAKTSAVYNPIVYGLSHPKYRLVLKEKCP------------
---------M--CVFGS-----TEEPKPD-------------------------------
------------------------------------------------------------
------------------------------------------------------------
--------------------------------------------------------SDTQ
TTSQAESQA---------------------------------------------------
------------------------------------------------------------
------------------------------------------------------------
----------------------------------------

#XP_005182983.1_PREDICTED:_opsin_Rh1_Musca_domestica_Rh1c/LW2a
------------------------------------------------------------
------------------------------------------------------------
----------------------MERFAEQPPM---------------------------G
PHFAALGNGSVTDKV----------------------TPDMAHLIHPYWNQFP---AMDP
IWSKILAAYLLTIGILAWIGNGTVIYIFGTTKSLRTPANLLVINLALSDFGMMVLN-TPI
MGIN-LYFE-T-WV--WG-PLMCDVYAGLGSAFGCSSIWSMCMVALDRYNVIV------K
-GMAG-QPMTVKLAI-FKIIFVWAM-SSIWTFAP-VL--G-WSRYVPEGNLTSCGIDYLE
R-DWNPRTYLIFYTIFVYYVPLFLICYSYWFIIAAVS-AHEKAM-----REQAKKM-N--
-------------VKSL-RS--S-----EDA-----------------------------
-----------EK----SAEGKLAKVALVTISLWFMAWTPYQVINTLGLF----------
-KY--EGLTP-LNTIWGACFAKSATVYNPIVYATSHPKYRIALKEKCP------------
-----C------CVCGN-----VDDGKS--------------------------------
------------------------------------------------------------
------------------------------------------------------------
--------------------------------------------------------GGSD
ATSQATESESKA------------------------------------------------
------------------------------------------------------------
------------------------------------------------------------
----------------------------------------

#XP_011291215.1_PREDICTED:_opsin_Rh1-like_Musca_domestica_Rh1b/LW2a
------------------------------------------------------------
------------------------------------------------------------
----------------------MEIFVEKPFG----------------------------
PRFTPLTNGSVTDKV----------------------TPDMAHLVSSYWSQFP---PMDP
IWNKILTVYLIIIGMMAWFGNGTVIYIFATTKSLRTPANLLVINLAISDFCMMILN-TPL
MATN-LYFE-T-WV--WG-PMMCDIYATFGSGFGCSSIWSMCMIALDRYNVIV------R
-GMAG-QPMTIRLAL-YKIFFVWLM-SAVWTFAP-IL--G-WSRYVPEGNLTSCGIDYMD
H-ELNPVSYLIAYTIFVYVLPLFLICYSYWYIIAAVS-AHEKTM-----REQAKKM-N--
-------------VKSL-RS--S-----EDA-----------------------------
-----------EK----SAEAKLAKVALVTISLWFMAWTPYTIINCIGLF--GYE-----
-G-----LTP-LNTVWGACFAKSAAVYNPIVYATSHPKYRLALKEKCP------------
------------CCIFG-----KLNEDGA-------------------------------
------------------------------------------------------------
------------------------------------------------------------
--------------------------------------------------------AESD
SVSQVVEGETRA------------------------------------------------
------------------------------------------------------------
------------------------------------------------------------
----------------------------------------

#XP_005182995.1_PREDICTED:_opsin_Rh1-like_Musca_domestica_Rh1a/LW2a
------------------------------------------------------------
--------------------------MAPEQGPDEETKCGKSERRFVEPMRNMFGESDIE
DSLSPKSLCRDESNWWSTVESLETFSGTPFGP----------------------------
-AITTYVNFSVTDNA----------------------TPDMAHLINPYWNQFP---PMDR
EWYNLLTLYMLIIGIVSWCGNGVVIFIFSSSRALRTPANLLIINLALSDFGMMLLN-TPM
MGIN-LYYR-T-WI--LG-PMMCDVYAGLGSAFGCISIWSMCMIAMDRYNVIV------R
-GMTV-RPMTIQLAI-LEIFLIWTM-AAAWTLAP-VF--G-WSRYVPEGNLTSCGIDYLD
R-SWNSRSYLMCYTAFVYYLPLLLICYFYWHIIKAVL-AHKKAM-----REQAKKL-H--
-------------VKCL-FS--S-----EDA-----------------------------
-----------EK----SADGKLAMVALVTISLWFVAWTPYQVINTLGLL----------
-KY--EGLTP-LNTIWGACFAKSAACYNSIVYGICHPRYRTALKEQFP------------
-----C------CVFGR-------------------------------------------
------------------------------------------------------------
------------------------------------------------------------
--------------------------------------------------------VEDN
KTNDVASQTTTI----EKIA----------------------------------------
------------------------------------------------------------
------------------------------------------------------------
----------------------------------------

#XP_001604622.1_PREDICTED:_similar_to_blue-sensitive_opsin_Nasonia_vitripennis_UVB
------------------------------------------------------------
--------------------------------------------------------MMYN
NDSSLLNPMAFVGLNGAMGGMGPAEKPLQRYS----------------------------
-QGPQMQEHLLGWNH----------------------PPEHIDIVHPHWRGFL---APGK
YWHIGLALIYFMLLVLSFVGNGCVVWIFSTSKVLRTPSNLFIINLALFDLVMALE--IPM
LIIN-SFIE-R--M--IGWGLGCDIYAALGSVSGIGSAITNAAIAYDRYRTIS------C
-PIDG--RLNGKQAA-VMVAFTWFW-TMPFTILP-FA--KIWGRYTTEGFLTTCSFDFLS
D-DQDTKVFVAAIFSWSYCFPMVLIIYFYSQLIKSVR-RHEKML-----REQAKKM-N--
-------------VKSL-SA--------QDK-----------------------------
-----------ER----SVEMRIAKVAFTIFFLFVCSWTPYAVVTMIAAF--GNR-----
-EL----VTP-FSSMLPAVFAKTVSCIDPWVYAINHPRYRQELTKRCQ------------
-----W------MGIHE-----PDSGPSQ-------------------------------
------------------------------------------------------------
------------------------------------------------------------
--------------------------------------------------------NNAE
AVSVTTEKLKSD----DA------------------------------------------
------------------------------------------------------------
------------------------------------------------------------
----------------------------------------

#XP_001608074.2_opsin_ultraviolet-sensitive_Nasonia_vitripennis_UV5
------------------------------------------------------------
------------------------------------------------------------
-----MPYYNWNGTDQ------TAGWPEARIQ----------------------------
---PAGAPRLLGWNV----------------------PPEELVHIPEHWLVYP---EPNP
ALHYLLALLYILFTFVALLGNGLVIWIFCAAKSLRTPSNMFVVNLAICDFMMMLK--TPI
FIYN-SFHT-G-FA--LG-NLGCQIFSFIGSLSGIGASITNAAIAYDRYSTIA------R
-PLDG--KLSRGQVM-MLIVLIWMY-TIPWALMP-SM--GVWGRFVPEGFLTSCTFDYIT
D-SDEIRYFVGTIFTFSYAIPMTLIIYFYSQIVGHVV-NHEKAL-----REQAKKM-N--
-------------VESL-RS--------GQN-----------------------------
-----------KDQA--SAEVRIAKVALTICFLFVAAWTPYGVMSLIGAF--GNK-----
-SL----LTP-GVTMIPACCCKAVACLDPYVYAISHPRYRLELQKRMP------------
-----W------LELQE-------------------------------------------
------------------------------------------------------------
------------------------------------------------------------
--------------------------------------------------------KPPA
SDATSTTTEAVP----ASS-----------------------------------------
------------------------------------------------------------
------------------------------------------------------------
----------------------------------------

#BAO03866.1_UVopsin_Nephotettix_cincticeps_UV
------------------------------------------------------------
------------------------------------------------------------
MEFFNGASYNTSSPVA------MARMGLGAGA----------------------------
-------PRMLGWNV----------------------PTEDLVHIPQHWLKYQ---APEA
MQHYMLGFIYIFFMIASLIGNGLVIWIFCGARNLRTPSNMFVINLAICDFMMMLK--TPI
FIYN-SFNL-G-FA--LG-QTGCQVFSIMGSLSGIGAAATNAAIAYDRYSTIA------R
-PLDG--KMSRGKAF-LFILCIWAY-VSPWVFLP-AT--QTWGRYAPEGYLTACSFDYLT
N-TDENRFFVLVLFCVCYVLPMSLIVFFYSQIVSHVV-HHEKAL-----RDQAKKM-N--
-------------VESL-RS--------NQQ-----------------------------
-----------QQSQ--SAEIRIAKAAITICFLFVASWTPYAVLALIGAF--GDQ-----
-SL----LTP-GVTMIPALTCKAVACIDPYVYAISHPRYRVELAKRLP------------
-----F------LAINE-------------------------------------------
------------------------------------------------------------
------------------------------------------------------------
--------------------------------------------------------QAPS
ETVSTTTETTAA----TTPAE---------------------------------------
------------------------------------------------------------
------------------------------------------------------------
----------------------------------------

#BAO03864.1_longwave_opsin_Nephotettix_cincticeps_LW
------------------------------------------------------------
------------------------------------------------------------
------MTLISEPSFS------AYSWASQGGF----------------------------
------GNQTVVDKV----------------------PPEMLYLVDAHWYQFP---PMNP
LWHSLLGFAMVVLGFISVMGNGMVVYIFSCTKALRTPSNLLVVNLAFSDFLMMFTM-APP
MVLN-CYYE-T-WV--LG-PFMCELYAMLGSVFGCTSIWTMVMIANDRYNVIV------K
-GLSA-KPMNIKTAL-ARILFCWAH-SLIWTLAP-FF--G-WGRYVPEGNMTACGTDYLT
N-DWLSKSYILVYSVFCYFMPLFLIIYSYWFIVQAVS-AHEKSM-----REQAKKM-N--
-------------VASL-RS--S-----QDA-----------------------------
-----------ST----SAEHKLAKVALMTISLWFCAWTPYLVINYAGIF-QALT-----
-------ISP-LFTIWGSVFAKANACYNPIVYAISHPKYRAALNKKFP------------
-----S------LVCGV-----PEPASSD-------------------------------
------------------------------------------------------------
------------------------------------------------------------
--------------------------------------------------------GASV
ASGATTLTEDKS----AAA-----------------------------------------
------------------------------------------------------------
------------------------------------------------------------
----------------------------------------

#BAO03865.1_blue_opsin_Nephotettix_cincticeps_Blue
------------------------------------------------------------
------------------------------------------------------------
-------MLLNSSDFV------SQPLAFRGGM----------------------------
----MEEDHMLGWNI----------------------PPEHAGLVHPHWKQFT---APDL
SSHFMLAAIYTMLIITSVLGNCIVIYLFSSTKSLRTASNVFVVNLALFDLCMVVD--MVM
LIFN-SFYQ---RP--IGWEFGCDMYGLFGSIAGIGSAINNAIIAYDRYRTIA------F
-PLDG--RLTYKQTL-MLVLFAWAY-SLPFSILP-MN--NVWGKDVPEGYLTTCSFDYLT
Q-DQNTRVFVGSIFVYSYCIPMFLIILFYSQLIGHVR-QHEKML-----REQAKKM-N--
-------------VKSL-SN--------NQD-----------------------------
-----------SAQK--SVEIRIAKVALTIFFLFVCSWTPYALVALVGTF--GDR-----
-ST----LTP-VVGMIPAVFAKVVSCIDPWVYAINHPRFRAQLAKKFP------------
-----W------FGGAD-------------------------------------------
------------------------------------------------------------
------------------------------------------------------------
--------------------------------------------------------DMVS
DTISVATEKTQT----SDTPNA--------------------------------------
------------------------------------------------------------
------------------------------------------------------------
----------------------------------------

#BAO03857.1_UVopsin2_Nilaparvata_lugens_UV2
------------------------------------------------------------
------------------------------------------------------------
----MEAFGGANNCPN------GTVWGPQASF----------------------------
----RTAQRSLIWNV----------------------PTDELANIPEHWFNYP---EPDP
MYNYVLGLLYVFFMFFSLIGNGLVIWIFCSAKSLRTPSNMFVVNLALCDFMMMVK--TPI
FIYN-SFNL-G-FA--TG-HLGCQIFATIGSFSGIGASATNAAIAYDRYNVIA------K
-PLDG--RMSKGKAF-LIILLIWAY-VTPWSLMP-LY--GVWSRFVPEGYLTSCSFDYLT
K-SESIQYWVGTMFVICYCIPMSLIIYYYSQIVSHVV-NHEKAL-----REQAKKM-N--
-------------VDSL-RS--------NQA-----------------------------
-----------QQNQ--SAEVRIAKVAITICFLFVASWTPYAVVAMIGAF--GNQ-----
-AL----LTP-GLTMIPACTCKAVACIDPYVYAISHPRYRVELAKRLP------------
-----W------LAIKE-------------------------------------------
------------------------------------------------------------
------------------------------------------------------------
--------------------------------------------------------AAPV
SETQSAVTETTA----STPAES--------------------------------------
------------------------------------------------------------
------------------------------------------------------------
----------------------------------------

#BAO03856.1_UVopsin1_Nilaparvata_lugens_UV1
------------------------------------------------------------
------------------------------------------------------------
----MEVFRGASDCPN------ESVWGPQVSF----------------------------
----RTAERTLIWNV----------------------PLEELEHVPEHWFNHP---APEP
IYNYVLGLVYMFYMFFSFIGNGLVIWIFSSAKSLRTPSNMFVVNLAICDLLMMVK--IPI
FIYN-SFNL-G-FA--AG-HLGCQIFGTIGSFSGIGASATNAAIAYDRYNVIA------K
-PFDG--KMSRGKAF-LIILLIWAY-VTPWSIMP-LL--EVWSRFVPEGFLTSCSFDYLT
K-TDSIRYWTATMFVICYCIPMSMIIYYYSQIVSHVV-NHEKAL-----RKQAKKM-N--
-------------VDSL-RS--------NQA-----------------------------
-----------AQSM--SAEVRIAKVAITICALFVAAWTPYAIVALVGAF--GNQ-----
-SL----LTP-GVTMIPALACKSVACIDPYVYAISHPRYRMELAKRLP------------
-----W------LKIKE------TPTASE-------------------------------
------------------------------------------------------------
------------------------------------------------------------
--------------------------------------------------------TQST
VTESTVTATPTE------------------------------------------------
------------------------------------------------------------
------------------------------------------------------------
----------------------------------------

#BAO03855.1_longwave_opsin_Nilaparvata_lugens_LW2a
------------------------------------------------------------
------------------------------------------------------------
----MSLISEPSYNAY------SAWYGAPGGG---------------------------G
HGMGMGGNQTVVDKV----------------------LPEMLHMVDAHWYQFP---PMNP
LWHDLLGFAIGFLGFLSVSGNAMVVYIFCSTKSLRTPSNLFVVNLAFSDFLMMFCM-SPT
MVIN-CYYE-T-WV--LG-PFMCELYGMLGSLFGCASIWSMTMIALDRYNVIV------K
-GLSA-KPLTNKRAI-LKLLFVWLF-SLGWTLAP-FF--G-WNRYVPEGNMTACGTDYLT
K-DWFSRSYIIVYGFFVYFMPLFIIIYSYWFIVQAVF-AHEKQM-----REQAKKM-N--
-------------VASL-RS--A-----ESQ-----------------------------
-----------TT----SQEMKLAKVALMTIALWFFAWTPYLVINFSGIF-ETAT-----
-------ISP-LFTIWGSVFAKANAVYNPIVYGISHPKYRAALGKKFP------------
-----S------LVCAA-------------------------------------------
------------------------------------------------------------
------------------------------------------------------------
--------------------------------------------------------APSD
DATSVASGATTV----TEEKGPSA------------------------------------
------------------------------------------------------------
------------------------------------------------------------
----------------------------------------

#AAY16526.1_blue-sensitive_visual_pigment_Nymphalis_antiopa_SWS
------------------------------------------------------------
------------------------------------------------------------
------MATNYTDBIG------PVAYPLKMVT----------------------------
---QEVVEHMLGWNI----------------------PEDHQDLVHEHWRNFP---AVSK
YWHYGLAFIYTILML?SLSGNGIVIWIFSTSKSLRSASNMFVINLAVFDLMMMLE--MPL
LVTN-SFYQ---RL--LGYQLGCDIYAVLGSLSGIGGAMTNAIIAFDRYKTIS------S
-PLDG--RLNRVQAS-LLILFSWLW-ALPFTFLP-AF--KVWGRFVPEGFLTTCSFDYIT
D-DQDTKIFVICIFIWSYVIPMVFICFFYSKLFGAVR-LHERML-----KEQAKKM-N--
-------------VKSL-AA--------GKE-----------------------------
-----------DAGK--SVEIRIAKVAFTIFFLFLCSWTPYAFVTMTGAF--GDR-----
-GL----LTP-VATMVPAVCAKIVSCIDPWVYAINHPRYRAELQKRLP------------
-----W------MGVRE-----ADPDSVS-------------------------------
------------------------------------------------------------
------------------------------------------------------------
--------------------------------------------------------SASG
ATAQTQSPTAEA------------------------------------------------
------------------------------------------------------------
------------------------------------------------------------
----------------------------------------

#BAA93470.1_UV_opsin_partial_Papilio_xuthus_UV5
------------------------------------------------------------
------------------------------------------------------------
---MIPAAVMDNHTEN------NYNYGAYFAP----------------------------
--YRLEGVELLGAGL----------------------TGEDLAAIPEHWLSYP---APPA
SAHTMLALVYVFFTAAALIGNGLVIFIFSASKSLRTPSNLLVVQLAVLDFLMMLK--API
FIYN-SIKR-G-FA--SG-VIGCQIFAFMGSVSGTAAGLTNACIAYDRHSTIT------R
-PLDG--RLSRGKVL-LMMVCVWLY-TAPWAILP-QL--QIWGRYVPEGFLTSCTFDYLT
T-TFDNKLFVASMFVCVYIFPMIAILYFYSGIVKQVF-AHEAAL-----REQAKKM-N--
-------------VDSL-RS--------NQN-----------------------------
-----------AAAE--SAEIRIAKAALTVCFLYVASWTPYGVMSLIGAF--GDQ-----
-NL----LTP-GVTMIPALACKGVACIDPWVYAISHPKYRQELQKRMP------------
-----W------LQIDE-------------------------------------------
------------------------------------------------------------
------------------------------------------------------------
--------------------------------------------------------PDDN
ASNTTSNTANSS----APA-----------------------------------------
------------------------------------------------------------
------------------------------------------------------------
----------------------------------------

#BAA93469.1_blue_opsin_partial_Papilio_xuthus_SWS
------------------------------------------------------------
------------------------------------------------------------
------MAANYSDDIG------PMAYPMKLVS----------------------------
---SEMVEHMMGWNI----------------------PEEHQAMVHAHWRSFP---AVSK
YYHFILALIYTMLMVTSLVGNGIVIWIFSTSKSLRSASSMFVINLAVFDLMMMIE--MPL
LIAN-SFYQ---HP--IGFQLGCDVYAVLGSISGIGGAITNAVIAFDRYKTIS------C
-PLDG--RINKVQAS-LLIAFTWFW-SMPFTILP-AL--KVWGRFVPEGFLTTCSFDYFT
D-DQDTKVFVACIFVWSYAIPMALICYFYSQLFGAVR-LHERML-----QEQAKKM-N--
-------------VKSL-AS--------NKE-----------------------------
-----------DASK--SVEIRIAKVAFTIFFMFVCGWTPYAFVTMTGAY--GDR-----
-SL----LTP-VATMIPAVCCKIVSCIDPWVYAINHPRYRAELQKRLP------------
-----W------LGVRE-----QDPDTVSN------------------------------
------------------------------------------------------------
------------------------------------------------------------
--------------------------------------------------------SNSV
TTTQSHTPTAEA------------------------------------------------
------------------------------------------------------------
------------------------------------------------------------
----------------------------------------

#XP_002432663.1_class_A_rhodopsin-like_G-protein_coupled_receptor_GPRop3_putative_Pediculus_humanus_corporis_UV/RH7
------------------------------------------------------------
------------------------------------------------------------
------------------------------------------------------------
------------------------------------------------------------
-------------MVVGVFGNFLIIYLFLRKRSLRTPSNVFIFNLAVSDSLLLLK--MPV
FIIN-SFYL-G-PA--LG-NLGCSAYGFVGGLTGTVSIMTLAAIAFDRYQVIV------H
-PL---ERKTKAAVY-FQILLIWIY-AIFFSIIP-LLDVG-LNKYVPEGYLTSCSFDYLT
Q-DTASRLTIFVFFVAAWIVPLSIILGSYMALYKVVLKARGTHF-----NTVMTRH----
-------------CKDI-----------EIQ-----------------------------
-----------------RPELKAAVTVICIVCLWTLSWTPYAVVALLGIT--GNE-----
-KY----ISP-MSSMIPALFCKTASCIDPFVYAATNRRFRNELKRKYR------------
------------KRSRYQPSLKTERKDFF-------------------------------
------------------------------------------------------------
------------------------------------------------------------
--------------------------------------------------------TLSE
DNNDRGKGNTIR----IREK----------------------------------------
------------------------------------------------------------
------------------------------------------------------------
----------------------------------------

#XP_002422743.1_class_A_rhodopsin-like_G-protein_coupled_receptor_GPRop2_putative_Pediculus_humanus_corporis_Op2/UV
------------------------------------------------------------
------------------------------------------------------------
-----MKITTESENNI------SLSYYQPFRI----------------------------
-----DKEESLIWNV----------------------DPSELVHIPDHWFNFS---APHP
LSNYLLGFLYFIFFVISCTGNGIVIWIFTTSKNLRTASNVFVVNLAIFDFIMMAK--TPI
MIYN-SMNL-G-FE--CG-FVWCQIFASAGALSGIGASITNTCIAYDRCETIT------N
-PL---QKSGKKKAF-LLAAFTWIY-ALPWAVLP-FL--EIWGKFAPEGYLTTCTVDYLT
D-TSQTRMFIVTIFFAAYVLPLSLIIYFYTKIVLHVI-NHEKSL-----KAQAKKM-N--
-------------VESL-RS---------DG-----------------------------
-----------NKNY--AVEIRITKVAIAMCFLFVISWTPYAVVALIGCF--GNK-----
-HL----ITP-LVSMIPACACKAVACIDPYIYAISHPRFRVEVNKRFA------------
-----CL-----AGCLQ-------------------------------------------
------------------------------------------------------------
------------------------------------------------------------
--------------------------------------------------------EKEL
QDDAVSKNTVNA----ENVDT---------------------------------------
------------------------------------------------------------
------------------------------------------------------------
----------------------------------------

#XP_002427337.1_class_A_rhodopsin-like_G-protein_coupled_receptor_GPRop1_putative_Pediculus_humanus_corporis_LWS
------------------------------------------------------------
------------------------------------------------------------
------------------------------------------------------------
---------------------------------------------------------MNS
LWHGILGFVIGVLGAVSLIGNGVVIYIFTTTKNLRTPSNLLVVNLAFSDFFMMFCM-SPI
MVVN-CYNE-T-WI--MG-PFMCEIYGLLGSLFGNASIWTMTMIALDRYNVIV------K
-GLSA-KPMTIKMAL-LNILFVWIQ-ALLWTILP-LF--G-WNRYVPEGNMTACGTDYLT
K-DWFSRSYILVYSIFVYFLPLFIIIYSYIFIIQAVI-DHENNM-----RMQAKKM-E--
-------------VASL-RS--------QDD-----------------------------
-----------KKK---SVEIKLAKIALMTIALWFFAWTPYLVINYAGIF----------
-ET--LTISP-LFTIWGSVFAKANAVYNPIVYGISHPKYRAALKKKFP------------
-----S------LVCGT-----LEDDHTS-------------------------------
------------------------------------------------------------
------------------------------------------------------------
--------------------------------------------------------AASG
ITTCNEENTTKV------------------------------------------------
------------------------------------------------------------
------------------------------------------------------------
----------------------------------------

#BAE19945.1_opsin_Pieris_rapae_SWS
------------------------------------------------------------
------------------------------------------------------------
-----MELNYTAGDPI------AFPFKMVSGE----------------------------
-----VQQHMLGWNI----------------------PAEHQGLVHEHWRQFP---AVDK
FSHYLLALIYFILMIFSVTGNSLVIWIFSTSKSLRSASNMFIVNLAIFDLTMMLE--MPH
LIVN-SFYQ---TI--IGNQMGCDIYAVFGALSGIGGAITNAVIAYDRYKTIS------C
-PIDG--RINKVQAS-ILIAVTWMW-ALPFTILP-WT--RVWGQYTTEGFLTTCSFDFLS
E-DQDTKAFVACIFCWSYVIPMTLICTFYSKLFVAVR-HHERML-----KEQAKKM-N--
-------------VKSL-AS--------NKE-----------------------------
-----------DAGK--SVEIRIAKVAFTIFFLFICSWTPYGVVTMIGAF--GDR-----
-SL----LTP-VVTMIPAVFCKAVSCIDPWVYAINHPRFRAELERRVP------------
-----W------MGVRE-------------------------------------------
------------------------------------------------------------
------------------------------------------------------------
--------------------------------------------------------PDPD
ATSTNASTSTTP----ADA-----------------------------------------
------------------------------------------------------------
------------------------------------------------------------
----------------------------------------

#BAD06459.1_piceropsin_Pieris_rapae_LWS
------------------------------------------------------------
------------------------------------------------------------
--MAITNLDPAPGVAA------MQSFGIHAEA----------------------------
----FGSNQTVIDKV----------------------LPEMMHLIDPHWYQFP---PLNP
LWHALLGFTISVLAFISITGNGMVVYIFTTTKSLKTPSNLLVVNLAFSDFLMMAMM-APP
LVVN-SYNE-T-WV--FG-PTACQFYACFGSLFGCVSIWTMTAIAFDRYNVIV------K
-GIAA-KPMTINSAL-LRILGVWLF-SLAWTLAP-IF--G-WSRYVPEGNMTACGTDYLS
K-DWASRSYIILYAIACYFLPLFLIVYSYWFIVQAVA-AHERAM-----REQAKKM-N--
-------------VASL-RS--S-----EQA-----------------------------
-----------NT----SAECKLAKVALMTISLWFMAWTPYLVINFAGVF-ETSP-----
-------ISP-LSTIWGSVFAKANAVYNPIVYGISHPKYRAALYQRFP------------
-----A------LACQP-----SPAEETG-------------------------------
------------------------------------------------------------
------------------------------------------------------------
--------------------------------------------------------SVAS
AATACTEEKPSA------------------------------------------------
------------------------------------------------------------
------------------------------------------------------------
----------------------------------------

#ABD64153.1_blue-sensitive_rhodopsin_Agriades_glandon_B2/SWS
------------------------------------------------------------
------------------------------------------------------------
-------MDNSTENIG------PTAYAFQMIE----------------------------
---EETKENILGYNY----------------------PEEYQFMVQDHWRSYP---AINK
YWHYSLALIYTMLFIASITGNGIVIWIFSTSKALRSPSNMFVINLAVFDVMMMLE--MPI
FVLN-SYHH---HI--VGYQVVCNVYATLGSISGFGGAITNAVIAYDRYKTIS------C
-PLDG--RVTKSQAL-ALIMMTWMW-SLPFTILP-AF--RVWGKFVPEGFLTTCSFDYLT
E-DSATRMFVLVCCIWDYFLPIFILCYYYSRLFGAVR-THEKML-----REQAKKM-N--
-------------VKSL-SN--------KDD-----------------------------
-----------GGA---SVEIRIAKVAFTIFFLFVCAWTPYAFVTLVGAF--GDR-----
-SI----LTP-VATMVPAVCAKTVSCIDPWVYAINHPKYRAELTKRLP------------
-----W------LGVRE-----KDPDTAS-------------------------------
------------------------------------------------------------
------------------------------------------------------------
--------------------------------------------------------SSST
ATSQTQHPTAEA------------------------------------------------
------------------------------------------------------------
------------------------------------------------------------
----------------------------------------

#ABD64152.1_blue-sensitive_rhodopsin_Agriades_glandon_B1/SWS
------------------------------------------------------------
------------------------------------------------------------
------MAYNLTDDFG------PVAALKMVSD----------------------------
----EAEEHMLGWNV----------------------PEEYQYFVHDHWRAYP---AVSK
WWHYGLAFIYTILMFCSCLGNGIVIWIFSTSKSLRSPSNFFVINLAIFDTLMMFE--MPM
LIVN-SFYQ---TM--LGYQLSCDIYAAFGAMSGIGGAMQNAIIAFD?YKTIS------S
-PLDG--RITNVQAM-ILIVFTWIW-TLPFTFLP-AF--RIWGRFIPEGFLTTCSFDYLT
E-DTDTKVFVMCIFLWSYATPMIFLCFFYSKLFNAVR-AHERML-----REQAKKM-N--
-------------VKSL-AS--------NKD-----------------------------
-----------EAGT--SVEIRIAKVAFTIFFLFVCSWTPYAFVTMTGAF--GDK-----
-GI----LTP-VATMVPAVAAKIVSCIDPWVYAINHPRYRAELEKRVS------------
-----W------LGVKE-------------------------------------------
------------------------------------------------------------
------------------------------------------------------------
--------------------------------------------------------PSPD
TVSQSSTATSQV----PQEA----------------------------------------
------------------------------------------------------------
------------------------------------------------------------
----------------------------------------

#ABW69111.1_ultraviolet-sensitive_rhodopsin_Polyommatus_icarus_SWS
------------------------------------------------------------
------------------------------------------------------------
----------MIPPIDMDKNETYHLYGAYFAP----------------------------
-LRSSDAIEMLGEGL----------------------TGEDLAQVPEHWLSYP---APPA
SAHTALALLYTFFTAAALIGNGLVIFIFATTKSLRTSSNLLILQLAILDFIMMAK--API
FIYN--SIM-RGFA--TG-AMGCKIFGLMGSYSGIGAGMTNACIAYDRHSTIT------R
-PLDG--RLSQGKAI-LMVAFIWIY-ATPWSLMP-LF--EVWGRYVPEGYLTSCTFDYLS
N-TFDTKLFVGCIFLCSYVFPMTMIIYFYSGIVRQVF-AHEAAL-----REQAKKM-N--
-------------VDSL-RS--------NQN-----------------------------
-----------AGAE--SAEIRIAKAALTVCFLFVASWTPYGVMALIGAF--GDQ-----
-NL----LTP-GVTMIPAVTCKAVACIDPWVYAISHPKYRQELQRRMP------------
-----W------LQINE-------PSDSA-------------------------------
------------------------------------------------------------
------------------------------------------------------------
--------------------------------------------------------STGT
TATANSAAPASA------------------------------------------------
------------------------------------------------------------
------------------------------------------------------------
----------------------------------------

#ABD64151.1_blue-sensitive_rhodopsin_Polyommatus_icarus_B2/SWS
------------------------------------------------------------
------------------------------------------------------------
-------MDNSTGNIG------PMAYAFQMVE----------------------------
---EETKEHILGYNY----------------------PEEYQFMVQDHWRSYP---AINK
YWHYSLALIYTMLFIASITGNGIVIWIFSTSKALRSPSNMFVINLAVFDVMMMLE--MPI
FVLN-SYHH---HI--IGYQAVCNVYATLGSISGFGGAITNAVIAYDRYKTIS------C
-PLDG--RVTKSQAL-ALIVMTWVW-SLPFTILP-AI--QVWGKFVPEGFLTTCSFDYLT
E-DYATRMFVLVCCIWNYFLPVFILCYYYALLFGAVR-THEKML-----REQAKKM-N--
-------------VKSL-SN--------KDD-----------------------------
-----------GGA---SVEIRIAKVAFTIFFMFVCAWTPYAFVTLVGAF--GDR-----
-SI----LTP-VATMVPAVCAKTVSCIDPWVYAINHPKYRAELTKRLP------------
-----W------LGVRE-----KDPDTAS-------------------------------
------------------------------------------------------------
------------------------------------------------------------
--------------------------------------------------------SSST
ATSQTHHPTAEA------------------------------------------------
------------------------------------------------------------
------------------------------------------------------------
----------------------------------------

#ABD64150.1_blue-sensitive_rhodopsin_Polyommatus_icarus_B1/SWS
------------------------------------------------------------
------------------------------------------------------------
------MAFNLTDDFG------PVAALKMVSD----------------------------
----EAEEHMLGWNV----------------------PEEYQYFVHDHWRAYP---AVSK
WWHYGLAFIYTILMFCSCLGNGIVIWIFSTSKSLRSPSNFFVINLAIFDTLMMFE--MPM
LIVN-SFYQ---TM--LGYQLSCDIYAAFGAMSGIGGAMQNAIIAFDRYKTIS------S
-PLDG--RITNVQAM-ILIVFTWIW-TLPFTFLP-FF--RVWGRFIPEGFLTTCSFDYLT
E-DTDTKVFVMCIFLWSYVTPMTFLCFFYSKLFNAVR-AHERML-----REQAKKM-N--
-------------VKSL-AS--------NKD-----------------------------
-----------EAGT--SVEIRIAKVAFTIFFLFVCSWTPYAFVTMTGAF--GDK-----
-GI----LTP-VATMVPAVAAKIVSCIDPWVYAINHPRYRAELEKRVS------------
-----W------LGVKE-------------------------------------------
------------------------------------------------------------
------------------------------------------------------------
--------------------------------------------------------PSPD
TVSQSSTATSQV----PQEA----------------------------------------
------------------------------------------------------------
------------------------------------------------------------
----------------------------------------

#AAZ94257.1_long-wavelength_rhodopsin_partial_Rediviva_macgregori_LWS
------------------------------------------------------------
------------------------------------------------------------
------------------------------------------------------------
------------------------------------------------------------
------------------------------------------------------------
---------------------FCQVYAMLGSLFGCGSIWTMTLIAFDRYNVIV------K
-GLAG-KPLTINGAL-LRILGVWLF-SLVWTVAP-MV--G-WNRYVPEGNMTACGTDYFS
K-DIVSVSYIVLYSIWVYAFPLFLIIYSYWFIIQAVA-AHEKNM-----REQAKKM-N--
-------------VASL-RS--S-----DNQ-----------------------------
-----------NT----SAECKLAKVALMTISLWFMAWTPYLVINFSGIF----------
-SL--VKISP-LFTIWGSLFAKANAVYNPIVYGISHPKYRAALFARFP------------
-----S------LACAA-------------------------------------------
------------------------------------------------------------
------------------------------------------------------------
--------------------------------------------------------EPAH
TDATS-------------------------------------------------------
------------------------------------------------------------
------------------------------------------------------------
----------------------------------------

#ABD64149.1_blue-sensitive_rhodopsin_Satyrium_behrii_B2/SWS
------------------------------------------------------------
------------------------------------------------------------
------MAGNFTDNLG------PLAYPFQMVT----------------------------
---KETDEHVLGWNY----------------------PEEYQFMVQEHWRSYP---AISK
YWHYGLAFIYTMLFLASITGNGIVIWIFSTSKSLRSPSNMFVINLAVFDVMMMIE--MPI
FVLN-SFHQ---HI--IGYQAVCNVYATLGSISGFGGAITNAVIAYDRYKTIS------C
-PLDG--RVTKTQAL-LLILFTWVW-ALPFTVLP-AF--QLWSKFVPEGFLTTCSFDYLT
D-DNDTKIFVLSCCVWSYFIPITILCYYYFQLFGAVR-NHEKML-----REQAKKM-N--
-------------VKSL-SS----------N-----------------------------
-----------KEDGGKSVEIRIAKVAFTIFFLFICAWTPYAFVTLVGAF--GDR-----
-SI----LTP-VATMIPAVCAKTVSCIDPWVYAINHPRYRAELTKRLP------------
-----W------LGVRE-----QDPDTAS-------------------------------
------------------------------------------------------------
------------------------------------------------------------
--------------------------------------------------------SSST
ATAQTQHQTAEA------------------------------------------------
------------------------------------------------------------
------------------------------------------------------------
----------------------------------------

#ABD64148.1_blue-sensitive_rhodopsin_Satyrium_behrii_B1/SWS
------------------------------------------------------------
------------------------------------------------------------
------MAYNLTEDFG------PVGYPLKMVS----------------------------
---SETEEHMLGWNI----------------------PDEYQYFVHEHWRNYP---AVSK
YWHYGLAFIYTILMCASCLGNGIVIWIFSTSKSLRSPSNMFVINLAIFDTLMMFE--MPM
LIAN-SFYQ---KM--LGYQLSCDIYASFGALSGIGGAMTNAIIAFDRYKTIS------C
-PLDG--RITKVQAL-ILIAFSWVW-SLPFTLLP-AF--RVWGRFIPEGFLTTCSFDYLT
D-HPDTKLFVMCIFCWSYVIPIIFLCFFYSKLFSAVR-MHEKML-----REQAKKM-N--
-------------VKSL-AS--------NKD-----------------------------
-----------DAGK--SVEIRIAKVAFTIFFLFVCSWTPYAFVTMTGAF--GDR-----
-NM----LSP-VATMVPAVCAKIVSCLDPWVYAINHPRYRAELEKRVS------------
-----W------LGVKE-----PNPDTVS-------------------------------
------------------------------------------------------------
------------------------------------------------------------
--------------------------------------------------------TSST
ATSQTQNPQAEA------------------------------------------------
------------------------------------------------------------
------------------------------------------------------------
----------------------------------------

#BAP16681.1_UV-sensitive_opsin_Schistocerca_gregaria_LoUV
------------------------------------------------------------
------------------------------------------------------------
------MQLQSSDYSN------STVVGPEARV----------------------------
------APRLLGWNV----------------------PAEELIHIPDHWLSYP---EPSP
LLNYVLGLLYIMFMLVALLGNGLVIWIFSSAKSLRTPSNMFVVNLAICDFLMMLK--TPI
FIYN-SFNT-G-YA--LG-HLGCQVFAFIGSISGIGAATTNAAIAYDRYRVIA------R
-PFDG--KLTTGTAV-LFVLLIWAY-TLPWAIVP-LL--EIWSRFAPEGYLTSCTFDYLT
S-SPSNQMFVLTIFVFSYVIPMSLIMFFYSQIVSHVV-SHEKSL-----REQAKKM-N--
-------------VESL-RS--N-----TAQ-----------------------------
-----------NQT---SAEIRIAKAAIGICFLFVASWTPYAVMALIGAF--GNK-----
-AL----LTP-GVTMIPACTCKAVACLDPYVYAISHPRYRVELQKRLP------------
-----W---L----CIK-----ENQQSSD-------------------------------
------------------------------------------------------------
------------------------------------------------------------
--------------------------------------------------------TTST
VTATSTGATTTP----S-------------------------------------------
------------------------------------------------------------
------------------------------------------------------------
----------------------------------------

#CAA56378.1_locust_opsin_2_Schistocerca_gregaria_Lo2/Blue
------------------------------------------------------------
------------------------------------------------------------
------------MVNT------TDFYPVPAAM----------------------------
AYESSVGLPLLGWNV----------------------PTEHLDLVHPHWRSFQ---VPNK
YWHFGLAFVYFMLMCMSSLGNGIVLWIYATTKSIRTPSNMFIVNLALFDVLMLLE--MPM
LVVSSLFYQ---RP--VGWELGCDIYAALGSVAGIGSAINNAAIAFDRYRTIS------C
-PIDG--RLTQGQVL-ALIAGTWVW-TLPFTLMP-LL--RIWSRFTAEGFLTTCSFDYLT
D-DEDTKVFVGCIFAWSYAFPLCLICCFYYRLIGAVR-EHEKML-----RDQAKKM-N--
-------------VKSL-QS--------NAD-----------------------------
-----------TEAQ--SAEIRIAKVALTIFFLFLCSWTPYAVVAMIGAF--GNR-----
-AA----LTP-LSTMIPAVTAKIVSCIDPWVYAINHPRFRAEVQKRMK------------
-----W------LHLGE-----DARSSKS-------------------------------
------------------------------------------------------------
------------------------------------------------------------
--------------------------------------------------------DTSS
TATDRTVGNVSA----SA------------------------------------------
------------------------------------------------------------
------------------------------------------------------------
----------------------------------------

#CAA56377.1_locus_opsin_1_Schistocerca_gregaria_Lo1/LW
------------------------------------------------------------
------------------------------------------------------------
----MASASLISEPSF------SAYWGGSGGF----------------------------
------ANQTVVDKV----------------------PPEMLYLVDPHWYQFP---PMNP
LWHGLLGFVIGVLGVISVIGNGMVIYIFSTTKSLRTPSNLLVVNLAFSDFLMMFTM-SAP
MGIN-CYYE-T-WV--LG-PFMCELYALFGSLFGCGSIWTMTMIALDRYNVIV------K
-GLSA-KPMTNKTAM-LRILFIWAF-SVAWTIMP-LF--G-WNRYVPEGNMTACGTDYLT
K-DWVSRSYILVYSFFVYLLPLGTIIYSYFFILQAVS-AHEKQM-----REQRKKM-N--
-------------VASL-RS--------AEA-----------------------------
-----------SQT---SAECKLAKVALMTISLWFFGWTPYLIINFTGIF----------
-ET--MKISP-LLTIWGSLFAKANAVFNPIVYGISHPKYRAALEKKFP------------
-----S------LACAS-------------------------------------------
------------------------------------------------------------
------------------------------------------------------------
--------------------------------------------------------SSDD
NTSVASGATTVSDEKSEKSASA--------------------------------------
------------------------------------------------------------
------------------------------------------------------------
----------------------------------------

#ABM92898.1_long_wavelength_green_rhodopsin_partial_Scrapter_algoensis_LWS
------------------------------------------------------------
------------------------------------------------------------
------------------------------------------------------------
------------------------------------------------------------
------------------------------------------------------------
----------------LG-PLFCNIYAMTGSLFGCGSIWTMTMIAFDRYNVIV------K
-GLSA-KPLTINGAI-LRILGIWLF-SLVWTVAP-ML--G-WNRYVPEGNMTACGTDYFS
R-DLLSVSYLILYSIWVYFAPLFLICYSYWFIIKAVA-AHEKNM-----REQAKKM-N--
-------------VASL-RS--S-----DNQ-----------------------------
-----------NT----SAECKLAKVALMTISLWFMAWTPYLVINFSGIF----------
-NL--MSISP-LFSIWGALFAKANAVYNPIVYGISHPKYRAALFQKFP------------
-----S------LACAA-------------------------------------------
------------------------------------------------------------
------------------------------------------------------------
--------------------------------------------------------?PAP
------------------------------------------------------------
------------------------------------------------------------
------------------------------------------------------------
----------------------------------------

#BAQ54697.1_opsin_rhodopsin-7_like_Sympetrum_frequens_UV/Rh7
------------------------------------------------------------
--MIQLWCFVLAMASGDAMMASMEVSYHFSNFSENPSIEDLLNSSHAIHPENDTDSNLLP
STWTVDYAEDVASIIDEEDIDSTTFIPQDRGN--------------------------KT
SLDGSNGGDPMGDDLRMLRERFQSLWPTDWWKSHGLYNDDYLLLINSHWLGFP---PPRP
SSHYILAVLYTVVMVVGVSGNLLVIFMFCRCKSLRTPANILVMNLAVSDCFMLLK--MPI
FIYN-SIYL-G-PA--LG-AFGCQVYGFLGGLTGTTSIATLAAIALDRYFVVL------Y
-PLEPLKVPTRSRAR-ACVLLAWTY-GAVFSSMP-LF--G-INQYVPEGYLTSCSFDYLA
N-DGRSRYFILIFFTAAWIIPFAFISFCYAAICRAVAVAANYSS-----SVTVRAVSK--
-------------LSDR-RDASS-----RRE-----------------------------
-----------RQRR--RTELRLAIVVLGVVALWFVSWTPYAVVALLGFS--GNR-----
-HL----VTP-LASMVPALFCKMASCIDPFVYAITHPRFRKELARRFA------------
----CWEKKRHGKGAHAAGKRRGTGARGGRDMRKRLNEDKDRRRGER-------------
------------------------------------------------------------
------------------------------------------------------------
--------------------------------------------------------DGED
GSSISEEEVVVM----DARGSSIMDVSEATSTSGERRNGDSRAEYSQEGPWTTEGRLYRS
YPTTGRRRPFASWILGRKKVDMRDVQSPGIEIVSFRQKTLSMIDGKSFGKDLELTV----
------------------------------------------------------------
----------------------------------------

#BAQ54713.1_opsin_ultraviolet_sensitive_type_Sympetrum_frequens_RhUV
------------------------------------------------------------
------------------------------------------------------MPPSVI
SDALPASILSAASEGGPGCCSNLTVFRPEYRV----------------------------
------SGKFLGWNV----------------------PPEELHHIPDHWLAYP---EPEP
YMHYLLGLLYICFMLIALTGNGIVIWIFTCAKSLRTPSNMFVVNLAILDFMMMSK--TPI
FIYN-SFNL-G-FA--LG-GYGCQIFAFVGSISGIGAGVTNAAIAFDRYRAIA------R
-PFDG--KLSAGKVI-IILLLIWGY-TLPWALFP-LL--GVWGRFVPEGFLTSCTFDYLT
S-TAENKIFVMMLFFFSYLIPMFMIIFYYAQIVSHVF-DHEKAL-----REQAKKM-N--
-------------VDSL-RS--------NQN-----------------------------
-----------SGQV--SAEVRIAKAAITVCFMFVASWTPYAVLALIGAF--GNQ-----
-AL----LSP-AVTMIPACTCKAVACIDPWVYAISHPRYRLELQKRVP------------
-----W------LRINEPD-----------------------------------------
------------------------------------------------------------
------------------------------------------------------------
--------------------------------------------------------PPAE
TKSEGTVATTEG------------------------------------------------
------------------------------------------------------------
------------------------------------------------------------
----------------------------------------

#BAQ54712.1_opsin_short-wavelength_sensitive_type_Sympetrum_frequens_RhSWc3
------------------------------------------------------------
------------------------------------------------------------
------MYTNISYGPS------VHLFRQGIVQ----------------------------
AQIAEVGDELLGSKI----------------------DEDYLDYIHPHWRQFK---APAA
YQHFLLGILYAFIFFMGTLGNGLVLMTFFSTKPLRTPSNMFVANLAIFDTIMMFH--LPF
FCMN-SVVE-G-QL--FG-KIGCDLYSLMGAISGQGAAITNSMIAFDRYRTIA------F
-PLDG--RLGMKAAL-GLVGFTWMW-AMPFSVLP-FF--EIWSRFAPEGYLTTCSFDYLE
E-GKATQLFTIVIFVWAYIIPLLLIALFYSRIISHVR-EHEKML-----KEQAKRM-N--
-------------VKSL-SQGSG-----DEK-----------------------------
-----------------SAEIKIAKVAITIVFMFICGWTPYALVAIIGCF--GDR-----
-NF----MTP-TFSMFPAIACKTVACIDPWIYAINHPRFRAEISKKVP------------
-----W------LFSEK-----PKKAANA-------------------------------
------------------------------------------------------------
------------------------------------------------------------
--------------------------------------------------------DTKS
TASEVSEAKAEN----A-------------------------------------------
------------------------------------------------------------
------------------------------------------------------------
----------------------------------------

#BAQ54711.1_opsin_short-wavelength_sensitive_type_Sympetrum_frequens_RhSWc2
------------------------------------------------------------
------------------------------------------------------------
------MLSNISEHYE------SVFLRPGIMQ----------------------------
AQAAFEEEEYLGAKI----------------------DEDYLSYVHPHWRQYK---APAM
YQHFLLGILYTVIFFMGMMGNGLVLIAFFTSKPLRTPSNVFVANLAIFDTIMMFH--LPF
FVLN-SVVE-G-QI--FG-KIGCDLYACAGAISGMGAAITNSAIAFDRYRTIA------F
-PLDG--RLGMKAVI-GLAIGTWCW-ALPFSLLP-FF--ELWSRFAPEGYLTTCSFDYLT
E-GKSTQIFTITIFVWAYIIPLLLIALFYSRILSHVR-EHEKML-----REQAKRM-N--
-------------VKSL-SQGSG-----DEK-----------------------------
-----------------SAEIKIAKVAIKIVCMFICGWTPYALVAILGCF--TDR-----
-SL----MTP-TFSMIPAVACKTVACIDPWIYAINHPRFKAEIQKMVP------------
-----W------LCFFG-----PEKPKAK-------------------------------
------------------------------------------------------------
------------------------------------------------------------
--------------------------------------------------------AADN
KSDTTEAKTETA------------------------------------------------
------------------------------------------------------------
------------------------------------------------------------
----------------------------------------

#BAQ54710.1_opsin_short-wavelength_sensitive_type_Sympetrum_frequens_RhSWc1
------------------------------------------------------------
------------------------------------------------------------
------MFDNITGNPGSHFSRNGVMLEERDLM----------------------------
----EDEDDFLGSKI----------------------DVEYMDYIHPHWRQYR---SPKP
YQHLVLGILYAIILFMGLLGNLLVLTTYFTSKVLQSPSNLFVANLAIFDTLMMSK--LPF
FVVN-SVYE-G-QF--FG-KIGCDLYGLVGSYSGMGAAITNSAIAFDRYRTIA------K
-PLDG--RLSMKAAK-GIVIGTWLW-ATPFSILP-FF--ELWSRFAPEGYLTTCSFDYMT
E-GQSTQIFTIVIFCWAYVIPLVLIALFYSNILSHVR-EHEKML-----KDQAKRM-N--
-------------VKSL-SQ--G-----EEK-----------------------------
-----------------SAEIRIAKVAISIVFLFISGWTPYALVAIIGCF--GSR-----
-RV----MTP-TFSMIPAIACKTVACIDPWIYAINHPRFRAEIEKKIP------------
------------RICLI-----VGKKVMK-------------------------------
------------------------------------------------------------
------------------------------------------------------------
--------------------------------------------------------SSEA
KSTTSETTVIRT----DT------------------------------------------
------------------------------------------------------------
------------------------------------------------------------
----------------------------------------

#BAQ54709.1_opsin_short-wavelength_sensitive_type_Sympetrum_frequens_RhSWb1
------------------------------------------------------------
------------------------------------------------------------
--------MNVTSTLN------PVSHFLRGDI----------------------------
-MELSGENDFLGSKI----------------------DEDFLDYIHVHWRQFP---APQS
YQHFLLGIVYAIILIAGMLGNLLVIITFFTTKSLRTSSNAFVANLAIFDMLMMSK--LPL
FVMN-SIVE-G-QI--FG-KIGCDIFGLIGSYSGIGAAITNAAIAYDRYRTIA------F
-PLDG--RLSMRAAI-GIIIFTWLW-STPFSVLP-LL--EVWSRYTPEGYLTTCSFDYMT
D-GKSTQLFVTAIFAWSYCFPLVMIALFYSKILSHVR-EHERML-----KEQAKRM-N--
-------------VKSL-SQ--G-----DEK-----------------------------
-----------------SAEIRIAKVAISIVFLFICGWTPYAIVALIGSF--GDR-----
-SL----LTP-TFSMIPAVACKTVACIDPWIYAINHPRFRAEIQKKVP------------
-----W---L--CFFGP-----ESKSSCD-------------------------------
------------------------------------------------------------
------------------------------------------------------------
--------------------------------------------------------TKSA
ASDATDVKSETA------------------------------------------------
------------------------------------------------------------
------------------------------------------------------------
----------------------------------------

#BAQ54708.1_opsin_short-wavelength_sensitive_type_Sympetrum_frequens_RhSWa1
------------------------------------------------------------
------------------------------------------------------------
------MEHNDSMLPS------PSFYRSGSVD----------------------------
-IEQEYDSAMLGWNV----------------------PSNYLDYVHPHWRQYK---APHI
YQHFLLGFIYAIIFAMGIFGNVLVLWAFATSKRLRTPSNLLVANLAIFDTLMMSK--LPL
FVLN-SAVE-GQF---LG-KIGCDLFGLFGAYSGIGASITNAAIAYDRYRTIS------S
-PLDG--RIGMKQAM-MLAAGTWMY-ATPFSILP-LI--GVWSRFVPEGYLTTCSFDYLK
E-GKQTQLYVMTIFGWSYVIPLLLIATFYSRILVQIR-THEKLL-----REQAKRM-N--
-------------VKSL-TA--G-----QDR-----------------------------
-----------EQ----STEIRVAKVAIGIVILFVCAWTPYAIIAMLGVF--SDR-----
-LL----LTP-TLSMIPAVACKTVACIDPWVYAIHHPIFRAEIQKRVP------------
-----W------LCVFGRNSSSDNSSYSG-------------------------------
------------------------------------------------------------
------------------------------------------------------------
--------------------------------------------------------DGAT
VKEDMESKDTVT----AA------------------------------------------
------------------------------------------------------------
------------------------------------------------------------
----------------------------------------

#BAQ54707.1_opsin_long-wavelength_sensitive_type_Sympetrum_frequens_RhLWF4
------------------------------------------------------------
------------------------------------------------------------
-------MVSVAEAQI------AARWGGSGYS----------------------------
-------NHTVVDSV----------------------LPEMLHLIDPHWYQFP---PMNP
LWHGILGFVIGCLGLVSWCGNGVVIYIFSTTKSLRTPSNLLVVNLAISDFFMMVIM-CPF
MLVN-CHYE-T-WV--FG-PLMCELYAFFGSLFGCTSIWTMVTIAFDRYNVIV------K
-GLAG-KPLTIKKAL-LWIFIVWAH-ALAWTLFP-MF--G-WNRYVPEGNMTACGTDYLT
K-DWFHKSYILVYSVFCYWLPLATIIYSYWFIVQAVA-AHEKQM-----REQAKKM-N--
-------------VASL-RS--A-----DAS-----------------------------
-----------NT----SAECKLAKVALMTISLWFMAWTPYLIINFAGIF----------
-ET--MSISP-LVTIWGSLFAKANAVYNPIVYGISHPKYRAALNEKLP------------
-----F------LVCGG------AEPAAA-------------------------------
------------------------------------------------------------
------------------------------------------------------------
--------------------------------------------------------PASD
AQSTGTAAEEKA------------------------------------------------
------------------------------------------------------------
------------------------------------------------------------
----------------------------------------

#BAQ54706.1_opsin_long-wavelength_sensitive_type_Sympetrum_frequensRhLWF3
------------------------------------------------------------
------------------------------------------------------------
-----MDVSLLTEAKS------AAQWDGPTFG----------------------------
-------NKTVVDLV----------------------LPEMMHLIDPHWYQFP---PMNP
LWHGILGFVIGCLGLVSWCGNGVVIYIFSCTKSLRTPSNLLVVNLAFSDFLMMVVM-CPF
MLIN-CINE-T-WI--FG-PLMCELYAFAGSLFGCTSIWTMVTIAFDRYNVIV------K
-GLSG-KPLTIKRAL-LWLALVWIH-AAVWTVFP-MV--G-WNRYVPEGNMTACGTDYLT
K-DWFHKSYILVYSVFCYWLPLATIIYSYWFIVQAVA-AHEKQM-----REQAKKM-N--
-------------VASL-RS--A-----DAS-----------------------------
-----------NT----SAECKLAKVALMTISLWFMAWTPYLIINFAGIF----------
-ET--MSISP-LVTIWGSVFAKANAVYNPIVYGISHPKYRAALNEKLP------------
-----F------LVCGGTEAPAPAAD----------------------------------
------------------------------------------------------------
------------------------------------------------------------
--------------------------------------------------------NKSQ
ASNGTTTAEEKA------------------------------------------------
------------------------------------------------------------
------------------------------------------------------------
----------------------------------------

#BAQ54705.1_opsin_long-wavelength_sensitive_type_Sympetrum_frequens_RhLWF2
------------------------------------------------------------
------------------------------------------------------------
-----MESAHLMEPQM------AAQW----------------------------------
------ANKTVVDMV----------------------LPEMLHKIDPHWYQFP---PMNP
LWHGILGFVIGCLGFVSWCGNGVVIYIFSCTKSLRTPSNLLVVNLAVSDFFMMVVM-CPF
MLVN-CMHE-T-WV--FG-PLMCELYAFAGSLFGCASIWTMVTIALDRYNVIV------K
-GLAG-KPLTIKKAL-LWILLVWVH-AAVWTIFP-MV--G-WNRYVPEGNMTACGTDYLT
K-DWFHKSYILVYSVFCYWLPLATIIYSYWFIVQAVA-AHEKQM-----REQAKKM-N--
-------------VASL-RS--A-----DAS-----------------------------
-----------NT----SAECKLAKVALMTISLWFMAWTPYLIINFAGIF----------
-ET--MSISP-LVTIWGSLFAKANAVYNPIVYGISHPKYRAALNEKLP------------
-----F------LVCGGTEPAAPPA-----------------------------------
------------------------------------------------------------
------------------------------------------------------------
--------------------------------------------------------DNQS
QASTGTAAEEKA------------------------------------------------
------------------------------------------------------------
------------------------------------------------------------
----------------------------------------

#BAQ54704.1_opsin_long-wavelength_sensitive_type_Sympetrum_frequens_RhLWF1
------------------------------------------------------------
------------------------------------------------------------
-----------MEPQM------AAQWS---------------------------------
-------NKTVVDMV----------------------LPEMLHKIDPHWYQFP---PMNP
LWHGILGFVIGCLGVISWTGNGVVIYIFSTTKSLRTPSNLLVVNLAFSDFFMMVIM-CPF
MLIN-CMNE-T-WV--FG-PLMCELYAFAGSLFGCASIWTMVTIAFDRYNVIV------K
-GLSG-QPLTIKKAL-LWIFLVWAH-AAIWTIFP-MV--G-WNRYVPEGNMTACGTDYLT
K-DWFHRSYILVYSVFCYWLPLATIIYSYWFIVQAVA-AHEKQM-----REQAKKM-N--
-------------VASL-RS--A-----DAS-----------------------------
-----------NT----SAECKLAKVALMTISLWFMAWTPYLIINFAGIF-ETMS-----
-------ISP-LVTIWGSLFAKANAVYNPIVYGISHPKYRAALNEKLP------------
-----------FLVCGG--------AEPA-------------------------------
------------------------------------------------------------
------------------------------------------------------------
--------------------------------------------------------APAD
NKSQASNDTTAN----EKA-----------------------------------------
------------------------------------------------------------
------------------------------------------------------------
----------------------------------------

#BAQ54703.1_opsin_long-wavelength_sensitive_type_Sympetrum_frequens_RhLWF1
------------------------------------------------------------
------------------------------------------------------------
-----MALSMIGEPKA------AAFWGSRSNF----------------------------
---------TMVDMV----------------------LPDMLPLIDSHWYQFP---PMDP
LINHILGFIIGCLGIISWSGNGVVLYIFSTTKSLRTPSNLLVVNLAFSDFFMMVIM-CPF
MLVN-CFSG-T-WV--FG-PLMCELYAFFGSLFGGTSIWTMVLISVDRYRVIV------K
-GLSA-KPLTINKAL-GCIILVWLH-ALIWTLLP-MF--G-WNRYVPEGNLSSCGTDFMN
K-DWFHKSYILCYSVFVYFIPLFSIVFSYWFIIKAVA-AHERTM-----REQAKKM-N--
-------------VASL-RS--A-----DSQ-----------------------------
-----------NT----SAECKLAKVALTTISLWFMAWTPYLIINFAGIF----------
-AF--LEMSP-MYTIWGSLFAKASAVYNPIVYGLSHPKYRAALNERLP------------
-----F------LVCGS-------------------------------------------
------------------------------------------------------------
------------------------------------------------------------
--------------------------------------------------------TEQP
ASDSQSSGTTSE----AKE-----------------------------------------
------------------------------------------------------------
------------------------------------------------------------
----------------------------------------

#BAQ54702.1_opsin_long-wavelength_sensitive_type_Sympetrum_frequens_RhLWD1
------------------------------------------------------------
------------------------------------------------------------
----------------------MEPVMMMRSW----------------------------
---QGHSNQTLVDMV----------------------PPEMLPFVDAHWYQFP---PMNP
LWHGILGFVIGLLGFISWAGNGVVIYVFLCTKSLRTPSNLLVVNLAFSDFLMMVAM-CPL
MLVN-CYYE-T-WV--FG-PLMCQLYGYAGSLFGCTSIWTMVTIAMDRYNVIV------K
-GLAG-QPLTIKKAL-LWISVVWVH-AIVWTTLP-MV--G-WNRYVPEGNMTACGTDYLT
K-DWFHKSYILVYSVFCYWLPLATIIYSYTFIVQAVA-AHEKTM-----REQAKKM-N--
-------------VASL-RS--A-----EAQ-----------------------------
-----------NT----SAECKLAKIALMTISLWFMAWTPYLIINFSGIF-ETMT-----
-------ISP-LVTIWGSVFRKANAVYNPIVYGISHPKYRVALNEKLP------------
----------F-LVCGG-------------------------------------------
------------------------------------------------------------
------------------------------------------------------------
--------------------------------------------------------SSDS
TSEASSTTTTED----KPSS----------------------------------------
------------------------------------------------------------
------------------------------------------------------------
----------------------------------------

#BAQ54701.1_opsin_long-wavelength_sensitive_type_Sympetrum_frequens_RhLWC1
------------------------------------------------------------
------------------------------------------------------------
----MSSASLLGEPQM------AARWGGAAFS----------------------------
-------NQTVVDMV----------------------PPEMLPWVDSHWYQFP---PINP
LWHGILGFVIGLLGFISWAGNGVVIYVFSSTKSLRTPSNLLVVNLAFSDFLMMVFM-CPM
MVIN-CYYE-T-WV--FG-PLMCQIYAMAGSLFGCASIWTMVTIAIDRYNVIV------K
-GLSA-EPMTNKKAM-TWNFLVWAH-AITWTLMP-FF--G-WNRYVPEGNMTACGTDYLT
K-DTFSRSYIVIYSIFCYWLPLLSIMYAYFYIVQAVA-AHEKTM-----REQAKKM-N--
-------------VASL-RS--A-----DAQ-----------------------------
-----------NT----SAECRLAKIALMTISLWFMAWTPYLIINFSGIF----------
-ET--MTISP-LFTIWGSLFAKANAVYNPIVYGISHPKYRAALNEKLP------------
-----F------LSCAS------EQSSDT-------------------------------
------------------------------------------------------------
------------------------------------------------------------
--------------------------------------------------------QSQS
SAATNVSNEEKA------------------------------------------------
------------------------------------------------------------
------------------------------------------------------------
----------------------------------------

#BAQ54700.1_opsin_long-wavelength_sensitive_type_Sympetrum_frequens_RhLWB1
------------------------------------------------------------
------------------------------------------------------------
-----METSLLSMDPQ------IAARMSGPGF----------------------------
------SNQTVVDMV----------------------PAEMLPWVDPHWYQFP---PMNP
LWHGILGFAIGVLGFMSYMGNGVVIYIFSTTKSLRTPSNLLVINLAISDFGIMVFM-CPF
MIIN-CYYE-T-WV--FG-PLMCQIYGMTGSLFGCSSIWSMVLIAMDRYNVIV------K
-GIAG-APLSTKKAV-LWCFLVWVN-AVVWTIFP-MF--G-WNRYVPEGNMTACGTDYLS
K-DWLSRSYIIVYSFFVYWLPLFVIIYAYFFIVKAVA-AHEKQM-----REQAKKM-N--
-------------VASL-RS--A-----DAQ-----------------------------
-----------NT----SAECKLAKIGLMITSLWFLAWTPYLIINYAGIF----------
-ET--YKITP-LFTIWGSVFAKANAVYNPIVYGISHPKYRAALRQKLP------------
-----L------LACGA-----ANDSDTN-------------------------------
------------------------------------------------------------
------------------------------------------------------------
--------------------------------------------------------SAAS
VATDVASTTGDA------------------------------------------------
------------------------------------------------------------
------------------------------------------------------------
----------------------------------------

#BAQ54699.1_opsin_long-wavelength_sensitive_type_Sympetrum_frequens_RhLWA2
------------------------------------------------------------
------------------------------------------------------------
------MSLGAGPSYS------AYNFAGTGSF----------------------------
-----GTNMSVVDKV----------------------PPEMLFLVDSHWYQFP---PLNP
MWHSLLGFVISMLGFISICGNGVVIYIFSCTKSLRTPSNLLIVNLAISDFGLMATM-APM
MTIN-CYFE-T-WV--LG-PFMCQIYGMLGSTFGCASIWTMCVIAWDRYNVIV------K
-GLSA-KPLTIKGAL-FWISQVWLN-SAVWTVAP-LL--G-WNRYVPEGNMTSCGTDYLS
K-DWVSVSYIWAYSFYCYLLPLGIIIYAYWFIVQAVA-AHEKQM-----REQAKKM-N--
-------------VASL-RS--S-----DAQ-----------------------------
-----------NT----SAECKLAKIAMMTISLWFIAWTPYLIINIAGLF--APS-----
-S-----LSP-LASIWGAVFAKANAVYNPIVYGISHPKYRAVLFQKFP------------
-----S------LACAS-----EPAPAND-------------------------------
------------------------------------------------------------
------------------------------------------------------------
--------------------------------------------------------STSQ
ASGATATSENEK----PAA-----------------------------------------
------------------------------------------------------------
------------------------------------------------------------
----------------------------------------

#BAQ54698.1_opsin_long-wavelength_sensitive_type_Sympetrum_frequens_RhLWA1
------------------------------------------------------------
------------------------------------------------------------
----MSVAVGSGPSFS------AYSWSGNNFN----------------------------
------GNMTVVDKV----------------------PSDMLFLVDSHWYQFP---PLNP
MWHALLGFFISLLGFISICGNGVVIYIFSTTKALRTPSNLFVVNLAISDFMLMATM-APM
MTIN-CYFE-T-WI--LG-PFMCQIYGMLGSMFGCASIWTMSVIAMDRYNVIV------K
-GLSA-KPLTTKSAL-FWIFQVWLN-SAVWTVAP-IL--G-WNRYVPEGNMTSCGTDYLS
K-DWVSVSYIWAYSFFVYGLPLGVIIYAYWFIVKAVS-AHERQM-----REQAKKM-N--
-------------VASL-RS--A-----EAQ-----------------------------
-----------NT----SAEIKLAKIAMMTISLWFMAWTPYLVINLAGLY----------
-AP--RSLSP-LASIWGAVFAKANAVYNPIVYGISHPKYRAALYQRFP------------
-----S------LTCSA-----DSNHEAQ-------------------------------
------------------------------------------------------------
------------------------------------------------------------
--------------------------------------------------------SHGS
AATAVSDEKTAA------------------------------------------------
------------------------------------------------------------
------------------------------------------------------------
----------------------------------------

#ACH56537.1_putative_ultraviolet_I_opsin_Thermonectus_marmoratus_SWS
------------------------------------------------------------
------------------------------------------------------------
-----MLSAMEFENWT------VVASGPQARV----------------------------
---ADPAQHLLGWNV----------------------PPSELIHIPEHWLSYP---EPPA
SIHYLLAIIYIGFFIFSLVGNGLVMWVFSSAKSLQTPSNIFIVNLAFCDFVMMAK--TPI
FIYN-SFSR-G-FA--AG-HIGCQVFSFAGSLSGIGASMTNACIAYDRYTTIA------R
-PFDG--KLTRTKAL-VMVACIWTY-TIPWAILP-LL--EIWGKFVPEGFLTACTFDYLT
D-TFDNHMFVAVIFTFSYCIPMSLIIYYYSQIVSHVV-AHEKAL-----KEQAKKM-N--
-------------VESL-RS--------NQN-----------------------------
-----------QQTT--SVEIRIAKAAITVCFLFVLSWTPYAVMALIGAF--GDK-----
-SL----LTP-GVTMIPALTCKLVACIDPYVYAISHPRYRIELNKRLP------------
-----W------LAIKE-------------------------------------------
------------------------------------------------------------
------------------------------------------------------------
--------------------------------------------------------SDDT
SSTTTETTTAPP----PAAATA--------------------------------------
------------------------------------------------------------
------------------------------------------------------------
----------------------------------------

#XP_970344.2_PREDICTED:_opsin_ultraviolet-sensitive_isoform_X1_Tribolium_castaneum_UV5
------------------------------------------------------------
------------------------------------------------------------
------MLHNLTATPF------HQARTMETMA----------------------------
--------NHLGWNV----------------------PKDELIHIPQHWLVYP---EPEA
SMHFLLALIYIGFFIMATIGNGLVIWIFSTSKSLRTASNMFVVNLAICDFAMMIK--TPI
FIYN-SFYR-G-FA--LG-HLGCQIFAFIGSLSGIGAGMTNACIAYDRYTTIT------R
-PFDG--KITRTKAL-VMIIFVWGY-TIPWAVMP-LL--EIWGRFAPEGFLTACSFDYLT
D-TFDNHMFVTSIFICSYVIPMSMIIYFYSQIVSKVF-SHEKAL-----REQAKKM-N--
-------------VESL-RS--------NQS-----------------------------
-----------QQASQ-SAELRIAKAAIAICSLFVASWTPYAVLALIGAF--GDQ-----
-SL----LTP-GVTMVPACACKFVACLDPYVYAISHPKYRLELQKRLP------------
-----W------LAIKETAASETQ------------------------------------
------------------------------------------------------------
------------------------------------------------------------
--------------------------------------------------------STTT
ENTTTQSATTTT------------------------------------------------
------------------------------------------------------------
------------------------------------------------------------
----------------------------------------

#NP_001155991.1_rhodopsin_1/6-like_Tribolium_castaneum_LMS/LW
------------------------------------------------------------
------------------------------------------------------------
--------MSVMGEPN------FIAWAAQRSG----------------------------
---YGGGNLTVVDKV----------------------LPDMLHLVDAHWYQFP---PMNP
LWHGILGFVIGVLGFVSIVGNGMVIYIFSSTKALRTPSNLLVVNLAFSDFLMMLCM-SPA
MVIN-CYNE-T-WV--LG-PLVCELYGMSGSLFGCASIWTMTFIALDRYNVIV------K
-GLSA-QPLTKKGAM-LRILIIWVF-STLWTIAP-FF--G-WNRYVPEGNMTACGTDYLT
K-DWVSRSYILVYAVWVYFVPLFTIIYSYWFIVQAVA-AHEKSM-----REQAKKM-N--
-------------VASL-RS--S-----EAA-----------------------------
-----------QT----SAECKLAKIALMTITLWFFAWTPYLVTNFTGIF-EGAK-----
-------ISP-LATIWCSLFAKANAVYNPIVYGISHPKYRQALQKKFP------------
-----S------LVCAG-----EPDDTTS-------------------------------
------------------------------------------------------------
------------------------------------------------------------
--------------------------------------------------------TASG
VTNVTTDEKPAT----A-------------------------------------------
------------------------------------------------------------
------------------------------------------------------------
----------------------------------------

#AAP49025.2_UV-sensitive_opsin_Vanessa_cardui_SWS
------------------------------------------------------------
------------------------------------------------------------
---MIPVLNMDNKTEN------YNIYGAYFAP----------------------------
-LRSSDGIKMLVDGL----------------------EGEDLAAVPEHWFSYA---APPA
SAHTALALLYCFFTAAALIGNGLVVFIFATTKSLRTSSNLLILNLAIFDFIMMAK--APL
FIYN-SAMR-G-FA--TG-ALGCQIFAVMGSYSGIGAGMTNACIAYDRHSTIT------R
-PLDG--RLSRGKAL-LMIALVWIY-ATPWSLMP-LF--KVWGRFVPEGYLTSCTFDYLS
N-TFDTKLFVACIFVCSYVFPMSFIIYFYSGIVKQVF-AHEAAL-----REQAKKM-N--
-------------VESL-RS--------NQN-----------------------------
-----------ASAE--SAEIRIAKAALTVCFLFVASWTPYGVMSLIGAF--GDQ-----
-QL----LTP-GVTMIPAVTCKLVACIDPWVYAISHPKYRQELQRRMP------------
-----W------LQINE-------PDDNA-------------------------------
------------------------------------------------------------
------------------------------------------------------------
--------------------------------------------------------STGT
NNTANSSAPATA------------------------------------------------
------------------------------------------------------------
------------------------------------------------------------
----------------------------------------

#AMP19652.1_opsin_6_Euphausia_superba_OP6/LWS
------------------------------------------------------------
------------------------------------------------------------
----------------------MGYWGLNFQI-----------------------PTPSL
QSTNPYGNYTVVDIV----------------------TPDMLHRIDPHWYQFP---PMNP
MWYGILGFVISIALILSLFGNGVVIYVFVTTKNLRTPANFLIVNLAVADFCMMTSV-SFP
MIVN-CVFR-T-WV--LG-PFICDIYGMCGSLFGCVAIYSMMFITYDRYNVIV------K
-GITN-KPPTYKGSF-AKITFSWIW-CTGWCIAP-IL--G-WNRYVPEGNMTVCGTDYLS
K-DWLSQSYLYAYGAIVYFCPLLYVLWAYTYIVSSVA-AHEKNM-----RLQAEKM-G--
-------------MKSL-RT--------EES-----------------------------
-----------QKM---SVEFRLARIALMTVALWFIAWTPYCVINFVGMN----------
-AK--HYITP-LFSVWGSLFSKLNAIYNPIVYAISHPKYRAALYTKMP------------
-----W------LSCSTDEESDVGGDR---------------------------------
------------------------------------------------------------
------------------------------------------------------------
--------------------------------------------------------TTIV
TNSSIIPKSTNT------------------------------------------------
------------------------------------------------------------
------------------------------------------------------------
----------------------------------------

#AMP19651.1_opsin_5_Euphausia_superba_OP5/MWS
------------------------------------------------------------
------------------------------------------------------------
--------MNFTEGPM------AEAYGSEGGY----------------------------
-NMGYPAGVTIIDMV----------------------PDHIKHMVHPHWANYP---PVNP
MWHYLLGMVYVILGFFSFTGNGLVMYLFFNHANLRTPANKLIFNLTFSDFCMMLSQ-FPW
FAYN-CFNG-GVWS--FS-PFACELYACLGSITGLCSLWTLAFISFDRYNVIV------N
-GMQA-TPLSNKGAM-ARLGFCWGY-ATMMAVPP-FF--G-WGKYIPEGILDSCSFDYLT
RDDIMIRTHGMALIVFNFCIPVTIIAGAYVMIVKAVT-AHESAM-----RAQAAKM-N--
-------------VKDL-RG--------NAD-----------------------------
-----------ANKM--SAEVRIAKVAICNVTLWLICWTPYAKIVAQGVF--FDQ-----
-SS----ITP-IASMLPALIAKSASGYNPVVYAINHPRFRLAMTKSFP------------
-----G------FCVHE-------------------------------------------
------------------------------------------------------------
------------------------------------------------------------
--------------------------------------------------------NEPD
NASTATEANTTQ----EEKA----------------------------------------
------------------------------------------------------------
------------------------------------------------------------
----------------------------------------

#AMP19650.1_opsin_4_Euphausia_superba_OP4/MWS
------------------------------------------------------------
------------------------------------------------------------
--------------------MAAPGFGYPEGT----------------------------
---------KITDFV----------------------PAEILPLVHEHWYQFP---PVNP
MWHFLLGCIYIVMGFWSILGNGVVVYLFFKSDTLKTPSNFLVVNLALSDLIMLLTN-FPF
FAYN-CFSG-GVWM--SS-AFYCELYAALGAVTGVCSIWTLAMISADRYNVIC------N
-GFNG-PKLTKGKAG-VMSLTCWAM-AIGWAIPP-FV--G-WGKYIPEGILDSCSYDYLT
L-DTNTRSYNMCIFAFDFFVPLFIIVGSYTFIVKAIC-AHEAAM-----RKQAEKM-N--
-------------VKSL-RS--G-----DDS-----------------------------
-----------AE----SAEIRIAKTAIFNICLWLCCWTPYALVTLMGVL--GRH-----
-DN----ITP-LMTMLPALLAKSASCYTPFVYAVGHPKFRQGITIHMP------------
-----W-------FCIT-----EDTPKKL-------------------------------
------------------------------------------------------------
------------------------------------------------------------
--------------------------------------------------------APTD
NKSDGDNSTQPG----DTAEKA--------------------------------------
------------------------------------------------------------
------------------------------------------------------------
----------------------------------------

#AMP19649.1_opsin_3_Euphausia_superba_OP3/MWS
------------------------------------------------------------
------------------------------------------------------------
------MANITGPQAMAYGGGQEFTFGYPEGT----------------------------
---------SIIDIQ----------------------PDYMKAIIDPHWAKFP---PVNP
MWHYVLGLLYIFIVFFAVTGNFLVIWLFNKHAPLRTPSNFLVVNLALSDLIMMTTN-CPF
FIWN-CFHG-GVWS--MS-IEYCSVYAALGAVTGVCSIWTLACISADRFNIIC------N
-GFNG-PKLTKGKAS-VMALWCWTL-SCTIASLP-FF--G-WGSYGPEGILTSCSFDYIS
Q-DIGTITYNLFMFIFNYCCPLLIIVGSYAMIVKAIF-AHEEAM-----RAQAAKM-N--
-------------VKSL-RSAEA-----NEQ-----------------------------
-----------------RAEIRIAKTAIFNIALWIICWTPYAAITLQGCV--GRF-----
-DH----LKP-LTTTLPALLAKSASCYNPFVYAIGHPRFRQAMTIHMP------------
-----W------FCVHENT-----------------------------------------
------------------------------------------------------------
------------------------------------------------------------
--------------------------------------------------------PQAD
NQSAATATEEKA------------------------------------------------
------------------------------------------------------------
------------------------------------------------------------
----------------------------------------

#AMP19648.1_opsin_2_Euphausia_superba_OP2/MWS
------------------------------------------------------------
------------------------------------------------------------
-----MANITGPQAMAYGGGPMEVTFGYPEGT----------------------------
---------SIIDIQ----------------------HDYMKPLIDPHWRNFP---PVNP
MWHNLLGVLYTFIVFFAVTGNSMVVWLFNKHAPLRTPSNFLVVNLALSDLIMMTTN-CPF
FVYN-CFSG-GRWS--LP-AEYCNIYACLGAITGVCSIWTLAMISADRYNIIC------N
-GFNG-PKLSKGKAA-AMSLFAWFM-AIGIALCP-LI--G-WGGYGPEGILTSCSFDYLS
Q-DIGTITYNLFMIIFDYFVPLFVIVGSYAMIVKAIF-AHEEAM-----RAQAAKM-N--
-------------VKSL-RTQEA-----NEQ-----------------------------
-----------------RAEIRIAKTAIFNIGLWIVCWTPYTVITYHGCI--GDF-----
-EG----LKP-LTTTLPALFAKSASCYNPFVYAIGHPKFRQAMTIHMP------------
-----W------FCVHEATK----------------------------------------
------------------------------------------------------------
------------------------------------------------------------
--------------------------------------------------------TADN
ESSTTAATEEKA------------------------------------------------
------------------------------------------------------------
------------------------------------------------------------
----------------------------------------

#BAA09133.1_opsin_BcRh2_Hemigrapsus_sanguineus_Rh2/BCRb
------------------------------------------------------------
------------------------------------------------------------
-------MTNATGPQMAYYGAASMDFGYPEGV----------------------------
---------SIVDFV----------------------RPEIKPYVHQHWYNYP---PVNP
MWHYLLGVIYLFLGTVSIFGNGLVIYLFNKSAALRTPANILVVNLALSDLIMLTTN-VPF
FTYN-CFSG-GVWM--FS-PQYCEIYACLGAITGVCSIWLLCMISFDRYNIIC------N
-GFNG-PKLTTGKAV-VFALISWVI-AIGCALPP-FF--G-WGNYILEGILDSCSYDYLT
Q-DFNTFSYNIFIFVFDYFLPAAIIVFSYVFIVKAIF-AHEAAM-----RAQAKKM-N--
-------------VSTL-RS--------NEA-----------------------------
-----------DAQ---RAEIRIAKTALVNVSLWFICWTPYALISLKGVM--GDT-----
-SG----ITP-LVSTLPALLAKSCSCYNPFVYAISHPKYRLAITQHLP------------
-----W------FCVHETETK---------------------------------------
------------------------------------------------------------
------------------------------------------------------------
--------------------------------------------------------SNDD
SQSNSTVAQDKA------------------------------------------------
------------------------------------------------------------
------------------------------------------------------------
----------------------------------------

#BAA09132.1_opsin_BcRh1_Hemigrapsus_sanguineus_Rh1/BCRa
------------------------------------------------------------
------------------------------------------------------------
-MANVTGPQMAFYGSG------AATFGYPEGM----------------------------
---------TVADFV----------------------PDRVKHMVLDHWYNYP---PVNP
MWHYLLGVVYLFLGVISIAGNGLVIYLYMKSQALKTPANMLIVNLALSDLIMLTTN-FPP
FCYN-CFSG-GRWM--FS-GTYCEIYAALGAITGVCSIWTLCMISFDRYNIIC------N
-GFNG-PKLTQGKAT-FMCGLAWVI-SVGWSLPP-FF--G-WGSYTLEGILDSCSYDYFT
R-DMNTITYNICIFIFDFFLPASVIVFSYVFIVKAIF-AHEAAM-----RAQAKKM-N--
-------------VTNL-RS--N-----EAE-----------------------------
-----------TQ----RAEIRIAKTALVNVSLWFICWTPYAAITIQGLL--GNA-----
-EG----ITP-LLTTLPALLAKSCSCYNPFVYAISHPKFRLAITQHLP------------
-----W------FCVHE-------------------------------------------
------------------------------------------------------------
------------------------------------------------------------
--------------------------------------------------------KDPN
DVEENQSSNTQT----QEKS----------------------------------------
------------------------------------------------------------
------------------------------------------------------------
----------------------------------------

#ABI48880.1_opsin_partial_Holmesimysis_costata_CRUST
------------------------------------------------------------
------------------------------------------------------------
------------------------------------------------------------
---------------------------------------------------------MNP
LWYGLLGFWMTVMGTLSVAGNFVVIWVFMNTKSLRTPANLLVVNLAISDFFMMLTM-TPP
LLVN-AYWG-T-WI--LG-AFFCEVYAFLGSFFGCVSIWSMVFITADRYNVIV------K
-GVFA-EPLTSGGAM-MRIAGTWAF-TLAWCLPP-FF--G-WNRYVPEGNMLACGTDYLT
E-TELSRSYLYVYSVWVYLFPLAYIIYSYTFIVKAVA-AHEKGM-----REQAKKM-G--
-------------VKSL-RS--------EEA-----------------------------
-----------QKT---SAECRLCKVALMTVTLWFMAWTPYFIINWGGMF---NK-----
-PM----VTP-LFSI---------------------------------------------
------------------------------------------------------------
------------------------------------------------------------
------------------------------------------------------------
------------------------------------------------------------
------------------------------------------------------------
------------------------------------------------------------
------------------------------------------------------------
----------------------------------------

#ADQ01810.1_opsin_protein_Leptuca_pugilator_Rh2/MW1
------------------------------------------------------------
------------------------------------------------------------
-------MANTTGPQMAFYGSGSVSFGYPEGV----------------------------
---------SIVDFV----------------------RPEIKPYVHQHWYNYP---PVNP
MWHYLLGVIYLFLGTVSIIGNGMVIYLFNKSQALRTPANILVVNLALSDLIMLTTN-VPF
FTYN-CFSG-GVWM--FS-PQYCEIYACLGAVTGVCSIWLLCFISFDRYNIIC------N
-GFNG-PKLTTGKAV-AGALLSWII-AVGCALPP-FF--G-WGKYILEGILDSCSYDYLT
Q-DFNTFSYNIFIFVFDYFLPAAVIIFSYVFIVKAIF-AHEAAM-----HEQAKKMNN--
-------------VSTL-RS--------NEA-----------------------------
-----------DSQ---RAEIRIAKTALVNVSLWFICWTPYAAISLQGVM--GDT-----
-KG----ITP-LISTLPALLAKSASCYNPFVYAISHPKYRLAITQYMP------------
-----W------FCVHEAETK---------------------------------------
------------------------------------------------------------
------------------------------------------------------------
--------------------------------------------------------SNDD
SQSTSTVAQDKA------------------------------------------------
------------------------------------------------------------
------------------------------------------------------------
----------------------------------------

#ADQ01809.1_opsin_protein_Leptuca_pugilator_Rh1/MW1
------------------------------------------------------------
------------------------------------------------------------
-------MANTTGPQMAFYGTGAATFGYPDGM----------------------------
---------TVVDFV----------------------PNQVKHMVLDHWYNYA---PVNP
MWHYLLGVIYLFLGFVSITGNGLVIYLYMKSPALKTPANMLVVNLALSDLIMLTTN-FPP
FTYN-CFSG-GRWM--FS-ATYCQIYAALGAVTGVCSIWTLCMISFDRYNIIC------N
-GFNG-PKLTQGKAT-AMCAIAWII-SIGWCLPP-FF--G-WGAYTLEGILDSCSYDYLT
Q-DWNTISYNVCIFVFDFFLPAAVIVFSYIFIVKAIF-AHEAAM-----REQAKKM-N--
-------------VTNL-RS--------NEA-----------------------------
-----------EAQ---SAEIRIAKTAIANVSLWFLCWTPYAAITVQGVL--GNH-----
-EG----ITP-LVTTLPALLAKSCSCYNPFVYAISHPKFRQAITVHMP------------
-----W------FCVHE--------PEPK-------------------------------
------------------------------------------------------------
------------------------------------------------------------
--------------------------------------------------------TSSD
NQSNTTVSNEKA------------------------------------------------
------------------------------------------------------------
------------------------------------------------------------
----------------------------------------

#ABG37009.1_opsin_Neogonodactylus_oerstedii_Rh3/CRUST
------------------------------------------------------------
------------------------------------------------------------
----------------------MSYWNSNKAM-----------------------EEYSL
PSTNPYGNFTVVDTV----------------------PENMLHMVHSHWYQFP---PLNP
MWYGILAFVVTVVGLCSICGNFVVIWVIMNTKALRSPANTLVVSLAVSDYIMMTCM-FPP
LVLN-CYWG-T-WI--FG-PLFCEVYAFIGNTVGCASIGNMIFITFDRYNVIV------K
-GVSG-KPLSQKNAT-LQVLFVWIC-SIMWCVFP-FF--G-WNRYVPEGNMTACGTDYLT
E-DEFSRSYLYIYSVWVYIGPLALIIYCYFHIVSAVA-THEKQM-----RDQAKKM-G--
-------------VKSL-RT--E-----EAK-----------------------------
-----------KT----SAGCRLAKVALTTVSLWFMAWTPYLIINWAGMF-YPSV-----
-------VSP-LFSIWGSVFAKSNAVYNPIVYAISHPKYRAALYKKLP------------
-----C------LACST-------------------------------------------
------------------------------------------------------------
------------------------------------------------------------
--------------------------------------------------------ESAD
EGSATNSTTTAT----AEKYESA-------------------------------------
------------------------------------------------------------
------------------------------------------------------------
----------------------------------------

#ABG37008.1_opsin_Neogonodactylus_oerstedii_Rh2/CRUST
------------------------------------------------------------
------------------------------------------------------------
----------------------MSYYDDSASA----------------------------
AYTNPYGNHTVVDTV----------------------PADMLHLIDSHWYGFP---PLND
MWYGILAFFISVTGILAVGGNFVVIWVFKCTKALRSPLNYYVVNLAISDFTLMACM-CPP
VVIN-SYYR-T-WI--FG-PTFCYVYAAIGSLTGCASIFTMCLISYDRYNVIV------K
-GIGG-KPSPPARQM-LIILLVWLHFKPPGTFAP-FF--G-WSRYVPEGNMTACGTDYLR
G-SILDQTYLWSYTTWCYFMTFVFIVYCYWFIVAAVR-NHEKAM-----REQAKKM-G--
-------------VKSL-RG--------DAT-----------------------------
-----------LQKK--SADCKLAKIALINVSLWFMAWTPYAIINIAGLT----------
-NK--EIVTP-LFFIWGSVFAKANTVYNPIEYAISHPKYKGALYQKLP------------
-----W------LQCAP------DVPEDD-------------------------------
------------------------------------------------------------
------------------------------------------------------------
--------------------------------------------------------SKST
ASTTTTGGEEKA------------------------------------------------
------------------------------------------------------------
------------------------------------------------------------
----------------------------------------

#ABG37007.1_opsin_Neogonodactylus_oerstedii_Rh1/LMS
------------------------------------------------------------
------------------------------------------------------------
----------------------MSYWNSNKIV-----------------------EEYSL
PSTNPYGNFTVVDTV----------------------PENMLHMIHSHWYQFP---PLNP
MWYGILAFVVTVVGLCSICGNFVVIWVFMNTKALRSPANTLVVSLAVSDFIMMACM-FPP
LVLN-CYWG-T-WI--FG-PLFCEVYAFIGNTVGCASIGNMIFITFDRYNVIV------K
-GISG-TPLSQKNTT-LQVLFVWIC-SIMWCVFP-FF--G-WNRYVPRGDMTACGTDYLT
E-DEFSRSYLYVYSVWVYIGPLALIIYCYFHIVSAVA-THEKQM-----RDQAKKM-G--
-------------VKSL-RT--E-----EAK-----------------------------
-----------KT----SAECRLAKVALTTVSLWFMAWTPYLIINWAGMF-YPSV-----
-------VSP-LFSIWGSVFAKANAVYNPIVYAISHPKYRAALYKKLP------------
-----C------LACST-------------------------------------------
------------------------------------------------------------
------------------------------------------------------------
--------------------------------------------------------ESAD
EGSATNSATTTT----AEKYESA-------------------------------------
------------------------------------------------------------
------------------------------------------------------------
----------------------------------------

#AIF73509.1_UV3_opsin_partial_Neogonodactylus_oerstedii_UV3
------------------------------------------------------------
------------------------------------------------------------
------------------------------------------------------------
---------------------------------------------------FE---APNP
MAHYLLAILYIGFTFVSCVGNGTVIFLMMTSKGLRTPSNMLIVNLAFADFIMMAK--TPI
FIIN-CFNE-G-PV--LG-RMGCQIFGIMGAYTGPMSACTNAAIAFDRFRCIT------D
-PIEG--RLSKSQVA-GLLVFIYAW-ITPWVMMP-FL--EIWNRFVPEGYLTTCTFDYMS
E---NSKFYVVGLWFCMWLLPMFVISFCYYRVYLHVS-AHEKQL-----KKQAAKM-N--
-------------VDSL-RS--G-----EKS-----------------------------
-----------NM----RQEVRVAKVGVTLTSLFLFSWTPYAVIAFLCTF--GRK-----
-DL----VSP-FVSMIPACTCKTAACIDPFVYAINHPKYRLELMKRMP------------
-----W------FCVHE-------------------------------------------
------------------------------------------------------------
------------------------------------------------------------
--------------------------------------------------------NEEP
STTADDNKTITA----KEEQ----------------------------------------
------------------------------------------------------------
------------------------------------------------------------
----------------------------------------

#AIF73508.1_UV2_opsin_partial_Neogonodactylus_oerstedii_UV2
------------------------------------------------------------
--------------------------------------------------DVHHSWENVG
TMSKLDAISALPAAMLANLTLGSDEEGSPLTR------------------------SERD
VFASRYEVKMLGWNT----------------------PAEYMSHVSPYWKTFE---APNP
FLHYMLGVFYIFFMFAALCGNGVVMWVFATSKSLRTPSNMFVINLAFLDFLMMLK--TPV
FIIN-SFNE-G-PI--WG-KIGCDIFALLGSYAGIGGAMTNAAIAFDRYKTIA------K
-PFEA--KITRGKAF-MIVLGIWIY-ATPWGILP-LL--DIWGRYVPEGFLTTCSFDYLT
D-DESTRSFVACIFFFSYIVPGSFIVFFYSQIFSHVS-AHEKAM-----KEQAKKM-N--
-------------VDNL-RTVGS----KEDQ-----------------------------
-----------EK----SAEIRIAKVCMGLFFMWFSAWTPYAIVALIGTF--GKR-----
-SL----LTP-LMSMIPALCCKFIACIDPWIYAINHPRYRLELQKRMP------------
-----W------FCIHE-------------------------------------------
------------------------------------------------------------
------------------------------------------------------------
--------------------------------------------------------PKPE
ENQSQASATTEK----A-------------------------------------------
------------------------------------------------------------
------------------------------------------------------------
----------------------------------------

#AIF73507.1_UV1_opsin_partial_Neogonodactylus_oerstedii_UV1
------------------------------------------------------------
------------------------------------------------------------
------------------------------------------------------------
-------VKMNGWNT----------------------PSDYLDYVDSHWLSYE---APNP
MLHHLLGVLYIFLASWSVVGNGLVVFIFLTSKSLRSPSNMLIVNLALADGLQMCK--TPV
FIIS-SFNE-G-PV--MG-RLGCSIYGFIGAYCGPLSACTNAAIAFDRYRTIT------N
-PMDG--RLTGSQVM-GILLFIYAW-ITPWVWLP-FM--EIWNRFVPEGFLTSCTFDYMS
P---NSKFYVVGLWFCVWFLPMIIITVCYYNVYCHVA-AHEKAL-----KKQAEKM-N--
-------------VESL-RS--G-----DKV-----------------------------
-----------NM----RQEIRVAKVGITLTTLFLFSWTPYAAVAFLCTF--GRK-----
-DL----VPP-FVSMIPACTSKTSACIDPFVYAINHPKYRLELQKRMP------------
-----W------FCIHE-------------------------------------------
------------------------------------------------------------
------------------------------------------------------------
--------------------------------------------------------EEPT
VETKSTATTDNK----PDA-----------------------------------------
------------------------------------------------------------
------------------------------------------------------------
----------------------------------------

#ACU00218.1_opsin_partial_Neogonodactylus_oerstedii_rOp9/LW2
------------------------------------------------------------
------------------------------------------------------------
------------------------------------------------------------
------------------------------------------------------------
LWYGLLGFTITILGILSICGNFVVVWVFLNTKTLCSAANTLVVNLAISDFIMMFTM-FPP
MAYN-CFAG-T-WA--FG-PLFCEIYGFLGNLCGCVSIYSMVWITLDRYNVIV------K
-GVSS-TPMRRRKAA-L????????-??????FP-LF--G-WNRYVPEGNMTACGTDYLT
D-DQSSRSYLYAYSVWVLFGPFILIVYCYACIVKAVI-THEKQI-----REQAKKM-G--
-------------IRSL-QT--K-----EEQ-----------------------------
-----------KT----SAEIRLAKVALTTVSLWFMAWCPYLIINWSGMF-FPFL-----
-------VTP-LFSIWGSLFAKANAVYNPIVYAISHSRYRAALMKKVP------------
-----C------FACQT-----ETLEEIE-------------------------------
------------------------------------------------------------
------------------------------------------------------------
--------------------------------------------------------ISQT
CEERDRSDKPQE----SV------------------------------------------
------------------------------------------------------------
------------------------------------------------------------
----------------------------------------

#ACU00211.1_opsin_partial_Neogonodactylus_oerstedii_rOp8/LW2
------------------------------------------------------------
------------------------------------------------------------
------------------------------------------------------------
------------------------------------------------------------
MWYGILAFVVTVVGLCSICGNFVVIWVFMNTKALRSPANTLVVSLAVSDFIMMTCM-FPP
LVLN-CYWG-T-WI--FG-PLFCEVYAFIGNTVGCASIGNMIFITFDRYNVIV------K
-GVSG-KPLSQKNAT-LQVLFVWIC-SIMWCVFP-FF--G-WNRYVPEGNMTACGTDYLT
E-DEFSRSYLYIYSVWVYIGPLALIIYCYLHIVSAVA-THEKQM-----RDQAKKM-G--
-------------VKSL-RT--E-----EAK-----------------------------
-----------KT----SAECRLAKVALTTVSLWFMAWTPYLIINWAGMF-YPSV-----
-------VSP-LFSIWGSVFAKSNAVYNPIVYAISHPKYRAALYKKLP------------
-----C------LACST-------------------------------------------
------------------------------------------------------------
------------------------------------------------------------
--------------------------------------------------------ESAD
EGSATNSATTTT----AEKYESA-------------------------------------
------------------------------------------------------------
------------------------------------------------------------
----------------------------------------

#ACU00210.1_opsin_partial_Neogonodactylus_oerstedii_rOp7/LW2
------------------------------------------------------------
------------------------------------------------------------
------------------------------------------------------------
------------------------------------------------------------
MWYGILAFVVTVVGLCSICGNFVVIWVFMNTKALRSPANTLVVSLAVSDFIMMACM-FPP
LVLN-CYWG-T-WI--FG-PLFCEVYAFIGNTVGCASIGNMIFITFDRYNVIV------K
-GVSG-TPLSQKNAT-LQVLFVWIC-SIMWCVFP-FF--G-WNRYVPEGNMTACGTDYLT
E-DEFSRSYLYVYSVWVYIGPLALIIYCYFHIVSAVA-THEKQM-----RDQAKKM-G--
-------------VKSL-RT--E-----EAK-----------------------------
-----------KT----SAECRLAKVALTTVSLWFMAWTPYLIINWAGMF-YPSV-----
-------VSP-LFSIWGSVFAKANAVYNLIVYAISHPKYRAALYKKLP------------
-----C------LACST-------------------------------------------
------------------------------------------------------------
------------------------------------------------------------
--------------------------------------------------------ESAD
EGSATNSATTTT----AEKYESA-------------------------------------
------------------------------------------------------------
------------------------------------------------------------
----------------------------------------

#ACU00216.1_opsin_partial_Neogonodactylus_oerstedii_rOp12/LW2
------------------------------------------------------------
------------------------------------------------------------
------------------------------------------------------------
------------------------------------------------------------
LWYGLLGFTMTILGIFSLAGNFVVVWVFMNTKSLRSPANTLVVNLALNDFLMMFVN-FPP
MVIN-SYWG-T-WV--FG-PRFCEFYAFWGNMCGCVSIYTMVWITLDRYNVIV------K
-GMNG-KPLTSKGAM-LRNLFSWVF-SIVWCLFP-FF--G-WNRYVPEGNMTACGTDYLT
D-DQFSKSYLYVYTTWVFFMPFFIIVFSYFFIVKAVM-AHEQQM-----REQAKKM-G--
-------------VKSL-RS--E-----EAK-----------------------------
-----------QT----SNECRLAKIALMNVSLW--------------------------
------------------------------------------------------------
------------------------------------------------------------
------------------------------------------------------------
------------------------------------------------------------
------------------------------------------------------------
------------------------------------------------------------
------------------------------------------------------------
------------------------------------------------------------
----------------------------------------

#ACU00221.1_opsin_partial_Neogonodactylus_oerstedii_rOp11/LW2
------------------------------------------------------------
------------------------------------------------------------
------------------------------------------------------------
------------------------------------------------------------
---------MAILGIFSLAGNFVVVWVFLTTKSLRSPSNYLVVNLALNDFLMMFVN-FPP
MVIN-CHMG-T-WV--FG-PRFCEIYAFWGNMCGCVSIYTMVWITLDRYNVIV------K
-GMNG-TPLTTKGAM-LRNLFSWVV-AIVWCILP-FF--G-WNRYVPEGNMTACGTDYLT
D-DEFSKSYLYVYTSWVFFVPFLIIVFSYYFIVKAVM-AHEKAM-----REQAKKM-G--
-------------VKSL-RS--------EEA-----------------------------
-----------KKT---SNECRLAKIALMNVSLWFMAWSPYMVINWAGMF----------
-SP--STVTP-IFSIWGSVFAKANSVYNPLVYALTHPKYRAALYVKLP------------
-----F------LACKG----DSDNDNSS-------------------------------
------------------------------------------------------------
------------------------------------------------------------
--------------------------------------------------------ATSS
ATTAAPEKTEQA------------------------------------------------
------------------------------------------------------------
------------------------------------------------------------
----------------------------------------

#ACU00217.1_opsin_partial_Neogonodactylus_oerstedii_rOp10/LW2
------------------------------------------------------------
------------------------------------------------------------
------------------------------------------------------------
------------------------------------------------------------
LWYGLLGFTITILGIFSLSGNFVVVWVFLNTKSLRSPANTLVVNLALNDFLMMLVM-FPP
LVIN-SYWG-T-WV--FG-PRFCEIYAFWGNMCGCVSINTMVWITLDRYNVIV------K
-GMNG-TPLTANAAM-LRNLFSWVF-SIVWCILP-FF--G-WNRYVPEGNMCACGTDYLT
D-NEVSKSYLYVYTVWVFVIPFCIIVFSYFFIVKAVM-AHEQQM-----REQAKKM-G--
-------------VKSL-RS--------EEA-----------------------------
-----------KQT---SNECRLAKIALMNISLWFMAWSPYLVINFAGMF----------
-SP--STVTP-LFSIWGSVFAKANAVYNPLVYAISHPKYRAALYVKMP------------
-----F------LACKG----DSDDDSAS-------------------------------
------------------------------------------------------------
------------------------------------------------------------
--------------------------------------------------------TASS
ATTAAPEKTEQA------------------------------------------------
------------------------------------------------------------
------------------------------------------------------------
----------------------------------------

#AUC64078.1_MWS_opsin_Neogonodactylus_oerstedii_MWS
------------------------------------------------------------
------------------------------------------------------------
----MFSRVFNGTGPQALARTVDLSFGYPDGV----------------------------
---------VISDLV----------------------PDHMRDLVHPHWMQFP---PVNP
MVHYILGVVYLILGTAAICGNGMVLYVFLKTKNLRTPNNMLVVNLSFSDLCMLLSQ-FPW
FTWN-CFMG-GVWY--FS-PLMCEIYACTGAITGLCSLWSLVFISYDRYNVIV------R
-GMNG-TKLTSGLAF-AMILFCWTY-ATIMSIFP-FI--G-WGRYIPEGILDSCSFDYLT
R-DWQIRSHGLCLFIFCYCVPLFCIAFFYVSIIKAIC-AHEAAM-----RAQAKKM-N--
-------------VSNL-RT--------NGE-----------------------------
-----------SEGD--SAEVRIAKVAVTNVSLWLICWTPYAAIVMQGMF--FNQ-----
-AG----ITP-LVSMLPALLAKSASCYNPMIYAISHPRYRLALQKELP------------
-----W------LCIHE-------------------------------------------
------------------------------------------------------------
------------------------------------------------------------
--------------------------------------------------------AAPS
SKASNDSQSTVT----KDEKE---------------------------------------
------------------------------------------------------------
------------------------------------------------------------
----------------------------------------

#AUC64080.1_LWS_opsin_3_Neogonodactylus_oerstedii_LWS3
------------------------------------------------------------
------------------------------------------------------------
----------------------MSYWDDPAKF----------------------AADGLM
TNTNPYGNYTVVDTV----------------------PANMLHMVHSHWYQFP---PMNP
LWYGLLGFTITMCGLLSLPGNLIVVWVFMNTKSLRSPANTLVVNLAFNDFIMMLVM-FPP
MVMS-CYWG-T-WA--LG-PTFCEAYGFVGNLCGCVSIYTMVWITLDRYNVIV------K
-GVSA-QPLSQKGAI-LRILGTWVF-SLVWTSLP-FF--G-WNRYVPEGNMTACGTDYLT
D-DQFSKSYLYVYTAWVFFGPFLLIVFSYYHIVSAVF-AHEKQM-----REQAKKM-G--
-------------IKSL-RS--------EEA-----------------------------
-----------KQT---SNECRLAKVALTTVSLWFMAWCPYLIINWVGMF----------
-AP--MKVTP-LFSIWGSLFAKANAVYNPIVYAISHPKYRAALQKKLP------------
-----C------LACNT-----DNGDNDN-------------------------------
------------------------------------------------------------
------------------------------------------------------------
--------------------------------------------------------QSSG
TTTATAEKTESA------------------------------------------------
------------------------------------------------------------
------------------------------------------------------------
----------------------------------------

#AUC64079.1_LWS_opsin_2_Neogonodactylus_oerstedii_LWS2
------------------------------------------------------------
------------------------------------------------------------
-----MSYWNDPANLA------DTSLPSTNPY----------------------------
------GNYTVVDTV----------------------PKEILHMVDSHWYQFP---PMNP
LWYGLLGFAIFVLGIMSVVGNGIVIWVFMTTKNLRSPANTLVVNLALSDFLMMLVM-FPP
MVIS-CYNG-T-WT--LG-AFFCELYAFAGSLFGCISIWTMLWITLDRYNVIV------K
-GVSA-EPLKKKGAL-LRILFTWTM-SLVWCLFP-FF--G-WNRYVPEGNMTACGTDYLT
E-DMFSHSYLYVYSVWVYFFPLVVIVYSYTFIVKAVA-AHEKQM-----RDQAKKM-G--
-------------VKSL-RN--------EEA-----------------------------
-----------QKT---SAECRLAKVALVTVSLWFMAWTPYLIINYTGMI-DKQK-----
-------VTP-LFSIWGSLFAKANAVYNPIVYAISHPKYRAALMKKLP------------
-----C------LACST-------------------------------------------
------------------------------------------------------------
------------------------------------------------------------
--------------------------------------------------------EGQD
NTSAATTQVSEK----EESS----------------------------------------
------------------------------------------------------------
------------------------------------------------------------
----------------------------------------

#AUC64077.1_LWS_opsin_1_Neogonodactylus_oerstedii_LWS1
------------------------------------------------------------
------------------------------------------------------------
----------------------MSYYDDSASA----------------------------
AYTNPYGNHTVVDTV----------------------PADMLHLIDSHWYGFP---PLND
MWYGILAFFISVTGILAVGGNFVVIWVFMCTKALRSPSNYYVVNLAISDFTLMACM-CPP
VVIN-SYYR-T-WI--FG-PTFCYVYAAIGSLTGCASIFTMCLISYDRYNVIV------K
-GIGG-KPLTTGKAM-LMILLVWLT-SAAWTFAP-FF--G-WSRYVPEGNMTACGTDYLR
G-SILDQTYLWSYTTWCYFMTFVFIVYCYWFIVAAVR-NHEKAM-----REQAKKM-G--
-------------VKSL-RG--------DAD-----------------------------
-----------AQKK--SADCKLAKIALINVSLWFMAWTPYAIINIAGLT----------
-NK--EIVTP-LFSIWGSVFAKANTVYNPIVYAISHPKYKGALYQKLP------------
-----W------LQCAP------DVPEDD-------------------------------
------------------------------------------------------------
------------------------------------------------------------
--------------------------------------------------------SKST
ASTTTTGGEEKA------------------------------------------------
------------------------------------------------------------
------------------------------------------------------------
----------------------------------------

#ALJ26468.1_short_wavelength-sensitive_opsin_Procambarus_clarkii_SWS
------------------------------------------------------------
------------------------------------------------------------
MALLDGLTLPGAGMTNDTNLIRPALFRSGEGV----------------------------
AAGGRYEMRMLGWNT----------------------PSEYMDYVHPYWKTFQ---APNP
FLHYMLAVLYIMFMFAALVGNGVVIWVFTSAKNLRTPSNMFIINLAILDFIMMLK--TPV
FIVN-SFNE-G-PI--WG-KLGCDTFALMGSYSGVGGAVTNAAIAYDRYKTIA------K
-PFEA--KISRGTAL-MMVVGIWAY-ASPWALLP-LF--NIWGRFVPEGFLTTCTFDYMS
E-DASTRAFVGSIFVFAYIVPGSLVFYFYGQIFVHVR-AHEQAM-----REQAKKM-N--
-------------VANL-RS--------VGS-----------------------------
-----------HEDQEKSVEIRIAKVCMGLFFLFLISWTPYAVVALIAAF--GDR-----
-SK----LTP-LVSMIPALTCKFVACVDPWVYAINHPRYRLELQKRMP------------
-----W------FCIHEE------------------------------------------
------------------------------------------------------------
------------------------------------------------------------
--------------------------------------------------------KPQD
TISQSTCETEKA------------------------------------------------
------------------------------------------------------------
------------------------------------------------------------
----------------------------------------

#ALJ26467.1_long_wavelength-sensitive_opsin_Procambarus_clarkii_LWS
------------------------------------------------------------
------------------------------------------------------------
-------MSSWSNQPA------MDDYGLPSSN----------------------------
----PYGNFTVVDMA----------------------PKDILHMIHPHWYQYP---PMNP
MMYPLLLIFMLFTGILCLAGNFVTIWVFMNTKSLRTPANLLVVNLAMSDFLMMFTM-FPP
MMVT-CYYH-T-WT--LG-PTFCQVYAFLGNLCGCASIWTMVFITFDRYNVIV------K
-GVAG-EPLSTKKAS-LWILTIWVL-SITWCIAP-FF--G-WNRYVPEGNLTGCGTDYLS
E-DILSRSYLYVYSTWVYFLPLAITIYCYVFIIKAVA-AHEKGM-----RDQAKKM-G--
-------------IKSL-RN--E-----EAQ-----------------------------
-----------KT----SAECRLAKIAMTTVALWFIAWTPYLLINWVGMF-ARSY-----
-------LSP-VYTIWGYVFAKANAVYNPIVYAISHPKYRAAMEKKLP------------
-----C------LSCKT-------------------------------------------
------------------------------------------------------------
------------------------------------------------------------
--------------------------------------------------------ESDD
VSESASTTTSSA----EEKAESA-------------------------------------
------------------------------------------------------------
------------------------------------------------------------
----------------------------------------

#sp|P35360.1|OPSL_LIMPO_RecName:_Full=Lateral_eye_opsinOps4/LMS4
------------------------------------------------------------
------------------------------------------------------------
--------MANQLSYS------SLGWPYQPNA----------------------------
---------SVVDTM----------------------PKEMLYMIHEHWYAFP---PMNP
LWYSILGVAMIILGIICVLGNGMVIYLMMTTKSLRTPTNLLVVNLAFSDFCMMAFM-MPT
MTSN-CFAE-T-WI--LG-PFMCEVYGMAGSLFGCASIWSMVMITLDRYNVIV------R
-GMAA-APLTHKKAT-LLLLFVWIW-SGGWTILP-FF--G-WSRYVPEGNLTSCTVDYLT
K-DWSSASYVVIYGLAVYFLPLITMIYCYFFIVHAVA-EHEKQL-----REQAKKM-N--
-------------VASL-RA--------NAD-----------------------------
-----------QQKQ--SAECRLAKVAMMTVGLWFMAWTPYLIISWAGVF--SSG-----
-TR----LTP-LATIWGSVFAKANSCYNPIVYGISHPRYKAALYQRFP------------
-----S------LACGS-----GESGSDV-------------------------------
------------------------------------------------------------
------------------------------------------------------------
--------------------------------------------------------KSEA
SATTTMEEKPKI----PEA-----------------------------------------
------------------------------------------------------------
------------------------------------------------------------
----------------------------------------

#AAO59500.2_opsin_3_partial_Limulus_polyphemus_Ops3/LMS3
------------------------------------------------------------
------------------------------------------------------------
------------------------------------------------------------
------------------------------------------------------------
----------------------------------RTPTNLLVVNLAFSDFCMMAFM-MPT
MTSN-CFAE-T-WI--LG-PFMCEVYGMAGSLFGCASIWSMVMITLDRYNVIV------R
-GMAA-APLTHKKAT-LLLLFVWIW-SGGWTILP-FF--G-WSRYVPEGNLTSCTVDYLT
K-DWSSASYVIIYGLAVYFLPLITMIYCYFFIVHAVA-EHEKQL-----REQAKKM-N--
-------------VASL-RA--------NAD-----------------------------
-----------QQKQ--SAECRLAK-----------------------------------
------------------------------------------------------------
------------------------------------------------------------
------------------------------------------------------------
------------------------------------------------------------
------------------------------------------------------------
------------------------------------------------------------
------------------------------------------------------------
------------------------------------------------------------
----------------------------------------

#AAA02499.1_opsin_Limulus_polyphemus_Ops2/LMS2
------------------------------------------------------------
------------------------------------------------------------
--------------MANQLSYSSLGWPYQPNA----------------------------
---------SVVDTM----------------------PKEMLYMIHEHWYAFP---PMNP
LWYSILGVAMIILGIICVLGNGMVIYLMMTTKSLRTPTNLLVVNLAFSDFCMMAFM-MPT
MASN-CFAE-T-WI--LG-PFMCEVYGMAGSLFGCASIWSMVMITLDRYNVIV------R
-GMAA-APLTHKKAT-LLLLFVWIW-SGGWTILP-FF--G-WSRYVPEGNLTSCTVDYLT
K-DWSSASYVIIYGLAVYFLPLITMIYCYFFIVHAVA-EHEKQL-----REQAKKM-N--
-------------VASL-RA--------NAD-----------------------------
-----------QQKQ--SAECRLAKVAMMTVGLWFMAWTPYLIIAWAGVFSSGTR-----
-------LTP-LATIWGSVFAKANSCYNPIVYGISHPRYKAALYQRFP------------
-----S------LACGSGESGSDVKSE---------------------------------
------------------------------------------------------------
------------------------------------------------------------
--------------------------------------------------------ASAT
MTMEEKPKSPEA------------------------------------------------
------------------------------------------------------------
------------------------------------------------------------
----------------------------------------

#AAA02498.1_opsin_Limulus_polyphemus_Ops1/LMS
------------------------------------------------------------
------------------------------------------------------------
--------MANQLSYS------SLGWPYQPNA----------------------------
---------SVVDTM----------------------PKEMLYMIHEHWYAFP---PMNP
LWYSILGVAMIILGIICVLGNGMVIYLMMTTKSLRTPTNLLVVNLAFSDFCMMAFM-MPT
MTSN-CFAE-T-WI--LG-PFMCEVYGMAGSLFGCASIWSMVMITLDRYNVIV------R
-GMAA-APLTHKKAT-LLLLFVWIW-SGGWTILP-FF--G-WSRYVPEGNLTSCTVDYLT
K-DWSSASYVVIYGLAVYFLPLITMIYCYFFIVHAVA-EHEKQL-----REQAKKM-N--
-------------VASL-RA--------NAD-----------------------------
-----------QQKQ--SAECRLAKVAMMTVGLWFMAWTPYLIISWAGVFSSGTR-----
-------LTP-LATIWGSVFAKANSCYNPIVYGISHPRYKAALYQRFP------------
-----S------LACGSGESGSDVKSE---------------------------------
------------------------------------------------------------
------------------------------------------------------------
--------------------------------------------------------ASAT
TTMEEKPKIPEA------------------------------------------------
------------------------------------------------------------
------------------------------------------------------------
----------------------------------------

#ACO05013.1_opsin_5_Limulus_polyphemus_Op5/BCR
------------------------------------------------------------
------------------------------------------------------------
MSTGSYFIGNSTAPRS------SGWWSYDPGL----------------------------
---------SVRDTA----------------------PENIKHLISDHWSKFP---AVNP
MWHYLLGLIYIVLGIASLTGQSVVLYLFAKTKPLRTPANMLIVNLAFSDFMMMITQ-FPV
FIIN-CLGG-GAWQ--LG-PLLCEITGFAGGLFGYGSIVTLAVISIDRYNVIV------R
-GFSA-SPLTHARSA-VFILVIWAW-TLGWALPP-FF--G-WGRYVPEGILNSCSFDYLT
R-DWATVSYIMGCWICEYALPLMVIIYCYIFIVKAVC-DHERHL-----REQAKKM-N--
-------------VASL-RS--------NVD-----------------------------
-----------TQKA--SAEMRIAKVALVNVLLWVVSWTPYAAIAMIGIA--GDQ-----
-ML----ITP-LRSALPALAGKAASVYNPIVYAISHPKFRLAMQKEIP------------
------------CCCIN-----EPQPQSD-------------------------------
------------------------------------------------------------
------------------------------------------------------------
--------------------------------------------------------TSSE
MSTKTSVATVNG----EDSTAGGTTNN---------------------------------
------------------------------------------------------------
------------------------------------------------------------
----------------------------------------

#AEL29244.1_UVopsin_Limulus_polyphemus_UV
------------------------------------------------------------
------------------------------------------------------------
---MVPENLTFRDNQL------DFFFQAEPLQ----------------------------
-----QEIHMNGWNA----------------------PKDM--FINPYWKQFE---APNP
FMHYLLGILYTGLMIVACIGNGIVIYVFSMSKTLRTPANLFVVALAVTDFLMMLK--TPV
FIYN-SFHA-G-PV--YG-NIGCIIYGTVGAYSGLMSAFCNAVISYDRYRVIA------C
-PFSS-SKLTNKKAV-AMLLGIVLY-VSPFALLP-AF--EIWNRYVPEGYLTSCTADYFQ
H-DLNGRSFIFCIWFFAWFIPVIIIFCCYFRIYAAVR-DHENQL-----REQAKKM-N--
-------------VENL-RT--------NQN-----------------------------
-----------QKDT--RGEIRIAKVAFGIIMLFLFSWVPYILVAFIGAF--STK-----
-ER--QLITP-LMSMVPALTLKASACFDPFIYAINHPKYRLELQKKIP------------
-----W------LCIHE-----SYSDNAS-------------------------------
------------------------------------------------------------
------------------------------------------------------------
--------------------------------------------------------TCSN
KTQLSGDTTPTV----NSDG----------------------------------------
------------------------------------------------------------
------------------------------------------------------------
----------------------------------------

#AIT75832.1_opsin_8_Limulus_polyphemus_Ops8/LW2
------------------------------------------------------------
------------------------------------------------------------
-------MLDIISSSS------PFWWQFSSNA----------------------------
---------SVVDMV----------------------PKDMLHMVHEHWYRFP---SLNP
LWFQILGVAMIFLGILCICGNGVVIYIFLTTKSMRTASNVLIVNLAFSDFMMMGTM-MPM
MATN-CFAE-K-WA--LG-PFMCEVYGMLGSLFGCASIWSMVMITYDRYHIIG------K
-GFSV-SPMTHSKAA-LMNIFVWAW-SIGWTLAP-FF--G-WNRYVPEGNMTSCTFDYLT
K-DTHSRSYVVIYATAVYFLPLFITIYCYFFIVRAVA-DHERSL-----REQAKKM-N--
-------------VTSL-RA--------NGD-----------------------------
-----------QQGA--RAEIRLAKIAMFNVGLWFVAWTPYLIIAFNGIF--SDG-----
-TK----LTP-LATIWGSVFAKANSVYNPIVYGISHPKYRVALKAKLP------------
-----W------LFCDT-----DNDENFS-------------------------------
------------------------------------------------------------
------------------------------------------------------------
--------------------------------------------------------NESN
DTSTLITEKIQL----PFKIST--------------------------------------
------------------------------------------------------------
------------------------------------------------------------
----------------------------------------

#AIT75831.1_opsin_7_Limulus_polyphemus_Ops7/LW1
------------------------------------------------------------
------------------------------------------------------------
-MVEWNHTESAGLALSGGSDDRYFLWMRRHSD----------------------------
-------DTAITNLF----------------------PHDMGHLIRDHWRQFQ---APSS
EWYFAIGVIMLILELIGLTGNFSVIYIFLTTKYLRRPSNMFIVNLAFSDFMMMFTI-MPM
MVVS-CFKQ-K-WI--FG-PLMCEIYGACGSGFGSVSIISMVAIAMNRYRVVV------K
-GLSS-EKLTYKQAI-LWICLIWIY-VGLWTSAP-FF--G-WSSYILEGNFINCSLDSVS
H-NWNSRSYVIGYSIGVYFLPLFFLTYTYYYVAKTVI-QQESAL-----RKYSRCM-S--
-------------VDQL-KP--------RQS-----------------------------
-----------KI----TVEAKLSMVALITVVMWFVAWTPYIIFIFLGSFTSGKF-----
-------FTP-LLSLLGAVLAKCASFCDPIVYGVSHPKYREALRERML------------
-------KFYKFFSCGKCRPTKENEDHKNQH-----------------------------
------------------------------------------------------------
------------------------------------------------------------
--------------------------------------------------------ELTT
IEKNNSTTEADH------------------------------------------------
------------------------------------------------------------
------------------------------------------------------------
----------------------------------------

#AIT75830.1_opsin_6_Limulus_polyphemus_Ops6/LW1
------------------------------------------------------------
------------------------------------------------------------
-MTGWNPSHSLGHSLWWGSDNEHFLWMRRHGA----------------------------
-------NVTTTDVL----------------------PADMEPLIREYWKQFR---VLSP
EWFFALGICITALGLISLTGNSVVIYIFLTTKSLRTPSNLLVVNLAFSDFMMMFTM-MPM
MSVC-CFSQ-S-WI--FG-PLACGIYGAFGSGFGSISIISMMAIAIDRYRVIV------K
-GLSG-ERLTYREAV-LWICIIWIF-VGLWTAAP-FF--G-WNSYVPEGNLTSCSIDMVS
H-DWNSRSYVIAYGTSVYLLPLLFLSYTYFYIVKTVV-EHEYLL-----RKQARRM-N--
-------------VDRL-KP--------KQP-----------------------------
-----------GI----SVEAKISLVALMTVVLWFVAWTPYAALAILGSLTNGKL-----
-------VTP-LISIWGAVFAKAGSCYNPIVYAISHPKYQEALRKRLP------------
-------RLYKFFSCTSSKPLEKVENQENQ------------------------------
------------------------------------------------------------
------------------------------------------------------------
--------------------------------------------------------HEST
TIEKIISPESSP------------------------------------------------
------------------------------------------------------------
------------------------------------------------------------
----------------------------------------

#AAL37521.1_opsin_partial_Skogsbergia_lerneri_SlME27/MW2
------------------------------------------------------------
------------------------------------------------------------
------------------------------------------------------------
------------------------------------------------------------
------------------------------------------------------------
------------------------------------------------------------
------------------------------------------------------------
------------------------------------------------------------
------------------------------------------------------------
-----------------SAECRIAKVAMTNVVLWITIWTPYAVVVMTGAW--GNQ-----
-DT----ITP-LFSQLPAMFAKTASCFNPVIYAISHPKYRQALNESLP------------
-----W------FCINE-------PKDTD-------------------------------
------------------------------------------------------------
------------------------------------------------------------
--------------------------------------------------------DTKS
AASATTTVTEKQ------------------------------------------------
------------------------------------------------------------
------------------------------------------------------------
----------------------------------------

#AAL37513.1_opsin_partial_Vargula_hilgendorfii_VhME16/MW2
------------------------------------------------------------
------------------------------------------------------------
------------------------------------------------------------
------------------------------------------------------------
------------------------------------------------------------
-----------------------------------------------------------N
------------------------------------------------------------
--------------------------------VESLR------------NEDNKKM----
------------------------------------------------------------
-----------------SAECRIAKVAMTNVLLWTCIWTPYAWVVMTGAW--GNR-----
-AH----ITP-LSAQMPALVAKTASCLNPLVYAISHPKYRAALNEALP------------
-----W------FCIHE--------PKQE-------------------------------
------------------------------------------------------------
------------------------------------------------------------
--------------------------------------------------------DDTK
SAASAATTTEEK------------------------------------------------
------------------------------------------------------------
------------------------------------------------------------
----------------------------------------

#AAL37507.1_opsin_partial_Vargula_hilgendorfii_VhCE7/MW2
------------------------------------------------------------
------------------------------------------------------------
------------------------------------------------------------
------------------------------------------------------------
------------------------------------------------------------
------------------------------------------------------------
------------------------------------------------------------
---------------------------------------------------QAKKM----
------------------------------------------------------------
-----------------SAECRIAKVAMTNVFLWVAIWTPYATVGMIGVF--GDQ-----
-SI----IAP-LVSQIPSLIAKTASCFNPVVYAISHPRYRQALQEAMP------------
-----W------MCVHE-------------------------------------------
------------------------------------------------------------
------------------------------------------------------------
--------------------------------------------------------PTDD
VQSVASTTETTA----SEEKQ---------------------------------------
------------------------------------------------------------
------------------------------------------------------------
----------------------------------------

#ADZ45236.1_opsin_Vargula_tsujii_Vtops/MW2
------------------------------------------------------------
------------------------------------------------------------
MVLNLTDALAKPYTQADAGGHYSEKFGSEYGF----------------------------
-GFFYPPGAKLTDGI----------------------PEDFRWIVSSHWDQFA---PVSP
LYLYTMAFFWFFLWILNFFGNGTVMYLFLKTRYLRTPSNMFIVNLAFVDFIMMSSQ-TPP
FMHT-VLGT-GYWE--MG-AFGCEFIGMIATLCGCIAIYTNVMIAYDRYNVIV------K
-GFNG-VKITSSMVL-VILGVMWTW-VLVWNILP-LM--RIWGSFMPEGLLASCGMDYLA
R-DLNNRSYCASLFLVAYILPMIALIFFYSQIVKAVW-DHEDAM-----REQAKKM-N--
-------------VESL-RS--------EDN-----------------------------
-----------KKM---SAECRIAKVAMTNVFLWICIWAPYSVVTMIGVF--GNQ-----
-AT----ITP-LVSQIPSLVAKTASCFNPLVYAISHPKYRQALQESMP------------
-----W------LCIHEPV-----------------------------------------
------------------------------------------------------------
------------------------------------------------------------
--------------------------------------------------------DDTK
SVASAETCAEKQ------------------------------------------------
------------------------------------------------------------
------------------------------------------------------------
----------------------------------------

#CAD13146.1_opsin_partial_Dugesia_japonica_MELL
------------------------------------------------------------
------------------------------------------------------------
------------------------------------------------------------
------------------------------------------------------------
---------------------------------------------------------TPP
F---------------FG------------------------------------------
-----------------------------------------FGNYVPEGFQTSCTFDYLT
Q-SKGNVIFNIGMYIGNFVIPVGIIIFCYYQIVKAVR-VHELEM-----LKMAQKM-NAS
H------------PTSM-KT--------GAK-----------------------------
-----------------KADVQAAKISIIIVFLYLLSWTPYAIIALMALT--GRR-----
-DH----LNP-YTAELPVLFAKTSAMYNPFIYAINHPKFRE-------------------
------------------------------------------------------------
------------------------------------------------------------
------------------------------------------------------------
------------------------------------------------------------
------------------------------------------------------------
------------------------------------------------------------
------------------------------------------------------------
----------------------------------------

#CAB89516.1_opsin_partial_Girardia_tigrina_MELL
------------------------------------------------------------
------------------------------------------------------------
------------------------------------------------------------
------------------------------------------------------------
------------------------------------------------------------
--------------------------GFIGGLFGFISINTMALISLDRYFVIA------Q
-PFQTMKSLTIKRAI-IMLVFVWLY-SLIWSTPP-FF--G-FGNYVPEGFQTSCTFDYLT
Q-SKGNIIFNTGMYIGNFVIPVAIIIFCYYQIVKAVR-LHELEM----------------
-------------LKMA-------------------------------------------
------------------------------------------------------------
------------------------------------------------------------
------------------------------------------------------------
------------------------------------------------------------
------------------------------------------------------------
------------------------------------------------------------
------------------------------------------------------------
------------------------------------------------------------
------------------------------------------------------------
----------------------------------------

#XM_001650694.1_Aedes_aegypti_AAEL005322-RA_partial_mRNA_UV/RH7
------------------------------------------------------------
------------------------------------------------------------
------------------------------------------------------------
---------------------------------------------MRKWNAQ--------
------------------------------FKSLRTPANYLVINLAIADFIIMLE--APL
FVYN-SYHQ-G-PA--TG-NVWCTIYALLGAVGGTVAIVTLTMISIDRYNVVV------Y
-PLNPKRSTTRLKVA-LMIVFAWIY-GLVFSVIP-ALDIG-LSRYTPEGFLTACSFDYLE
R-TRDARLFMFLYFIFAWVVPIIAITFCYIQILRVVI--------------------G--
-------------ANSI-QS--------SKN-----------------------------
-----------KS----KTEVKLAGVVIGIIGLWFIAWTPYAIVAMMGVF--GYE-----
-SL----LSP-LGSMVPAILAKTAACIDPYFYAMNHPRYRQELRKMFG------------
------------LNQQDLGNSQYQTSRYTRNASRMDDSEGGASERVTIGR----------
------------------------------------------------------------
------------------------------------------------------------
--------------------------------------------------------QPGK
TTTDEPEPSQQTEQGPQPTYSKNLAANSRGALQRAQSSISAADDTSLSVSIDLTETNPNS
NH----------------------------------------------------------
------------------------------------------------------------
----------------------------------------

#FM177115.1_Aphis_spiraecola_partial_lwrh_gene_for_long-wavelength_opsin_LWS
------------------------------------------------------------
------------------------------------------------------------
------------------------------------------------------------
------------------------------------------------------------
--------------ILSVVGNGMVIYIFTCTKNLRTPSNLLVVNLAFSDFCLMFTM-CPA
MVWN-CIYE-T-WM--FG-PFACELYGMFGSLFGVTSIWTMVFIALDRYNVIV------K
-GLSA-KPMTTKLAL-LQIFCIYLH-GLFWTLTP-FF--G-WSRYVPEANMTACGTDYFT
L-TWHSRSYVLVYAMFAYFLPLLVIIYAYYFIVKAVA-SHEKSM-----REQAKKM-N--
-------------VSSL-RS--G-----DQS-----------------------------
-----------NT----SAEFKLAKVALMTISLWFMAWTPYLVINFAGIF----------
-QL----ITI--------------------------------------------------
------------D-----------------------------------------------
------------------------------------------------------------
------------------------------------------------------------
------------------------------------------------------------
------------------------------------------------------------
------------------------------------------------------------
------------------------------------------------------------
----------------------------------------

#XP_001861638.1_ultraviolet-sensitive_opsin_Culex_quinquefasciatus_UV7
------------------------------------------------------------
------------------------------------------------------------
-MPQDCTQTTKCGILHPASQEIPWKWKGKDQV----------------------------
-----LEVLLQIFSWTTSVVCGCRMWMASTASTADLTGGGYVAYGRDLHRSWE---LKGK
DHQLCWSEPGFEPRSTAYETEALPLGYVARFKSLRTPANYLVINLAVADFLIMLE--API
FVYN-SYHL-G-PA--FG-NTLCTIYSLLGAIGGTVAIMTLTMISVDRYNVVV------Y
-PLNPNRSTTRLKVM-LMIVFTWIY-ALVFSLMP-ALEIG-LSRYTPEGFLTACSFDYLD
R-GWDARVFMFMYFVFAWVIPFLTISYCYVAILRVVV--------------------G--
-------------AGSI-QS--------SKN-----------------------------
-----------KN----KQEVKLAGVVIGIIGLWFIAWTPYAVVAMLGVF--GYE-----
-HL----LTP-LGSMIPAILAKTASCIDPYFYAMNHPRFRQELRKMFG------------
-------------KEQEMNHSQYQTSRYTRNA----------------------------
------------------------------------------------------------
------------------------------------------------------------
----------------------------------------------------------SR
-NDSEAGPSERVQLGRAPGKDADPIPAVSSSV---AQPNYSQNLASNRKGGLQRAQSSIS
AADDTSLSCSIDLTETQPNNH---------------------------------------
------------------------------------------------------------
----------------------------------------

#AAT01077.1_putative_rhodopsin_Homalodisca_vitripennis_LMS
------------------------------------------------------------
------------------------------------------------------------
------MSLISEPSFS------AYSWASQGGF----------------------------
------GNQTVVDKV----------------------PPEMLYLVDAHWYQFP---PMNP
LWHSLLGFAMVVLGFIAVTGNGMVVYIFSCTKALRTPSNLLVVNLAFSDFLMMFTM-APP
MVLN-CYYE-T-WV--LG-PFMCELYAMFGSILGCTSIWTMVMIANDRYNVIV------K
-GLSA-KPMTIKSAL-ARILFCWAH-SLIWCLAP-FL--G-WGRYVPEGNMTACGTDYLT
P-DWISKSYILVYSLFCYFMPLFLIIYSYWFIVQAVS-AHEKAM-----REQAKKM-N--
-------------VASL-RS--S-----DAA-----------------------------
-----------NT----SAEHKLAKVALMTISLWFCAWTPYLVINYAGIF-QALT-----
-------ISP-LFTIWGSVFAKANACYNPIVYAISHPKYRAALNKKFP------------
-----S---L--V-CGA-----TEAPAST-------------------------------
------------------------------------------------------------
------------------------------------------------------------
--------------------------------------------------------SDGA
SVASGATTLTED----KSAAA---------------------------------------
------------------------------------------------------------
------------------------------------------------------------
----------------------------------------

#AAG17119.1_long-wavelength_like_opsin_Megoura_viciae_LWS
------------------------------------------------------------
------------------------------------------------------------
----------MLNKIGSHYERQESNWVAEGGF----------------------------
------GNETVVDRV----------------------PADMMHLIDPSWYQFP---PMES
MWYKWLGVTIFFLGILSVVGNGMVIYIFTCTKNLRTPSNLLIVNLAFSDFCLMFTM-CPA
MVWN-CFYE-T-WM--FG-PFACELYAMFGSLFGVTSIWTMVFIALDRYNVIV------K
-GLSA-KPMTTKLAL-LQIFCIYLH-GLFWTLTP-FF--G-WSRYVPEANMTACGTDYLT
L-AWHSRSYVLVYAIFAYYLPLLVIIYAYYFIVKAVA-SHEKSM-----REQAKKM-N--
-------------VSSL-RS--G-----DQS-----------------------------
-----------NT----SAEFKLAKVALMTISLWFMAWTPYMVINFAGIF----------
-QL--ITIDP-LFTIWGSVFAKANAVYNPIVYAISHPKYRLALDKKFP------------
-----C------LVCGK-----LEDDRSD-------------------------------
------------------------------------------------------------
------------------------------------------------------------
--------------------------------------------------------SKSV
ASAQTTISEDKV------------------------------------------------
------------------------------------------------------------
------------------------------------------------------------
----------------------------------------

#NP_001164379.1_long_wavelength_sensitive_opsin_1_Nasonia_vitripennis_LMSb
------------------------------------------------------------
------------------------------------------------------------
---MGPSFLTLTAMAQ------RGGYGGGGGF----------------------------
--GGGFNNQTVVDKA----------------------PPEIHHMIDPYWYQFP---PMNP
LWYGILGFVIGCLGCISVAGNGMVVYIFASTKSLRTPSNLLVINLAFSDFCMMFTM-SPP
MVIN-CYYE-T-WV--FG-PLMCEIYALCGSIFGCGSIWTMCMIAFDRYNVIV------K
-GLSA-KPMTINGSL-LRILGIWLM-ASIWTIAP-MF--G-WNRYVPEGNLTACGTDYFS
K-DWVSRSYIVVYSFFVYFLPLFMIIYSYYFIIKAVS-AHEKNM-----REQAKKM-N--
-------------VASL-RQ--G-----DSQ-----------------------------
-----------------SAENKLAKIALMTISLWFMAWTPYLVINWAGIF----------
-DL--ARLTP-LFTIWGSVFAKANAVYNPIVYGISHPKYRAALFARFP------------
-----S------LACAG-----DAPAGAA-------------------------------
------------------------------------------------------------
------------------------------------------------------------
--------------------------------------------------------SDAV
STTSGVTTLTDH----DKSNA---------------------------------------
------------------------------------------------------------
------------------------------------------------------------
----------------------------------------

#CAQ65108.1_long-wavelength_opsin_partial_Rhopalosiphum_padi_LWS
------------------------------------------------------------
------------------------------------------------------------
------------------------------------------------------------
------------------------------------------------------------
--------------ILSVVGNGMVIYIFTCTKNLRTPSNLLIVNLAFSDFCLMFTM-CPA
MVWN-CFYE-T-WM--FG-PFACELYAMFGSLFGVTSIWTMVFIALDRYNVIV------K
-GLSA-KPMTTKLAL-LQIFCIYLH-GLFWTLTP-FF--G-WSRYVPEANMTACGTDYLT
L-TWHSRSYVLVYAIFAYYLPLLVIIYAYYFIVKAVA-SHEKSM-----REQAKKM-N--
-------------VSSL-RS--G-----DQS-----------------------------
-----------NT----SAEFKLAKVALMTISLWFMAWTPYMVINFAGIF----------
-QF----MTI--------------------------------------------------
------------D-----------------------------------------------
------------------------------------------------------------
------------------------------------------------------------
------------------------------------------------------------
------------------------------------------------------------
------------------------------------------------------------
------------------------------------------------------------
----------------------------------------

#CAQ65107.1_long-wavelength_opsin_partial_Tuberolachnus_salignus_LWS
------------------------------------------------------------
------------------------------------------------------------
------------------------------------------------------------
------------------------------------------------------------
--------------ILSVTGNGIVIYIFTSTKNLRSPSNLLVVNLAFSDFCLMFFM-CPP
MVWC-CLRE-T-WP--FG-PFACELYGMVGSLFGVTSIWTMVFIALDRYNVIV------K
-GLSA-KPMTTKLAL-FQILCIYTH-GMLWTLAP-FF--G-WSRYVPEATQTACGTDYYT
Q-TTLSRSYVFFYAIFAYFVPLLIIIYAYYFIVKAVA-SHEKSM-----REQAKKM-N--
-------------VTSL-RS--G-----DQS-----------------------------
-----------NT----SAEFKLAKVALMTISLWFMAWTPYLIINWAGIF----Q-----
-------LVP-LS-----------------------------------------------
------------------------------------------------------------
------------------------------------------------------------
------------------------------------------------------------
------------------------------------------------------------
------------------------------------------------------------
------------------------------------------------------------
------------------------------------------------------------
----------------------------------------

#ABI48869.1_opsin_partial_Archaeomysis_grebnitzkii_CRUST
------------------------------------------------------------
------------------------------------------------------------
------------------------------------------------------------
---------------------------------------------------------MNP
LWYGLLGFVIFCLGILSVCGNAVVIWVFMNTKSLRSPANLLVVNLAFSDFLMMLNM-FPP
MVHS-CYHG-T-WM--LG-AFFCEFYGFTGSLFGCISIWTMVFITMDRYNVIV------K
-GVAA-EPLTSKGAS-IRILFVWTV-AFAWTILP-FF--G-WNRYVPEGNLTACGTDYLT
E-DSTSHLYLYMYASWAYYTPLLYIIYAYTFIVQAVS-AHEKGM-----REQAKKM-G--
-------------VKSL-RN--E-----EAQ-----------------------------
-----------KT----SAECRLAKVALMTVSLWIMAWTPYMIINFTGM---NDR-----
-TK----LTP-LCTIWGSL-----------------------------------------
------------------------------------------------------------
------------------------------------------------------------
------------------------------------------------------------
------------------------------------------------------------
------------------------------------------------------------
------------------------------------------------------------
------------------------------------------------------------
----------------------------------------

#CK991518.1_Rhodopsin_Cambarus_ludovicianus_LWS
------------------------------------------------------------
------------------------------------------------------------
------------------------------------------------------------
------------------------------------------------------------
------------------------------------------------------------
------------------------------------------------------------
-----------------------------------ML---------------ACGTDYLT
E-TELSRSYLYIYSVWVYLFPLAYIIYSYTFIVKAVA-AHEKGM-----REQAKKM-G--
-------------V?SL-RS---------EE-----------------------------
-----------AQKT--SAECRLCKVALMTVTLWFVAWTPYFIINWGGMF---NR-----
-SM----VTP-?NTPSG-------------------------------------------
------------------------------------------------------------
------------------------------------------------------------
------------------------------------------------------------
--------------------------------------------------------GSVF
RQGQTLSITPSV------------------------------------------------
------------------------------------------------------------
------------------------------------------------------------
----------------------------------------

#ABY81042.1_long-wave_opsin_partial_Caspiomysis_knipowitschi_CRUST
------------------------------------------------------------
------------------------------------------------------------
------------------------------------------------------------
------------------------------------------------------------
------GMTIFVLAILSVVGNLIVIIVFINTKSLRSPSNILIVNLAFSDFLMMINM-CPA
MMIA-CIYK-T-WL--LG-PTYCQWYAFSGSLCGCLSIWTMVFVTLERYNVIV------K
-GVSA-KPLTLKGAI-RRIAFVWVI-SLLWCSFP-LL--G-WSRYVPEGNLAACGTDYLT
E-DPISQAYIYAYSVICYFIPLIVTLYCYSYIVHAVA-THERSM-----KEQAKKM-G--
-------------VKTF-RN--E-----ETQ-----------------------------
-----------RT----STEFRLAKIALMTVSLWFIAWTPYLIINYMGMM--AKQ-----
------------------------------------------------------------
-----Y------------------------------------------------------
------------------------------------------------------------
------------------------------------------------------------
------------------------------------------------------------
------------------------------------------------------------
------------------------------------------------------------
------------------------------------------------------------
----------------------------------------

#ABY81040.1_long-wave_opsin_partial_Hemimysis_anomala_CRUST
------------------------------------------------------------
------------------------------------------------------------
------------------------------------------------------------
------------------------------------------------------------
--------VIGVLGCLSFIGNSIVIIVFITTKSLRSPSNLLIVNLAFSDLLMMTSM-CPP
MLMS-CIYK-T-WF--LG-PAYCSWYGFMGSLCGCLSIWTMVWITLERYNVIV------K
-GVSA-KPLSVKGAI-CRIIFTWVM-SVMWCSFP-LI--G-WNRYVPEGNLTACGTDYLT
D-DLFSMSYIYIYSANCYFIPLGITLYCYTFIVHAVA-AHEKSM-----KEQAKKM-G--
-------------VRSL-RN--------EET-----------------------------
-----------TRT---STEFRLAKIAMMTVSLWFIAWTPYLVINYTGMI---DK-----
-QK---------------------------------------------------------
------------------------------------------------------------
------------------------------------------------------------
------------------------------------------------------------
------------------------------------------------------------
------------------------------------------------------------
------------------------------------------------------------
------------------------------------------------------------
----------------------------------------

#ABI48884.1_opsin_partial_Homarus_gammarus_CRUST
------------------------------------------------------------
------------------------------------------------------------
------------------------------------------------------------
---------------------------------------------------------MNP
LWYGLLALWMFVMGTLSVCGNSIVIWVFMTTKALRTPANLLVVSLAISDFLMMFCM-CPP
LLIN-CYYQ-T-WV--WG-AFACEVYGCIGSTVGTCSIFCMVFITMDRYNVIV------K
-GVSA-TPLTTNGAM-LRNLFSWVT-SIGWCLPP-FF--G-FNAYVPEGNLIACGTDYLK
E-SVPYHVYLYLYSVWCYFLPLVIIVYCYTYIVAAVS-AHERQM-----REQAKKM-G--
-------------VKSL-RS--E------ES-----------------------------
---------K-KT----SNECRLAKVALTTVSLWFIAWTPYLIINWAGMI--NKP-----
-S-----VSP-LLTI---------------------------------------------
------------------------------------------------------------
------------------------------------------------------------
------------------------------------------------------------
------------------------------------------------------------
------------------------------------------------------------
------------------------------------------------------------
------------------------------------------------------------
----------------------------------------

#ABY81037.1_long-wave_opsin_partial_Katamysis_warpachowskyi_CRUST
------------------------------------------------------------
------------------------------------------------------------
------------------------------------------------------------
------------------------------------------------------------
------GMTIFVLAILSLIGNLIVIFVFINTKNLRSPSNLLIVNLAFSDFLMMSNM-CPA
MMIA-CINQ-T-WL--MG-PTYCEWYAFSGSLCGCLSIWTMVFVTLERYNVIV------K
-GISA-KPLSFNGAI-RRIVFVWTL-ALIWCSFP-LL--G-WSRYVPEGNLTACGTDYLT
E-DPISQAYIYTYAIICYGIPLAITLYCYSYIVQAVA-NHERSM-----KEQAKKM-G--
-------------VKSL-RN--E-----ETH-----------------------------
-----------RA----SAEFRLAKIAFMTVSLWFIAWTPYLVINIMGMV--AKQ-----
------------------------------------------------------------
-----Y------------------------------------------------------
------------------------------------------------------------
------------------------------------------------------------
------------------------------------------------------------
------------------------------------------------------------
------------------------------------------------------------
------------------------------------------------------------
----------------------------------------

#ABI48885.1_opsin_partial_Mysis_diluviana_CRUST
------------------------------------------------------------
------------------------------------------------------------
------------------------------------------------------------
---------------------------------------------------------MKS
RWYIILGLIISVLAILSVIGNLTVIVVFINTRSLRSPSNLLIVNLAFSDFFMMCNM-CPA
MLLA-CIYK-T-WL--LG-PTYCAWYAFSGSLFGCLSIWTMVWITLERYNVIV------K
-GVSS-KPLSVKGAI-TRIVLTWIF-AVIWCSFP-LV--G-WNRYVPEGNLTACGTDYLS
D-DIYSQSYIYLYSVMVYFIPLGITIYCYSYIVHAVA-NHEKSM-----KEQAKKM-G--
-------------VKSF-RN--E------ET-----------------------------
---------Q-RT----SAEFRLAKIALMTVSLWFIAWTPYLVINIVGMV--ARQ-----
-Q-----LNP-LSTI---------------------------------------------
------------------------------------------------------------
------------------------------------------------------------
------------------------------------------------------------
------------------------------------------------------------
------------------------------------------------------------
------------------------------------------------------------
------------------------------------------------------------
----------------------------------------

#ABY81039.1_long-wave_opsin_partial_Mysis_segerstralei_CRUST
------------------------------------------------------------
------------------------------------------------------------
------------------------------------------------------------
------------------------------------------------------------
------GLIISVLAILSVIGNLTVIVVFINTRSLRSPSNLLIVNLAFSDFFMMCNM-CPA
MLLA-CIYK-T-WL--LG-PTYCAWYAFSGSLFGCLSIWTMVWITLERYNVIV------K
-GVSS-KPLSVKGAI-TRIVLTWIV-AVIWCSFP-LV--G-WNRYVPEGNLTACGTDYLS
D-DIYSQSYIYLYSVMVYFIPLGITIYCYTYIVHAVA-NHEKSM-----KEQAKKM-G--
-------------VKSF-RN--E------ET-----------------------------
---------Q-RT----SAEFRLAKIALMTVSLWFIAWTPYLVINIVGMV--ARQ-----
-Q-----LNP-LSTIWG-------------------------------------------
------------------------------------------------------------
------------------------------------------------------------
------------------------------------------------------------
------------------------------------------------------------
------------------------------------------------------------
------------------------------------------------------------
------------------------------------------------------------
----------------------------------------

#ABI48892.1_opsin_partial_Neomysis_americana_CRUST
------------------------------------------------------------
------------------------------------------------------------
------------------------------------------------------------
---------------------------------------------------------MNP
LWYSLVGFWMVIMGVLSVVGNFVVLWVFMTTKSLRTPANLLVVNLALSDFLMVFTM-FPP
MVIS-CYWQ-T-WT--LG-AFFCEVYAFLGSLFGCVSIWSMVWITLDRYNVIV------K
-GVSG-EPLANSGAM-TRIAGTWVT-AFAWCLPP-FF--G-WNRYVPEGNMTACGTDYLT
D-DKFSHSYLYIYSVWVYIFPLFLNIYLYTFIIKAVA-NHEKQM-----REQAKKM-G--
-------------VKSL-RS--E------ES-----------------------------
---------Q-KT----SAECRLAKVALMTVSLWFMAWTPYFIINWAGML--SKS-----
-N-----VTP-LFSIWGSV-----------------------------------------
------------------------------------------------------------
------------------------------------------------------------
------------------------------------------------------------
------------------------------------------------------------
------------------------------------------------------------
------------------------------------------------------------
------------------------------------------------------------
----------------------------------------

#ABY81029.1_long-wave_opsin_partial_Paramysis_intermedia_CRUST
------------------------------------------------------------
------------------------------------------------------------
------------------------------------------------------------
------------------------------------------------------------
------GITIFVLATLSVIGNLIVIFVFVNTKSLRSPSNLLIVNLAFSDFLMMTNM-CPA
MLIA-CIYR-T-WL--LG-PTYCGWYAFTGSLCGCLSIWTMVFITLERYNVIV------K
-GVAS-KPMSFNGAI-RRIVFVWTL-SIIWVGLP-LL--G-WSRYVPEGNLTACGTDYLT
E-DPISQAYIYTYSIISYGVPLVITLYCYTYIVQAVA-NHERSM-----KEQAKKM-G--
-------------VKTF-RN--E-----ETH-----------------------------
-----------QR----SLEFRLAKIALMTVSLWFIAWTPYLVINIMGMV--AKQ-----
------------------------------------------------------------
-----Y------------------------------------------------------
------------------------------------------------------------
------------------------------------------------------------
------------------------------------------------------------
------------------------------------------------------------
------------------------------------------------------------
------------------------------------------------------------
----------------------------------------

#ABY81041.1_long-wave_opsin_partial_Schistomysis_assimilis_CRUST
------------------------------------------------------------
------------------------------------------------------------
------------------------------------------------------------
------------------------------------------------------------
------GMTIFVLAILSVIGNLIVIFVFINTKSLRSPSNLLIVNLAFSDFLMMSNM-CPA
MMIA-CINR-T-WL--LG-PTYCEWYAFTGSLCGCLSIWTMVFVTLERYNVIV------K
-GVSS-KPLSFNGAV-RRIAFVWTL-AIMWCSFP-LL--G-WSRYVPEGNLTACGTDYLT
E-DPISQAYIYTYAIICYGIPLFITLYCYSYIVQAVA-NHEKSM-----KEQAKKM-G--
-------------VKSF-RN--E-----ETH-----------------------------
-----------RT----STEFRLAKIAFMTVSLWFIAWTPYLVINIMGMV--AKQ-----
------------------------------------------------------------
-----Y------------------------------------------------------
------------------------------------------------------------
------------------------------------------------------------
------------------------------------------------------------
------------------------------------------------------------
------------------------------------------------------------
------------------------------------------------------------
----------------------------------------

#XP_009065095.1_hypothetical_protein_LOTGIDRAFT_108602_partial_Lottia_gigantea_MEL1
------------------------------------------------------------
------------------------------------------------------------
------------------------------------------------------------
------------------------------------------MFVHPHWKNFP---PVSA
AWHNFIGIFITFVGITGVIGNFVVIYTFSRTKSLRTASNMFVVNLALSDLTFSAVNGFPL
FSLS-SFSH-K-WI--FG-RVACELYGLIGGIFGLMSINTMAMISIDRYLVIT------S
-PFTAMRNMTHKRAF-LMIVGVWIW-SILWAIPP-IF--G-WGAYIPEGFQTSCTFDYLT
R-GDNRRSYIMCLYICGFVVPLGVIIFCYVFIIKSVM-NHEKEM-----AKMADKL-D--
-------------AKDV-RS--------TKE-----------------------------
-----------KA----KAEIKIAKVSMTIILLYLMSWTPYAIVALIAQW--GPA-----
-LV----VTP-YVSEIPVLFAKASAMHNPVIYALSHPKFRDAVSKLMP------------
-----W------FLCCC-------------------------------------------
------------------------------------------------------------
------------------------------------------------------------
--------------------------------------------------------GLTD
AE----------------------------------------------------------
------------------------------------------------------------
------------------------------------------------------------
----------------------------------------

#XP_012800936.1_rhodopsin_Schistosoma_haematobium_MEL2
------------------------------------------------------------
------------------------------------------------------------
------------------------------------------------------------
--MSSNRTIEMLRPV----------------------MKDFDSIVLPYWHKFE---QPHP
YYQYAIGLFIAVVGITGVCLNLLVIIFFTMFKSLRTPSNILVVNLAISDLGFSAVIGFPL
KTMA-AFNN-F-WP--WG-KIACDIYGLAGGLFGFVSLSTIAAVALDRYLVIA------T
-PFESVFQTTPRRTL-LLMLFLWLW-SLIWTIPP-LF--G-FGRYVTEGYQTSCTMDYIS
T-DLNNRLFNIGLFGFGFLCPLFLSLFCYARIILIVR-SRGKDF-----IEMAASSKG--
-------------TNQK-EK--------GAN-----------------------------
-----------VSSS--KSDTFVLKSSAILLGVYLLCWTPYSVVCLMALI--GYA-----
-DY----ITP-LMVELPCLCAKTAAVWDPCIYAFRYPKFRVLLQRQFG------------
-----F------LRLTK-------------------------------------------
------------------------------------------------------------
------------------------------------------------------------
--------------------------------------------------------NKTD
QSSRGELSTVCQ----IEE-----------------------------------------
------------------------------------------------------------
------------------------------------------------------------
----------------------------------------

#AAF73286.1_RHO_G-protein_coupled_receptor_Schistosoma_mansoni_MEL1
------------------------------------------------------------
------------------------------------------------------------
------------------------------------------------------------
--MKQNLTFATLWPD----------------------DNDFASIVHSHWHKFI---QPDP
LYYYLVGIYIGIVGILAVMGNSLVITLFLLCKQLRTPPNMLIVSLAISDFSFALINGFPL
KTIA-AFNH-R-WG--WG-KLACELYGFAGSIFGFISLTTMAFIALDRYLVIV------Q
-PFETFSRITYGKVI-VMIFITWIW-SALWSIPP-FF--G-YGSYIPEGFHTSCTFDYLS
T-DLPNLIFNAGLYILGFLCPVFIIIFSYYQIVKTVR-LNELEL-----MKMAQSL-D--
-------------LQNP-SAMKT-----GDK-----------------------------
-----------------KADIEAAKTSIILVLLYLMSWSPYAIVCLMTLI--GSR-----
-DS----LTP-FHSELPVLFAKTSAVYNPIVYAVKHPKFRMEIEKRFP------------
----------FLICCCPPKPKERLQNTIVSKIQVSQIGIGT-------------------
------------------------------------------------------------
------------------------------------------------------------
--------------------------------------------------------VSGG
NENTLNTVKRED------------------------------------------------
------------------------------------------------------------
------------------------------------------------------------
----------------------------------------

#AAD28720.1_opsin_partial_Schmidtea_mediterranea_MEL1
------------------------------------------------------------
------------------------------------------------------------
------------------------------------------------------------
------------------------------------------------------------
------------------------------------------------------------
--------------------------GFIGGLFGFISINTMALISLDRYFVIA------Q
-PFQTMKSLTIKRAI-IMLVFVWLY-SLIWSTPP-FF--G-YGNYVPEGFQTSCTFDYLT
Q-SKGNIIFNIGMYIGNFIIPVGIIIFCYYQIVKAVR-VHELEM-----LKMAQKM-N--
------------------AS--H-------------------------------------
-----------------PTSMKT-----------------------------GAK-----
---------------------------------------KADVQ----------------
------------------------------------------------------------
------------------------------------------------------------
------------------------------------------------------------
------------------------------------------------------------
------------------------------------------------------------
------------------------------------------------------------
------------------------------------------------------------
----------------------------------------

#CAC86665.1_rhabdomeric_opsin_Platynereis_dumerilii_MEL1
------------------------------------------------------------
------------------------------------------------------------
---MSRSEVLVPGSMS--------------------------------------------
LDGLLTTAHPIGNDS-------------------------IETILHPYWQQFDIENTIPD
SWHYAVAAWMTFFGILGVSGNLLVVWTFLKTKSLRTAPNMLLVNLAIGDMAFSAINGFPL
LTIS-SINK-R-WV--WG-KLWRELYAFVGGIFGLMSINTLAWIAIDRFYVIT------N
-PLGAAQTMTKKRAF-IILTIIWAN-ASLWALAP-FF--G-WGAYIPEGFQTSCTYDYLT
Q-DMNNYTYVLGMYLFGFIFPVAIIFFCYLGIVRAIF-AHHAEM-----MATAKRM-G--
-------------ANTG-KA----------------------------------------
-----------DADK--KSEIQIAKVAAMTIGTFMLSWTPYAVVGVFGMI--KPH-----
-SE--MFIHP-LLAEIPVMMAKASARYNPIIYALSHPKFRAEIDKHFP------------
-----W------LLCCC-----KPKPKAQ-------------------------------
------------------------------------------------------------
------------------------------------------------------------
--------------------------------------------------------LPSS
TTKGSIASKTEA----DTSV----------------------------------------
------------------------------------------------------------
------------------------------------------------------------
----------------------------------------

#CAD33854.1_long-wavelength_opsin_partial_Acyrthosiphon_pisum_LWS
------------------------------------------------------------
------------------------------------------------------------
------------------------------------------------------------
------------------------------------------------------------
-------VTIFFLGILSVVGNGMVIYIFTCTKNLRTPSNLLIVNLAFSDFCLMFTM-CPA
MVWN-CFYE-T-WM--FG-PFACELYAMFGSLFGVTSIWTMVFIALDRYNVIV------K
-GLSA-KPMTTKLAL-LQIFCIYLH-GLFWTLTP-FF--G-WSRYVPEANMTACGTDYLT
L-AWHSRSYVLVYAIFAYYLPLLVIIYAYYFIVKAVA-PHEKSM-----REQAKKM-N--
-------------VSSL-RS--G-----DQS-----------------------------
-----------NT----SAEFKLAKVALMTISLWFMAWTPYMVINFAGIF----------
-QL--MTIDP-LFTI---------------------------------------------
------------------------------------------------------------
------------------------------------------------------------
------------------------------------------------------------
------------------------------------------------------------
------------------------------------------------------------
------------------------------------------------------------
------------------------------------------------------------
----------------------------------------

#EFX83617.1_arthropsin1_Daphnia_pulex_Arthropsin1
------------------------------------------------------------
------------------------------------------------------------
-----MTANSNDSAGY------WWAINATRWF----------------------------
VDDSNETLGIDWDDW----------------------DVSLWTPEQRQLLERG---GVSR
RIHVALGVLLSFIVLFGFAANSTILYVFSRFKRLRTPANVFIINLTICDFFACCL--HPL
VVYS-AFRG-R-WS--LG-QTGCNLYGMGVAFFGLNSIVTLSAIACERYIVIT--SSSCR
-PAVAKWRITRQQAQ-KACAGIWLH-CAALVTPPWML--G-WSSYEPEGVLVTCSWDYTT
R-TLSNRLYYLYLLLLGFVLPVSVLTFCYAAIFRFIF-HSSKEM-----TRL--VMASHV
KSPFSTN------STSF-RKR---------------------------------------
-----------RR----QTDVRTALIILSLAMLCYTAWTPYAIVSLIGQF--GPVDEDGQ
PKK----LSP-MATAIPAFLAKTAIVFDPLVYGFSSPQFRSSVRQILN------------
-------------SGGLRGGQSNNAIAGLTRVQT--------------------------
------------------------------------------------------------
------------------------------------------------------------
------------------------------------------------------------
------NPNCQL----SRVNSVAVLSSNRFRMNKDLSVSVNKLVVQSTDVVWMRAAEPIP
PT----------------GQLSQCPA--TSPLSRLIPL----------------------
-------------------LFRSSYSLIRKVLCPKSRRTILTKTLASEFNKVLTHLLSSF
FNMHFDSKND------------------------------

#Compound_eye_opsin_BCRH2_genome_Daphnia_pulex_BCRa
------------------------------------------------------------
------------------------------------------------------------
--MNPSLSFNTTLIRSARAIQPNVHFGYPPGV----------------------------
---------SLTDFV----------------------TDDMKALIHPHWSKFP---PVNP
MWHYLLGTIYIFLGVVSLCGNGIVISLFTKTKGLRSTANMFVVNLAFSDFCMMISQ-FPM
FVHN-SFNG-GIWL--FG-PAACELYACLGSIFGATSICTMAVIAYDRYNVIV------K
-GMAG-TKMTSKRAA-TLIACCWIY-ATWWSITP-YF--G-FGRYIPEGILDSCSFDYLT
R-DEQTKAFVLCLFIFLYCIPLVFITYCYYFIVKTIF-DHEKTL-----RDQAKKM-N--
-------------VTSL-RS--------NAD-----------------------------
-----------SNAA--SAEIKIAKVALCNIALWAAMWTPYAAIVLKGLL--GDQ-----
-ST----ITP-LVTILPALIAKSASICNPVVYAISHPKFRLALQEKYP------------
-----W-------FCIN-----EPVKSDN-------------------------------
------------------------------------------------------------
------------------------------------------------------------
--------------------------------------------------------ESIC
STKTGASSSSTT----ESS-----------------------------------------
------------------------------------------------------------
------------------------------------------------------------
----------------------------------------

#BAH04516.1_long-wavelength_sensitive_opsin_Apis_cerana_LWS
------------------------------------------------------------
------------------------------------------------------------
------MIAVSGPSYE------AFSYGGQARF----------------------------
------NNQTVVDKV----------------------PPDMLHLIDAHWYQYP---PLNP
MWHGILGFVIGMLGFISVMGNGMVVYIFLSTKSLRTPSNLFVINLAISDFLMMFCM-SPP
MVIN-CYYE-T-WV--LG-PLFCQIYAMLGSLFGCGSIWTMTMIAFDRYNVIV------K
-GLSG-KPLSINGAL-IRIIAIWLF-SLGWTIAP-MF--G-WNRYVPEGNMTACGTDYFN
R-GLLSASYLVCYGIWVYFVPLFLIIYSYWFIIQAVA-AHEKNM-----REQAKKM-N--
-------------VASL-RS--------SEN-----------------------------
-----------QNT---SAECKLAKVALMTISLWFMAWTPYLVINFSGIF----------
-NL--VKISP-LFTIWGSLFAKANAVYNPIVYGISHPKYRAALFAKFP------------
-----S------LACAA----EPSTDATS-------------------------------
------------------------------------------------------------
------------------------------------------------------------
--------------------------------------------------------TTSG
TTTVTDNEKSNA------------------------------------------------
------------------------------------------------------------
------------------------------------------------------------
----------------------------------------

#AAT91645.1_long_wavelength-sensitive_rhodopsin_Apodemia_mormo_Rh1/LWS
------------------------------------------------------------
------------------------------------------------------------
--MAITNLDPGPGVAA------LQSWGPQTMA----------------------------
----FSNNMTVVDKV----------------------LPEMLHKIDKHWYQFP---PMND
LWYGLVGFVMAWICITAFSGNAMVLYIFNSTKSLRTPSNLFVVNLAFSDFAMICVL-APP
VLVN-SYYQ-T-WV--FG-PLFCDIYACCGSLFGCVSIWTMTMIAFDRYNVIV------K
-GIAA-KPLTINGAL-LRILGIWLF-SLAWTLAP-MF--G-WGKYAPEGNMTACGTNSLD
Q-ALDNVLYIWLYSVACYFLPLGLICYSYFFILQAVS-AHEKAM-----REQAKKM-N--
-------------VASL-RS--S-----DQA-----------------------------
-----------NT----SAECKLAKVALITISLWTMAWTPYLIINISGIH--GAG-----
-------LTP-LSTIWGSLFAKASTIYNPIVYGISHPKYRAALYAKFP------------
-----A------LACQP-------------------------------------------
------------------------------------------------------------
------------------------------------------------------------
--------------------------------------------------------ESDE
SGSIASTATTAE----KPAA----------------------------------------
------------------------------------------------------------
------------------------------------------------------------
----------------------------------------

#BAG32517.1_long_wave_opsin_Athalia_rosae_LWS
------------------------------------------------------------
------------------------------------------------------------
-----MSMMSGPSFAA------YNSWSAQAGG----------------------------
-----FGNQTVVDKV----------------------PAEMLYLVDSHWYQFP---PMNP
LWHGILGFVIAVLGFVSVVGNGMVVYIFCSTKSLRTPSNLLVVNLAFSDFLMMFTM-SPP
MVIN-CYYE-T-WV--FG-PLMCEVYAMLGSLFGCGSIWTMTAIAFDRYNVIV------K
-GLAA-KPMNIKGAL-LRILGIWLF-AGIWTVAP-ML--G-WNRYVPEGNMTACGTDYLT
K-DWVSRSYIVVYSFFVYYMPLFLIIYSYFFIIQAVS-AHEKSM-----REQAKKM-N--
-------------VASL-RS--S-----DNA-----------------------------
-----------NT----SAECKLAKIALMTISLWFMAWTPYLVINYAGVF-ETAK-----
-------ITP-LFTIWGSLFAKANAVYNPIVYGISHPKYRAALFQKFP------------
-----S------LACGG-----AEPGHGD-------------------------------
------------------------------------------------------------
------------------------------------------------------------
--------------------------------------------------------ATST
VSGVTTLTDNEK----PAA-----------------------------------------
------------------------------------------------------------
------------------------------------------------------------
----------------------------------------

#AAY16528.1_long_wavelength_sensitive_opsin_Bicyclus_anynana_LWS
------------------------------------------------------------
------------------------------------------------------------
--MAITSMDPGPGIAA------LQAWGGHAAA----------------------------
----YGSNETVVDKV----------------------LPDMLHLVDPHWYQFP---PMNP
LWHGLLGFVIGVLGFVSITGNGMVVYIFTTTKSLKTPSNILVINLAFSDFLMMLVM-SPP
MVVN-CYNE-T-WV--FG-PLACQLYACAGSLFGCTSIWTMTMIAFDRYNVIV------K
-GIAG-KPLTINGAL-LRVFAIWLF-SLAWTIAP-LF--G-WGRYVPEGNMTACGTDYFD
K-SWQNRSYILFYSIFCYYSPLLLICYSYFFIIQAVA-AHEKAM-----REQAKKM-N--
-------------VASL-RS--------SEN-----------------------------
-----------ANT---SAECKLAKVALMTISLWFMAWTPYLVINYAGIF----------
-ET--MTISP-LVTIWGSVFAKANAVYNPIVYGISHPKYRAALYARFP------------
-----G------LACQA-------------------------------------------
------------------------------------------------------------
------------------------------------------------------------
--------------------------------------------------------AAED
NGSVASAATATEEKPSA-------------------------------------------
------------------------------------------------------------
------------------------------------------------------------
----------------------------------------

#NP_001036882.1_ceropsin_Bombyx_mori_CeropsinLWS
------------------------------------------------------------
------------------------------------------------------------
---MSISMDAGPGFAA------LQSWSSQVAA----------------------------
---FGNSNQTVVDRV----------------------SPEMLHLIDAYWYQFP---PMNP
LWHALLGFTIGVLGFISMMGNGMVIYIFMTTKNLKTPSNLLVVNLAFSDFLMMCAM-SPA
MVIN-CYNE-T-WV--FG-PFACELYGCAGSLFGCASIWTMTMIAFDRYNVIV------K
-GIAA-KPMTNNGAL-LRILGIWAF-SLAWTVAP-FF--G-WNRYVPEGNMTACGTDYLT
K-DWFSRSYIVVYSVFVYFAPLLLIVYSYYYIVQAVS-AHEKAM-----REQAKKM-N--
-------------VASL-RS--S-----EAA-----------------------------
-----------NT----STECKLAKVALMTISLWFMAWTPYLVINYTGIL-ESAP-----
-------ISP-LATIWGSLFAKANAVYNPIVYGISHPKYQAALYKRFP------------
---------V--LQCHS-------------------------------------------
------------------------------------------------------------
------------------------------------------------------------
--------------------------------------------------------TTTD
EASSVASGTTVM----EEKPTA--------------------------------------
------------------------------------------------------------
------------------------------------------------------------
----------------------------------------

#AAA62725.1_opsin_Calliphora_vicina_DIP/opsin
------------------------------------------------------------
------------------------------------------------------------
----------------------MERYSTPLIG----------------------------
PSFAALTNGSVTDKV----------------------TPDMAHLVHPYWNQFP---AMEP
KWAKFLAAYMVLIATISWCGNGVVIYIFSTTKSLRTPANLLVINLAISDFGIMITN-TPM
MGIN-LFYE-T-WV--LG-PLMCDIYGGLGSAFGCSSILSMCMISLDRYNVIV------K
-GMAG-QPMTIKLAI-MKIALIWFM-ASIWTLAP-VF--G-WSRYVPEGNLTSCGIDYLE
R-DWNPRSYLIFYSIFVYYLPLFLICYSYWFIIAAVS-AHEKAM-----REQAKKM-N--
-------------VKSL-RS--S-----EDA-----------------------------
-----------DK----SAEGKLAKVALVTISLWFMAWTPYTIINTLGLF----------
-KY--EGLTP-LNTIWGACFAKSAACYNPIVYGISHPKYGIALKEKCP------------
--------------CCV-----FGKVDDG-------------------------------
------------------------------------------------------------
------------------------------------------------------------
--------------------------------------------------------KASD
ATSQATNNESET----KA------------------------------------------
------------------------------------------------------------
------------------------------------------------------------
----------------------------------------

#AAY16533.1_long_wavelength-sensitive_visual_pigment_Colias_philodice_LWS
------------------------------------------------------------
------------------------------------------------------------
--MAITSMDPAPGVAA------MQAWGGHAEA----------------------------
----YSSNQTVVDKV----------------------LPEMLHLIDAHWYQFP---PMNP
LWYGLLGFTISILAFISVTGNGMVIYIFTTTKSLKTPSNLLVVNLAFSDFLMMAMM-APP
LCIN-SYYQ-T-WV--FG-PVACQFYACFGSLFGCVSIWTMTAIAFDRYNVIV------K
-GIAA-KPLTINGAL-LQIFAVWAF-SLAWTLAP-IF--G-WSRYVPEGNMTACGTDYLS
K-DLLSQIYIITYSIACYFLPLALIVYSYFFIVQAVA-AHEKAM-----REQAKKM-N--
-------------VASL-RS--------SEQ-----------------------------
-----------SNT---SAECKLAKVALMTISLWFMAWTPYLVINFAGVF----------
-ET--APISP-LSTIWGSVFAKANAVYNPIVYGISHPKYRAALYQRFP------------
-----A------LACQP-----SPSEETG-------------------------------
------------------------------------------------------------
------------------------------------------------------------
--------------------------------------------------------SVAS
AATACTEEKPSA------------------------------------------------
------------------------------------------------------------
------------------------------------------------------------
----------------------------------------

#CAD33868.1_long-wavelength_opsin_partial_Daktulosphaira_vitifoliae_LWS
------------------------------------------------------------
------------------------------------------------------------
------------------------------------------------------------
------------------------------------------------------------
-------ITMCLLTILALTGNGLVLYIFTCTKSLRTPSNLLVVNLALSDFCMMCSM-GPA
MAWS-CLYE-T-WM--FG-PFGCELYAMAGSIFGNASIWTMVFIALDRYNVIV------K
-GLAA-KPMTIKLAL-FKILLIYTH-AIMWSIAP-IL--G-WSRFVPEMNMTSCGTDYLN
E-SIQSKSFIVIYALFVYVTPLLVIIYSYYFIVKAVA-KHEKTM-----REQAKKM-N--
-------------VTSL-RS--G-----EQS-----------------------------
-----------NT----SAEIKLAKVALMTISLWFMAWTPYLVINFGAIF--DLI-----
-T-----IDP-LFTI---------------------------------------------
------------------------------------------------------------
------------------------------------------------------------
------------------------------------------------------------
------------------------------------------------------------
------------------------------------------------------------
------------------------------------------------------------
------------------------------------------------------------
----------------------------------------

#CAA46709.1_rh2_opsin_Drosophila_pseudoobscura_RH2/DIP
------------------------------------------------------------
------------------------------------------------------------
-----MERSLLPEPPL------AMALLGPRFE----------------------------
--AQTGGNRSVLDNV----------------------LPDMAPLVNPHWSRFA---PMDP
TMSKILGLFTLVILIISCCGNGVVVYIFGGTKSLRTPANLLVLNLAFSDFCMMASQ-SPV
MIIN-FYYE-T-WV--LG-PLWCDIYAACGSLFGCVSIWSMCMIAFDRYNVIV------K
-GING-TPMTIKTSI-MKIAFIWMM-AVFWTIMP-LI--G-WSSYVPEGNLTACSIDYMT
R-QWNPRSYLITYSLFVYYTPLFMICYSYWFIIATVA-AHEKAM-----RDQAKKM-N--
-------------VKSL-RS--S-----EDC-----------------------------
-----------DK----SAENKLAKVALTTISLWFMAWTPYLIICYFGLF----------
-KI--DGLTP-LTTIWGATFAKTSAVYNPIVYGISHPNDRLVLKEKCP------------
-----M------CVCGT-----TDEPKPD-------------------------------
------------------------------------------------------------
------------------------------------------------------------
--------------------------------------------------------APPS
DTETTSEAESKD------------------------------------------------
------------------------------------------------------------
------------------------------------------------------------
----------------------------------------

#CAA46708.1_rh1_opsin_Drosophila_pseudoobscura_RH1/DIP
------------------------------------------------------------
------------------------------------------------------------
-----------MDSFAAVATQLGPQFAAPSNG----------------------------
---------SVVDKV----------------------TPDMAHLISPYWDQFP---AMDP
IWAKILTAYMIIIGMISWCGNGVVIYIFATTKSLRTPANLLVINLAISDFGIMITN-TPM
MGIN-LYFE-T-WV--LG-PMMCDIYAGLGSAFGCSSIWSMCMISLDRYQVIV------K
-GMAG-RPMTIPLAL-GKIAYIWFM-STIWCCLAPVF--G-WSRYVPEGNLTSCGIDYLE
R-DWNPRSYLIFYSIFVYYIPLFLICYSYWFIIAAVS-AHEKAM-----REQAKKM-N--
-------------VKSL-RS--------SED-----------------------------
-----------ADK---SAEGKLAKVALVTISLWFMAWTPYLVINCMGLF----------
-KF--EGLTP-LNTIWGACFAKSAACYNPIVYGISHPKYRLALKEKCP------------
------------CCVFG-----KVDDGKS-------------------------------
------------------------------------------------------------
------------------------------------------------------------
--------------------------------------------------------SEAQ
SQATTSEAESKA------------------------------------------------
------------------------------------------------------------
------------------------------------------------------------
----------------------------------------

#AAK58111.1_opsin_partial_Dryas_iulia_LWS
------------------------------------------------------------
------------------------------------------------------------
------------------------------------------------------------
-------------------------------------------------YQFP---PMNP
LWHGLLGFVIGVLGFISVTGNGMVVYIFTTTKSLKTPSNILVVNLAFSDFLMMAMM-APP
MVIN-CYNE-T-WV--FG-PLACQLYACAGSLYGCVSIWTMTMIAFDRYNVIV------K
-GIAA-KPMTINGAL-LRVFGIWAF-SLAWTVAP-LF--G-WGRYVPEGNMTACGTDYFD
K-SMSNISYIVLYSVACYYAPLLLIIYSYFFIVQAVA-AHEKAM-----REQAKKM-N--
-------------VASL-RS--S-----DAA-----------------------------
-----------NT----SAECKLAKVALMTISLWFMAWTPYLVINYAGIF----------
-ET--MTISP--------------------------------------------------
------------------------------------------------------------
------------------------------------------------------------
------------------------------------------------------------
------------------------------------------------------------
------------------------------------------------------------
------------------------------------------------------------
------------------------------------------------------------
----------------------------------------

#CAD33865.1_long-wavelength_opsin_partial_Eulachnus_rileyi_LWS
------------------------------------------------------------
------------------------------------------------------------
------------------------------------------------------------
------------------------------------------------------------
-------VTIFFLGILSVTGNGIVIYIFTCTKNLRTPSNLLVVNLAFSDFCLMFFM-CPP
MVWN-CLHE-T-WE--FG-AFGCELYASIGSLFGVVSIWTMVFIALDRYNVIV------K
-GLSA-KPMTTKLAL-LQIFVIYVH-GILWTLAP-LL--G-WGRYAPEGNMTACGTDYFT
L-TISNRSYLILYGMFSYFLPLLVIIYAYYFIVKAVA-SHERSM-----REQAKKM-N--
-------------VTSL-RS--G-----DQS-----------------------------
-----------NT----SAEFKLAKVALMTISLWFMAWTPYLVINWAGIF--QLL-----
-T-----LNP-VLTI---------------------------------------------
------------------------------------------------------------
------------------------------------------------------------
------------------------------------------------------------
------------------------------------------------------------
------------------------------------------------------------
------------------------------------------------------------
------------------------------------------------------------
----------------------------------------

#CAQ65104.1_long-wavelength_opsin_partial_Geoica_utricularia_LWS
------------------------------------------------------------
------------------------------------------------------------
------------------------------------------------------------
------------------------------------------------------------
--------------VMAVVGNGLVIYVFTCTKNLRTPSNLLVVNLAFSDFCLMFFM-CPP
MVWS-CLYE-T-WV--FG-PFACELYGMVGSLFGVTSIWTMVFIALDRYNVIV------K
-GLSA-KPMTTKLAL-FQIFCIYMH-GLFWTLAP-ML--G-WSRYVPEANMTACGTDYLT
L-TWHSRSYIVVYASFAYFMPLLIIIYAYYFIVKAVA-SHEKTM-----REQAKKM-N--
-------------VSSL-RS--------GDQ-----------------------------
-----------NNT---SAEFRLAKVALMTISLWFMAWTPYLVINFSGIF----------
-QL----LTM--------------------------------------------------
----------------D-------------------------------------------
------------------------------------------------------------
------------------------------------------------------------
------------------------------------------------------------
------------------------------------------------------------
------------------------------------------------------------
------------------------------------------------------------
----------------------------------------

#AAY16540.1_long_wavelength-sensitive_visual_pigment_Heliconius_erato_LWS
------------------------------------------------------------
------------------------------------------------------------
--MAITSLDPGPGAAA------LQAWGGQMAA----------------------------
----FGSBETVVDKV----------------------LPDMLHLIDPHWHQFP---PMNP
LWHGLLGFVIGVLGFISVTGNGMVVYIFTTTKTLKTPSNILVVNLAFSDFLMMFMM-APP
MVIN-CYNE-T-WV--FG-PLACQLYACAGSLYGCVSIWTMTMIAFDRYNVIV------K
-GIAA-KPMTINGAL-LRVFGIWAF-SLAWTIAP-LF--G-WGRYVPEGNMTACGTDYFD
Q-SFSNRSYILLYSIACYYAPLFLIIYSYFFIVQAVA-AHEKAM-----REQAKKM-N--
-------------VASL-RS--S-----DAA-----------------------------
-----------NT----SAECKLAKVALMTISLWFMAWTPYLVINYAGIF----------
-KT--MTISP-IVTIWGSVFAKANAVYNPIVYGISHPKYRAALYARFP------------
-----G------LACQS-------------------------------------------
------------------------------------------------------------
------------------------------------------------------------
--------------------------------------------------------APED
NGSVASAATATE----EKPSA---------------------------------------
------------------------------------------------------------
------------------------------------------------------------
----------------------------------------

#AAK58110.1_opsin_partial_Heliconius_pachinus_LWS
------------------------------------------------------------
------------------------------------------------------------
------------------------------------------------------------
-------------------------------------------------HQFP---PMNP
LWHGLLGFVIGVLGFISVTGNGMVVYIFTTTKSLKTPSNILVVNLAFSDFLMMFMM-APP
MVIN-CYNE-T-WV--FG-PLACQLYACAGSLYGCVSIWTMTMIAFDRYNVIV------K
-GIAA-KPMTINGAL-LRVFFIWAF-SLAWTVAP-LF--G-WGRYVPEGNMTACGTDYFD
Q-SISNMTYILLYSIACYYAPLFLIIYSYFFIVQAVA-AHEKAM-----REQAKKM-N--
-------------VASL-RS--S-----DQA-----------------------------
-----------NT----SAECKLAKVALMTISLWFMAWTPYLVINYAGIF----------
--------------------------------------------KTMT------------
------------------------------------------------------------
------------------------------------------------------------
------------------------------------------------------------
------------------------------------------------------------
------------------------------------------------------------
------------------------------------------------------------
------------------------------------------------------------
----------------------------------------

#ABI97875.1_long_wavelength-sensitive_opsin_partial_Hermeuptychia_hermes_Rh2/LWS
------------------------------------------------------------
------------------------------------------------------------
------------------------------------------------------------
-------------------------------------------------YQFP---PMNP
LWHGLLGFVIGCIGFVAVCGNGMVIYIFTTTKSLKTPSNILVVNLAFSDFLMMALM-PPP
MVIN-CYNE-T-WV--FG-PFACQLYACGGSLFGCVSIWTMTMIAFDRYNVIV------K
-GIAA-KPMTINGAL-LRVLFIWAF-SLGWTLAP-LF--G-WGRYVPEGNMTACGTDYFD
K-SWSNITYIVLYSVACYYAPLLLIIYSYFFIVQAVA-AHEKAM-----REQAKKM-N--
-------------VASL-RN--G-----DQA-----------------------------
-----------NT----SAECKLAKVALMTISLWFMAWTPYLVINYAGIF--ETM-----
-T-----ISP-LVTIWGSVFAKANAV----------------------------------
------------------------------------------------------------
------------------------------------------------------------
------------------------------------------------------------
------------------------------------------------------------
------------------------------------------------------------
------------------------------------------------------------
------------------------------------------------------------
----------------------------------------

#CAD62428.1_long-wavelenght_opsin_partial_Hoplocallis_picta_LWS
------------------------------------------------------------
------------------------------------------------------------
------------------------------------------------------------
------------------------------------------------------------
-------ATIFCLGILAFVGNGLVTYIFTCTKSLRTPSNLLVINLAFSDFCFMSSM-CPM
MVWN-CIYE-T-WM--FG-PFACELYSMLGSLFGVTSIWTLVLIALDRYNVIV------K
-GLSA-KPMTTKLAL-FQLLCIYTH-GLFWTLTP-FF--G-WNRYVPEANMTACGTDYLT
L-SWHSRSYVLVYAIFAYFIPLLTITYLYYFIVKAVA-SHEKAM-----REQAKKM-N--
-------------VSSL-RS--G-----DQS-----------------------------
-----------NT----SAEFKLAKVALMTIFLWFMAWTPYLVINFAGIF--QLA-----
-T-----IDP-LFTI---------------------------------------------
------------------------------------------------------------
------------------------------------------------------------
------------------------------------------------------------
------------------------------------------------------------
------------------------------------------------------------
------------------------------------------------------------
------------------------------------------------------------
----------------------------------------

#AAW80336.1_long-wavelength_opsin_partial_Jellisonia_sp._FXG440_LWS
------------------------------------------------------------
------------------------------------------------------------
------------------------------------------------------------
----------------------------------------------------------NP
LWHSILGFVIGLLGVISFLGNGMVIFIFTSTKQLRTPSNLLVINLAVSDFLMMFWM-SPP
MVIN-CYYE-T-WI--LG-PLMCELYGMFGSLCGCVSIWTMTLIAFDRYNVIV------K
-GLAA-KPLTNKGSI-LRILLVWAS-SAMWCIFP-FF--G-WNRYVPEGNMTACGTDYLN
K-EWFSRSYILVYSVFVYYLPLICIIYSYFFIVRAVA-EHEKSM-----REQAKKM-K--
-------------VASL-RS--SGSGAPGAN-----------------------------
-----------DK----SAEFKLAKVALMTIALWFFAWTPYLVINYTGIF--ETA-----
-T-----ISP-LATIWGSL-----------------------------------------
------------------------------------------------------------
------------------------------------------------------------
------------------------------------------------------------
------------------------------------------------------------
------------------------------------------------------------
------------------------------------------------------------
------------------------------------------------------------
----------------------------------------

#AAY16536.1_long_wavelength-sensitive_visual_pigment_Limenitis_arthemis_astyanax_LWS
------------------------------------------------------------
------------------------------------------------------------
--MAITSLDPGPGAAA------LQAWGGQMAA----------------------------
----YGSNETVVDKV----------------------LPDMLHLVDPHWYQFP---PMNP
LWHGLLGLVIGVLGFVSIAGNGMVVYIFTTTKTLKTPSNILVVNLAFSDFCMMLFM-APP
MVVN-CYYE-T-WV--FG-PLACQLYACAGSLFGCASIWTMTMIAFDRYNVIV------K
-GIAA-KPMTINGAL-LRVLGIWAF-SLSWTIAP-LF--G-WGRYVPEGNMTACGTDYFD
K-TWGNRSYILFYSIACYYMPLFLIIYSYFFIVQAVA-AHEKAM-----REQAKKM-N--
-------------VASL-RS--S-----DQA-----------------------------
-----------NT----SAECKLAKVALMTISLWFMAWTPYLVINYAGIF----------
-ET--MTISP-LVTIWGSVFAKANAVYNPIVYGISHPKYRAALYARFP------------
-----A------LACAP-------------------------------------------
------------------------------------------------------------
------------------------------------------------------------
--------------------------------------------------------EPQD
NTSVASSATATE----EKPSA---------------------------------------
------------------------------------------------------------
------------------------------------------------------------
----------------------------------------

#AAT91638.1_long_wavelength-sensitive_rhodopsin_Lycaena_rubidus_Rh1/LWS
------------------------------------------------------------
------------------------------------------------------------
--MSITSLDPAPGVAA------MQAWGPQAMA----------------------------
----YGGNETVIDKV----------------------LPEMLHKIDAHWYQFP---PMNP
LWHGLLAFVISIICIIATTGNGMVIYIFSTTKSLKTPSNLLVVNLALSDFLIITTM-SPP
VVVN-TYYE-T-WI--FG-PLACDIYACCGSLFGCVSIWTMTMIAFDRYNVIV------K
-GIAA-KPLTINGAL-LRILGIWLF-SLAWTITP-LF--G-WGKYAPEGNMCVCGTDYLD
K-SWVHRSYIILYSVACYFAPLLLIIYSYWFIIQAVS-AHEKAM-----REQAKKM-N--
-------------VASL-RS--S-----DAA-----------------------------
-----------NT----SAECKLAKVALMTISLWFMAWTPYLIINWAGIF----------
-KT--SLISP-LVTIWGSIFAKANSIYNPIVYGISHPKYRAALYARFP------------
-----S------LACQP------SPDESG-------------------------------
------------------------------------------------------------
------------------------------------------------------------
--------------------------------------------------------SVAS
TGTAVQEEKPSA------------------------------------------------
------------------------------------------------------------
------------------------------------------------------------
----------------------------------------

#CAQ65097.1_long-wavelength_opsin_partial_Maculolachnus_submacula_LWS
------------------------------------------------------------
------------------------------------------------------------
------------------------------------------------------------
------------------------------------------------------------
--------------LLSVTGNGIVIYIFTSTKNLRTPSNLLIVNLAISDFCLMFFM-CPP
MVWS-CLYE-T-WP--FG-PFACELYGMVGSLFGVVSIWTMVFIALDRYNVIV------K
-GLSA-KPMTTKSAL-FRILLIYMH-GLLWTLAP-FF--G-WSRYVPEATQTACGTDYYT
M-TTLSRSYVFVYASFAYILPLLVIIYAYYFIVKAVA-SHEKSM-----REQAKKM-N--
-------------VTSL-RS--G-----DQK-----------------------------
-----------NT----SAEFKLAKVALMTITLWFMAWTPYLVINWAGIF----Q-----
-------LFP-LT-----------------------------------------------
------------------------------------------------------------
------------------------------------------------------------
------------------------------------------------------------
------------------------------------------------------------
------------------------------------------------------------
------------------------------------------------------------
------------------------------------------------------------
----------------------------------------

#CAQ65101.1_long-wavelength_opsin_partial_Mindarus_abietinus_LWS
------------------------------------------------------------
------------------------------------------------------------
------------------------------------------------------------
------------------------------------------------------------
--------------IIATVGNGMVIYIFTCTKNLRTPSNLLVVNLAFSDFCLMGFM-CPP
MVWS-CLKE-T-WV--FG-PFACELYAMIGSLFGVTSIWTMVFIALDRYNVIV------K
-GLSA-KPMTTKSAL-FQIFCIYMH-GLFWTLAP-MF--G-WSRYVPEANMTACGTDYLT
L-TWHSRSYIVVYATFAYMFPLLIIIYAYYFIVKAVA-SHEKSM-----REQAKKM-N--
-------------VSSL-RS--------GDQ-----------------------------
-----------SNT---SAEFKLAKVALMTISLWFMAWTPYLVINFSGIF----------
-QL----LTM--------------------------------------------------
----------------D-------------------------------------------
------------------------------------------------------------
------------------------------------------------------------
------------------------------------------------------------
------------------------------------------------------------
------------------------------------------------------------
------------------------------------------------------------
----------------------------------------

#ABI97869.1_long_wavelength-sensitive_opsin_partial_Morpho_helenor_LWS
------------------------------------------------------------
------------------------------------------------------------
------------------------------------------------------------
-------------------------------------------------HQFP---PMNP
LWHGLLGFVIGCLGVVSIIGNGMVIYIFTSTKNLKTPSNILVVNLAVSDFLMMTVM-APP
MVIC-CYYE-T-WV--LG-PLACELYGCAGSLFGCASIWSMTMIAFDRYNVIV------K
-GIAA-KPMTINGAL-LRVFAIWVF-ALAWTLAP-MF--G-WGRYVPEGNMTACGTDYLD
K-SWHNRSYILIYSVFVYYSPLLLIIYSYFFIVQAVA-AHEKAM-----REQAKKM-N--
-------------VASL-RS--S-----DAA-----------------------------
-----------NT----SAECKLAKVALMTISLWFMAWTPYLVINYSGIF--ESM-----
-T-----ISP-LATIWGSVFAKANAV----------------------------------
------------------------------------------------------------
------------------------------------------------------------
------------------------------------------------------------
------------------------------------------------------------
------------------------------------------------------------
------------------------------------------------------------
------------------------------------------------------------
----------------------------------------

#BAE44971.1_long_wave_opsin_partial_Myrmecia_loweryi_LWS
------------------------------------------------------------
------------------------------------------------------------
------MSIVSGPSHA------AYTWAAQGGG----------------------------
-----FGNQTVVDKV----------------------PPEMLHLVDPHWYQFP---PMNP
LWHALLGFIIGVLGMISILGNGMVVYIFTTTKSLRTPSNLLVINLAISDFLMMLCM-SPA
MVIN-CYYE-T-WV--LG-PLFCELYALAGSLFGCGSIWTMTMIAFDRYNVIV------K
-GLSA-KPMTINSAL-LRIFGIWLF-TLIWTIAP-VF--G-WNSYVSEGNMTACGTDYLN
K-DMPSRSYILVYSIFCYFMPLFLIIYSYFYIIQAVA-AHEKNM-----REQAKKM-N--
-------------VASL-RS--------AEN-----------------------------
-----------QNT---SAECKLAKVALMTISLWFMAWTPYLVVNYAGIF----------
-ET--TKISP-LFTIWGSVFAKANAVYNPIVYGIR-------------------------
------------------------------------------------------------
------------------------------------------------------------
------------------------------------------------------------
------------------------------------------------------------
------------------------------------------------------------
------------------------------------------------------------
------------------------------------------------------------
----------------------------------------

#ABI97876.1_long_wavelength-sensitive_opsin_Neominois_ridingsii_LWS
------------------------------------------------------------
------------------------------------------------------------
--MAITSMDPGPGVAA------MQAWGGQAMP----------------------------
----FGSNETVVDKV----------------------LPDMLHLVDPHWYQYP---PMNP
LWHSLLGFVMGVLGFISIAGNGMVVYIFTTTKTLKTPSNVLVVNLAFSDFLMMTVM-SPP
MVVN-CYYE-T-WV--FG-PLACQLYACAGSLLGCVSIWTMTMIAFDRYNVIV------K
-GIAA-KPMTINGAL-LRVLGIWLF-SLGWTVAP-MI--G-WGRYVPEGNMTACGTDYLD
K-SWLNRSYILVYSLFCYYSPLLLIIYSYFFIIQAVA-AHEKAM-----REQAKKM-N--
-------------VASL-RS--S-----DQA-----------------------------
-----------NT----SAECKLAKVALMTISLWFMAWTPYLVINYSGIF-ETMQ-----
-------ISP-LVTIWGSVFAKANAVYNPIVYGISHPKYRAALYARFP------------
-----A------LACQP-------------------------------------------
------------------------------------------------------------
------------------------------------------------------------
--------------------------------------------------------SAED
TASVASAATATE----EKASA---------------------------------------
------------------------------------------------------------
------------------------------------------------------------
----------------------------------------

#BAE44974.1_long_wave_opsin_partial_Nothomyrmecia_macrops_LWS
------------------------------------------------------------
------------------------------------------------------------
------------------------------------------------------------
------------------------------------------------------------
-------FVIGVLGTISIIGNGMVIFIFTTTKSLRTPSNLLVVNLAISDFLMMLAM-SPA
MVIN-CYYE-T-WV--LG-PLFCEMYALAGSLFGCGSIWTMTMIAFDRYNVIV------K
-GLSA-KPMSVNGAL-IRIFGLWFF-SLAWTIAP-LF--G-WNSYVPEGNMTACGTDYLN
K-DMFSRSYIFIYSIFVYFMPLFLIIYSYFFIIQAVA-AHEKNM-----REQAKKM-N--
-------------VASL-RS--A-----ENQ-----------------------------
-----------ST----STECKLAKVALMTISLWFMAWTPYLVINYAGIF--ETT-----
-K-----ISP-LFTIWGSLFAKAHAVYNPIVYGIR-------------------------
------------------------------------------------------------
------------------------------------------------------------
------------------------------------------------------------
------------------------------------------------------------
------------------------------------------------------------
------------------------------------------------------------
------------------------------------------------------------
----------------------------------------

#ABI97877.1_long_wavelength-sensitive_opsin_Oeneis_chryxus_LWS
------------------------------------------------------------
------------------------------------------------------------
--MAITSMDPGPGVAA------MQAWGGQAMA----------------------------
----YGSNETVVDKV----------------------LPDMLHLIDPHWYQYP---PMNP
LWHGLLGLVMGVLGFISFAGNGMVVYIFTTTKSLKTPSNILVVNLAFSDFLMMTVM-SPA
MVVN-CFYE-T-WV--FG-PLACQLYACAGSLFGCASIWTMTMIAFDRYNVIV------K
-GIAA-KPMTINGAL-LRVLGIWLF-SLAWTVAP-MF--G-WGRYVPEGNMTACGTDYLD
K-SWLNRSYILVYSVFCYYSPLLLIIYSYFFIVQAVA-AHEKAM-----REQAKKM-N--
-------------VASL-RS--S-----DQA-----------------------------
-----------NT----SAECKLAKVALMTISLWFMAWTPYLVINYSGIF----------
-ET--MQISP-LVTIWGSVFAKANACYNPIVYGISHPKYRAALYARFP------------
-----A------LACQP-------------------------------------------
------------------------------------------------------------
------------------------------------------------------------
--------------------------------------------------------KADD
TASVASAATATE----EKPSA---------------------------------------
------------------------------------------------------------
------------------------------------------------------------
----------------------------------------

#AAW80331.1_long-wavelength_opsin_partial_Panorpa_arakavae_LWS
------------------------------------------------------------
------------------------------------------------------------
------------------------------------------------------------
----------------------------------------------------------NP
LWHGLLGFTIGVLGVISVMGNGMVVYIFTSTKPLRTPSNLLVVNLAFSDFLMMFTM-APP
MVVN-CYNE-T-WV--FG-PFMCEVYAMCGSLFGCISIWTMTLIAFDRYNVIV------K
-GLAA-KPMSSNGAL-LRIFAVWAF-ALMWTLFP-MF--G-WNRYVPEGNMTACGTDYLT
Q-EWFSKSYILVYSVFVYYAPLFLIIYSYFFIIQAVS-AHEKSM-----REQAKKM-N--
-------------VASL-RS--S-----EAA-----------------------------
-----------NT----SAECKLAKVALMTISLWFFAWTPYLVINYAGIF--QSI-----
-S-----ISP-LATIWGSL-----------------------------------------
------------------------------------------------------------
------------------------------------------------------------
------------------------------------------------------------
------------------------------------------------------------
------------------------------------------------------------
------------------------------------------------------------
------------------------------------------------------------
----------------------------------------

#AAW80332.1_long-wavelength_opsin_partial_Panorpa_japonica_LWS
------------------------------------------------------------
------------------------------------------------------------
------------------------------------------------------------
----------------------------------------------------------NP
LWHGLLGFTIGV?GVISIIGNGMVVYIFTSTKPLRTPSNLLVVNLAFSDFLMMFTM-APP
MVIN-CYYE-T-WV--FG-PFMCEVYAMCGSLFGCISIWTMTLIAFDRYNVIV------K
-GLAA-KPMTSNGAL-LRIFGVWAF-SLMWTLFP-MF--G-WNRYVPEGNMTACGTDYLN
Q-EWLS?SYILVYSIFVYYSPLFMIIYSYFFIIQAV?-AHEKSM-----REQAKK?-N--
-------------VASL-RS--S-----EAA-----------------------------
-----------NT----SAECKLAKVALMTISLWFFAWTPYLVINYAGIF--QSI-----
-S-----ISP-LATIWGSL-----------------------------------------
------------------------------------------------------------
------------------------------------------------------------
------------------------------------------------------------
------------------------------------------------------------
------------------------------------------------------------
------------------------------------------------------------
------------------------------------------------------------
----------------------------------------

#AAW80333.1_long-wavelength_opsin_partial_Panorpa_lewisi_LWS
------------------------------------------------------------
------------------------------------------------------------
------------------------------------------------------------
----------------------------------------------------------NP
LWHGLLGFTIGVLGVISIIGNGMVVYIFTSTKPLRTPSNLLVVNLAFSDFLMMFTM-APP
MVIN-CYYE-?-WV--FG-PFMCEVYAMCGSLFGCISIWTMTLIAFDRYNVIV------K
-GLAA-KPMTSNGAL-LRIFGVWAF-SLMWTLFP-MF--G-WNRYVPEGN?TACGTDYLN
Q-EWFSKSYILVYSIFVYYSPLFMIIYSYFFIIQAVS-AHEKSM-----REQAKKM-N--
-------------VASL-RS--S-----EAA-----------------------------
-----------NT----SAECKLAKVALMTISLWFFAWTPYLVINYAGIF--QSI-----
-S-----ISP-LATIWGSL-----------------------------------------
------------------------------------------------------------
------------------------------------------------------------
------------------------------------------------------------
------------------------------------------------------------
------------------------------------------------------------
------------------------------------------------------------
------------------------------------------------------------
----------------------------------------

#AAW80330.1_long-wavelength_opsin_partial_Panorpa_pryeri_LWS
------------------------------------------------------------
------------------------------------------------------------
------------------------------------------------------------
----------------------------------------------------------NP
LWHGLLGFTIGVLGVISIIGNGMVVYIFTSTKPLRTPSNLLVVNLAFSDFLMMFTM-APP
MVIN-CYYE-T-WV--FG-PFMCEVYAMCGSLFGCISIWTMTLIAFDRYNVIV------K
-GLAA-KPMTSNGAL-LRIFGVWAF-SLMWTLFP-MF--G-WNRYVPEGNMTACGTDYLN
Q-EWLSKSYILVYSIFVYYSPLFMIIYSYFFIIQAVS-?HEKSM-----REQAKKM-D--
-------------VASL-RS--S-----EAA-----------------------------
-----------NT----SAECKLAKVALMTISLWFFAWTPYLVINYAGIF--QSI-----
-S-----VSP-LATIWGSL-----------------------------------------
------------------------------------------------------------
------------------------------------------------------------
------------------------------------------------------------
------------------------------------------------------------
------------------------------------------------------------
------------------------------------------------------------
------------------------------------------------------------
----------------------------------------

#ABW69110.1_long_wavelength-sensitive_rhodopsin_Polyommatus_icarus_LWS
------------------------------------------------------------
------------------------------------------------------------
--MTIMNLDPAPGVAA------LQSWGPRASA----------------------------
----LFNNETGVDKV----------------------LSEMLHRIDPHWDQFP---PMNP
LWHAILAFITSVILIIASTGNGMVIYIFTTTKTLKTPSNLFIVNLALSDFLIITTM-SPP
VVVN-TYYE-T-WI--FG-PLACDIYACCGSLFGCVSIWSMTMIAFDRYNVIV------K
-GIAA-KPLTNGGAL-LRILGIWLF-SLAWTITP-LF--G-WGKYAPEGNMCVCGTDYLD
K-SWVHRSYIILYSFAYYFMPLFLIIYSYWFIIQAVS-AHEKAM-----REQAKKM-N--
-------------VASL-RS--------SDQ-----------------------------
-----------ANT---SAECKLAKVALMTISLWFMAWTPYLIINFAGIF-KTER-----
-------ISP-LATIWGSVFAKANAIYNPIVYDISHPKYRAALYARFP------------
-----A------LACQP------SADESG-------------------------------
------------------------------------------------------------
------------------------------------------------------------
--------------------------------------------------------SVAS
SGTAVQEEKPSA------------------------------------------------
------------------------------------------------------------
------------------------------------------------------------
----------------------------------------

#AAW80334.1_long-wavelength_opsin_partial_Pulex_irritans_LWS
------------------------------------------------------------
------------------------------------------------------------
------------------------------------------------------------
----------------------------------------------------------NP
MWHSTLGFVMGLLGIISFIG?GMVIFIFTSTKQLRTPSNLLVINLAVSDFLMMFWM-SPP
MVIN-CYYE-T-WI--LG-PLMCELNGLFGSLCGCVCIWTMAMIAFDRYNVIV------K
-GLAA-KPLTNKGAI-LRILFVWTV-SALWSIAP-LF--G-WNRYVPEGNMT?CGTDYLT
K-NWFSRSYIIVYSIFVYYLPLFSIIYAYFFIVRTVA-EHEKNM-----REQAKKM-K--
-------------VASL-RS--SGSGAGGAG-----------------------------
-----------DK----SAE?KLAKVALMTIALWFFAWTPYLVINYTGIF--ETF-----
-T-----LSP-LATVWGSV-----------------------------------------
------------------------------------------------------------
------------------------------------------------------------
------------------------------------------------------------
------------------------------------------------------------
------------------------------------------------------------
------------------------------------------------------------
------------------------------------------------------------
----------------------------------------

#CAQ65105.1_long-wavelength_opsin_partial_Smynthurodes_betae_LWS
------------------------------------------------------------
------------------------------------------------------------
------------------------------------------------------------
------------------------------------------------------------
--------------ILAVVGNGLVIHIFTCTKNLRTPSNLLIVNLAFSDFCLMFFM-CPP
MVWS-CLYE-T-WV--FG-PFACELYGMIGSLFGVTSIWTMVFIALDRYNVIV------K
-GLSA-KPMTTKLAL-FQIFCIYMH-GLFWTLAP-ML--G-WSRYVPEANMTACGTDYLT
L-TWHSRSYIVVYASFAYFMPLLIIIYAYYFIVKAVA-SHEKTM-----REQAKKM-N--
-------------VSSL-RS--------GDQ-----------------------------
-----------NNT---SAEFKLAKVALMTISLWFMAWTPYLVINFSGIF----------
-QL----LTM--------------------------------------------------
----------------D-------------------------------------------
------------------------------------------------------------
------------------------------------------------------------
------------------------------------------------------------
------------------------------------------------------------
------------------------------------------------------------
------------------------------------------------------------
----------------------------------------

#CAA50658.1_opsin_Sphodromantis_sp._LWS
------------------------------------------------------------
------------------------------------------------------------
------MSLINEPSYS------AYSWGGQGGY----------------------------
------GNQTVVDKV----------------------LPEMLHLIDPHWYQFP---PMNP
LWHGLLGFVIGCLGFVSVVGNGMVIYIFSTTKGLRTPSNLLVVNLAFSDFLMMLSM-SPP
MVIN-CYYE-T-WV--LG-PFMCELYALLGSLFGCGSIWTMVMIALDRYNVIV------K
-GLAA-KPMTNKTAM-LRILGIWAM-SIAWTVFP-LF--G-WNRYVPEGNMTACGTDYLN
K-EWVSRSYILVYSVFVYFLPLATIIYSYWFIVQAVS-AHEKQM-----REQAKKM-N--
-------------VASL-RS--A-----ENA-----------------------------
-----------NT----SAECKLAKVALMTISLWFFAWTPYLVTDFSGIF----------
-EW--GKISP-LATIWCSLFAKANAVYNPIVYGISHPKYRAALNKKFP------------
-----S------LACAS-----EPDDTAS-------------------------------
------------------------------------------------------------
------------------------------------------------------------
--------------------------------------------------------QASG
ATTVSDEKSASA------------------------------------------------
------------------------------------------------------------
------------------------------------------------------------
----------------------------------------

#CAD33860.1_long-wavelength_opsin_partial_Thelaxes_suberi_LWS
------------------------------------------------------------
------------------------------------------------------------
------------------------------------------------------------
------------------------------------------------------------
-------ITIFFLGIIAIVGNGMVLYIFTCTKNLRTPSNLLVVNLAFSDFCLMSFM-CPP
MVWS-CYYE-T-WV--FG-PFACELYGMVGSLFGVTSIWTMVFIALDRYNVIV------K
-GLSA-KPMTTKLAL-LQIFFIYMH-GLIWTLAP-MF--G-WNRYVPEANMTACGTDYLT
L-AWHSRSYIVVYASFAYFMPLLIIIYAYYFIVKAVA-SHEKSM-----REQAKKM-N--
-------------VSSL-RS--------GDQ-----------------------------
-----------SNT---SAEFKLAKVALMTISLWFMAWTPYLVINFSGIF----------
---QLFTMDP--------------------------------------------------
------------LFTI--------------------------------------------
------------------------------------------------------------
------------------------------------------------------------
------------------------------------------------------------
------------------------------------------------------------
------------------------------------------------------------
------------------------------------------------------------
----------------------------------------

#ACH56536.1_putative_long_wavelength_opsin_Thermonectus_marmoratus_LWS
------------------------------------------------------------
------------------------------------------------------------
------MLPINVDSMAVLGAPRAEAWGAAPSS----------------------------
----FGANITVVDKV----------------------PQDMLHMVDSHWYQFP---PMNP
LWHGLLGFAIGVLGFMSIVGNGMVVYIFSGTKSLKTPSNMLVVNLAFSDFLMMLCM-APP
MVVN-CYYE-T-WV--FG-PFMCELYGMLGSLFGCISIWTMTMIAVDRYNVIV------K
-GLSA-RPLTKKGAS-IQILGIWAN-SLMWTLFP-FF--G-WNRYVPEGNMTACGTDYLT
K-EWFSRSYILVYSVFVYFLPLFVIIYSYFFIVQAVA-AHEKQM-----REQAKKM-N--
-------------VATL-RT--G-----EAA-----------------------------
-----------QT----SAECKLAKIALMTISLWFFAWTPYLIINYTGIF-EGKN-----
-------ISP-LATIWGSLFAKANAVYNPIVYGISHPKYRAELFKKFP------------
-----S------LACAP-------------------------------------------
------------------------------------------------------------
------------------------------------------------------------
--------------------------------------------------------PADD
TVSQASETTKCP----MEEKPAA-------------------------------------
------------------------------------------------------------
------------------------------------------------------------
----------------------------------------

#AAL59879.2_long_wavelength-sensitive_opsin_Vanessa_cardui_LWS
------------------------------------------------------------
------------------------------------------------------------
----MAITSLDPGAAA------LQAWGGQMAA----------------------------
----FGSNETVVDKV----------------------LPDMLHLVDPHWYQFP---PMNP
LWHGLLGFVIGILGFISITGNGMVIYIFTTTKSLKTPSNILVVNLAFSDFLMMCVM-SPP
MVVN-CYTE-T-WV--FG-PLACQLYACAGSLFGCASIWTMTMIAFDRYNVIV------K
-GIAA-KPLTINGAM-LRVLGIWVF-SLAWTVAP-LF--G-WGRYVPEGNMTACGTDYLD
K-SWFNRSYILIYSIFCYFSPLFLIIYSYFFIVQAVA-AHEKAM-----REQAKKM-N--
-------------VASL-RS--S-----DAA-----------------------------
-----------NT----SAECKLAKVALMTISLWFMAWTPYLVINYAGIF----------
-ET--ATITP-LATIWGSVFAKANAVYNPIVYGISHPKYRAALYARFP------------
-----A------LACQP-------------------------------------------
------------------------------------------------------------
------------------------------------------------------------
--------------------------------------------------------SPED
NASVASAATATE----EKPSA---------------------------------------
------------------------------------------------------------
------------------------------------------------------------
----------------------------------------

#ABV44317.1_long-wavelength_sensitive_opsin_partial_Walkerella_benjamini_LWS
------------------------------------------------------------
------------------------------------------------------------
------------------------------------------------------------
------------------------------------------------WYQFP---PMNP
LWYGILGFVIGCLGCVSVIGNGMVVYIFASTKSLRTPSNLLVINLAFSDFCMMFTM-SGP
MVIN-CYYE-T-WV--FG-PLMCEVYALCGSIFGCSSIWTMCMIAFDRYNVIV------K
-GLSA-KPLTINGSL-LRILGVWLM-ASIWTIAP-MF--G-WNRYVPEGNLTACGTDYFS
K-DWVSRSYIVTYSFFVYFFPLFMIIYSYWFIIKAVS-AHEKNM-----REQAKKM-N--
-------------VASL-RQ--G-----DAQ-----------------------------
-----------------SAENKLAKVALMTISLWFMAWTPYLVINWAGIF----------
-DL--AKLTP-LFTIWGSVFAKANAVY---------------------------------
------------------------------------------------------------
------------------------------------------------------------
------------------------------------------------------------
------------------------------------------------------------
------------------------------------------------------------
------------------------------------------------------------
------------------------------------------------------------
----------------------------------------

#AAR01943.1_long_wavelength-sensitive_opsin_partial_Xanthopan_morgani_praedicta_LWS
------------------------------------------------------------
------------------------------------------------------------
------------------------------------------------------------
-------------------------------------------------YQFP---PMNP
LWHALLGFTIGVLGFISISGNGMVIYIFMSTKSLKTPSNLLVVNLAFSDFLMMCAM-SPA
MVVN-CYHE-T-WV--WG-AFACELYGCAGSLFGCASIWTMTMIAFDRYNVIV------K
-GIAA-KPMTNNGAL-LRILGIWLF-SLAWTLAP-FF--G-WNRYVPEGNMTACGTDYLS
K-SWFSRSYILIYSVFVYFMPLLLIIYSYFFIVQAVA-AHEKAM-----REQAKKM-N--
-------------VASL-RS--S-----EAA-----------------------------
-----------NT----SAECKLAKVALMTISLWFMAWTPYLVINYTGVF--ESA-----
-P-----ISP-LATIWGSLFAKANAV----------------------------------
------------------------------------------------------------
------------------------------------------------------------
------------------------------------------------------------
------------------------------------------------------------
------------------------------------------------------------
------------------------------------------------------------
------------------------------------------------------------
----------------------------------------

#XP_018655261.1_putative_opsin-like_receptor_Schistosoma_mansoni_MEL3
------------------------------------------------------------
------------------------------------------------------------
----MSEIKNFTRSLL--------------------------------------------
---LYNRTFSMIKNN----------------------IHDSDIIMLNHWIKYT---QPDP
IYNYLVAIFVALIGIFGTITNLLVIFVFLTPKSSISLQCALIINLAISDFGFSAVIGFPL
KTIA-AFNQ-Y-WP--WG-SVACQLYGFISATFGFLSLTTIAAISFDRYLVIV------K
-----DHKTTNFRVICTVIGFLWIW-SIIWTIPP-FF--G-FGRYVLEGYQTSCTFDYIS
N-DMPSLLFSGGMYIFGFMFPVLLCIYCYVNLLKIVR-NNERVVLISLSNDGASKQ----
-------------RESV-RN----------------------------------------
-----------RK----RLDIEATKSVILSLLFYLMSWTPYAMVCLISIL--GQS-----
-YF----LTP-TIAEMPHIFAKMAAIYNPILYAFTNRKFKNALGIRKT------------
------------SSVIM-------------------------------------------
------------------------------------------------------------
------------------------------------------------------------
--------------------------------------------------------QQQR
LLSKGQLKPLVS----LLFLVN--------------------------------------
------------------------------------------------------------
------------------------------------------------------------
----------------------------------------

#00001Systellaspis_debilis_MWS2(eye)
------------------------------------------------------------
------------------------------------------------------------
----MAGTQNASYAMSFTRGGSLISYGYPEGV----------------------------
---------TLMDLL----------------------PEDVKPLIHSHWNKYP---PVNP
MWHYLLAGIYIMLSIMSFFGNGIVMYIFGTKKSLRSPANLLVINLAFSDFMMMVSQ-YPM
FIIN-CFDG-GYWT--LG-AFACQLHAFTAAVFGITSLLTLVAIGYDRYCVIV------K
-SFDS--TMTTGKAA-IIIVLAYSY-SIIITMWP-FF--G-WNAYIPEGILTSCSFDYIT
P-EWNTRSYCIFLFICCFCIPNTLMVFVYSRIVLAIR-NHEKAL-----RDQAKRM-G--
-------------VESL-RS--------NVD-----------------------------
-----------MNKQ--SVEVRIAKCAVSNVFLWLITWTPYAYITMTGVF--GNQ-----
-EI----LTP-IVSALPGLICKTASVYNPVMFAISHPKFRLALQETWP------------
-----W------FCVHE-------------------------------------------
------------------------------------------------------------
------------------------------------------------------------
--------------------------------------------------------PKDD
DSKSVKTAEAES----EPSK----------------------------------------
------------------------------------------------------------
------------------------------------------------------------
----------------------------------------

#00002Systellaspis_debilis_MWS1(eye)
------------------------------------------------------------
------------------------------------------------------------
-------MENITSPQVAFLRSQNVQFGYPEGL----------------------------
---------KIVDFV----------------------PEHMKHMVHQHWYSFP---PVNP
MWHYLLGVIYVILGFLAITGNGMVVYLYIVAKSLKTPANLLVVNLALSDLIMLTTN-FPF
FAYN-CFMG-GQWM--FS-ALYCEIYAALGAITGVCSIWSLVMISWDRYNIIC------N
-SFNG-IRVTMGMAG-MMCAFCWIM-AIGWALPP-FF--G-WGKYIPEGILDSCSYDYIS
Q-DWNTKSYNLCIIFFDFCCPCTIIIGSYAFIVRSIF-EHEKGM-----REQAKKM-N--
-------------VASL-RT--G-----EAE-----------------------------
-----------NQ----RAEIRIAKTAMANISLWLICWSPYGIITIQGVT--GNV-----
-SN----ITP-LVTMLPALLAKSASCYNPFVYAISHPKFRQAITIHMP------------
-----W-------FCIE-----ENQPKPQ-------------------------------
------------------------------------------------------------
------------------------------------------------------------
--------------------------------------------------------EDTK
SEGDAPAANGEA----KEEKA---------------------------------------
------------------------------------------------------------
------------------------------------------------------------
----------------------------------------

#00003Systellaspis_debilis_LWS2b(eye)
------------------------------------------------------------
------------------------------------------------------------
------------------------------------------------------------
------------------------------------------------------------
------------------------------------------------------------
------------------------------------------------------------
--------------------------------------------------MTACGTDYLT
E-SMFYHSYLYVYSSGAFIFPLFFNIFCYTFIVQAVV-KHEKGM-----REQAKKM-G--
-------------VKSL-RS--E------EN-----------------------------
---------Q-KT----SAECRLAKVALMTVALWFMAWTPYFVINYSGML--NKS-----
-A-----VTP-LFSIWGSVFAKANAVYNPLVYAISHPKYRAALEKKLP------------
-----C---L--A-CKG-----EEPLASE-------------------------------
------------------------------------------------------------
------------------------------------------------------------
--------------------------------------------------------GAST
ATEQPAVEKTES----A-------------------------------------------
------------------------------------------------------------
------------------------------------------------------------
----------------------------------------

#00004Systellaspis_debilis_LWS2a(eye)
------------------------------------------------------------
------------------------------------------------------------
------------------------------------------------------------
------------------------------------------------------------
------------MGFLSLAGNFVVIWVFMNTKSLRSPANLLVVNLAMSDFLMMLTM-FPP
MVVS-CYWQ-T-WT--LG-AFFCEIYAFFGSLFGCTSIWTMVWITADRYNVIV------K
-GVSA-EPLTSGGAM-LRIAGTWTI-TLLWCLPP-FF--G-WNRYVP-------------
------------------------------------------------------------
------------------------------------------------------------
------------------------------------------------------------
------------------------------------------------------------
------------------------------------------------------------
------------------------------------------------------------
------------------------------------------------------------
------------------------------------------------------------
------------------------------------------------------------
------------------------------------------------------------
------------------------------------------------------------
----------------------------------------

#00005Systellaspis_debilis_MWS2(phot)
------------------------------------------------------------
------------------------------------------------------------
------------------------------------------------------------
----------------------------------------------------------NP
MWHYLLAGIYIMLSIMSFFGNGIVMYIFGTKKSLRSPANLLVINLAFSDFMMMVSQ-YPM
FIIN-CFDG-GYWT--LG-AFACQLHAFTAAVFGITSLLTLVAIGYDRYCVIV------K
-SFDS--TMTTGKAA-IIIVLAYSY-SIIITMWP-FF--G-WNAYIPEGILTSCSFDYIT
P-EWNTRSYCIFLFICCFCIPNTLMVF---------------------------------
------------------------------------------------------------
------------------------------------------------------------
------------------------------------------------------------
------------------------------------------------------------
------------------------------------------------------------
------------------------------------------------------------
------------------------------------------------------------
------------------------------------------------------------
------------------------------------------------------------
------------------------------------------------------------
----------------------------------------

#00006Systellaspis_debilis_LWS2b(phot)
------------------------------------------------------------
------------------------------------------------------------
------MSWKNQPSGG------DNSLPSTNPY----------------------------
------GNYTVVDTV----------------------PENMLHMIDPHWYQFP---PMNP
LWYGLVGFWMVCMGTLSLVGNFVVVWVFMNTKSLRTPANLLVVNLAFSDFLMMLTM-FPP
MVVS-CYWQ-T-WT--LG-PFFCELYGFFGSLFGATSIWTMIWITLDRYNVIV------K
-GMAA-QPLSSGGAL-MRIGGTWAL-VLGWCLPP-FF--G-WNAYVPEGNMTACGTDYLT
E-SMFSHSYLYVYSAIAFITPLFLNIFLYTFIVQAVA-NHEKGM-----REQAKKM-G--
-------------VKSL-RS--------EEN-----------------------------
-----------VKT---SAECRLAKVALMTVALWFMAWTPYFVINYSGML---NK-----
-AS----VTP-LFSIWGSVFAKANAVYNPLVYAISHPKYRAALEKKLP------------
-----C------LACKGEEPIG--------------------------------------
------------------------------------------------------------
------------------------------------------------------------
--------------------------------------------------------SEAT
SAAPEPAEKPEA------------------------------------------------
------------------------------------------------------------
------------------------------------------------------------
----------------------------------------

#00007Systellaspis_debilis_LWS2a(phot)
------------------------------------------------------------
------------------------------------------------------------
------------------------------------------------------------
-------------------------------------------MVDPHWYQFP---PMNP
LWYGLVGFWMVVMGFLSLAGNFVVIWVFMNTKSLRSPANLLVVNLAMSDFLMMLTM-FPP
MVVS-CYWQ-T-WT--LG-AFFCEIYAFFGSLFGCTSIWTMVWITADRYNVIV------K
-GVSA-EPLTSGGAM-LRIAGTWTI-TLLWCLPP-FF--G-WNRYVPEGNMTACGTDYLN
E-SAFSKSYLYVYSVWAYMTPFVFIVYSYTFIVKCVA-AHEKGM-----REQAKKM----
------------------------------------------------------------
----------------------------------------------------GVK-----
------------------------------------------------------------
------------------------------------------------------------
------------------------------------------------------------
------------------------------------------------------------
------------------------------------------------------------
------------------------------------------------------------
------------------------------------------------------------
------------------------------------------------------------
----------------------------------------

#KU682725_EsPeropsin_Euphausia_superba
------------------------------------------------------------
------------------------------------------------------------
------------------------------------------------------------
-----------------------------------------MDPLEKQWE------PVSS
YQHIYIGIYLFFVGILGTLDNGLVVVMFLRFRKLLTPSNMLLLNLCIADLGICLMGGFPF
SGTS-SFAG-K-WL--WG-EWGCQYYAFMGFFFGIGNLTTILMIALDRYLVTCRQDLKLR
EGVDLGDKLNYSRYI-QMITFIWTW-SFFWAVCP-LL--G-WARYGYEPSVTTCTLDWQH
N-DSSYKSYIMMASIMVYMVPCMIMTSCYYQSAKYLR--------------QARKQ-G--
-------------NSTI-KY----------------------------------------
-----------DW----ATESNVNKMGIILIAAYLICWSWYAVVCIWVVF--RDP-----
-K-----TVPMILTLLPPLMAKASPVLNPIIYFYANPTLKKGMIATLC------------
------------CWCHD-------------------------------------------
------------------------------------------------------------
------------------------------------------------------------
--------------------------------------------------------PPQE
LLEDTPESKRK-------------------------------------------------
------------------------------------------------------------
------------------------------------------------------------
----------------------------------------

#AIT75833.1_peropsin_1_Limulus_polyphemus
------------------------------------------------------------
------------------------------------------------------------
--------MASSTELG------SVDLNMSLGE----------------------------
-------------------------------------TPEFQADKDTYLVD-S---TFPT
STHKAVGIYLVIVGILGTFGNGIIITMFIRFRTLLTPTNLLLITLAVSDLGIILFG-FPF
SASS-SFAN-R-WL--FN-EGGCQWYAFMGFLFGSAHIGVLALLGLDRYLITC-------
-RIDFRRKLTYKRYC-QMICAVWVY-AIFWSVMP-LI--G-WGRYGPEPSITTCTIDWRH
N-DGSYKSFIIVYFVLGFLVPFLLIAICYFNIARQLS---------------VKPV----
-------------APSL-RSAIC-----DQW-----------------------------
-----------------ANERNVTMMCLVIVITFVVSWSPYAIVCLWTVF-KPPS-----
-------TVPSVLTLIPPLFAKASTVFNPIIYYLTNPRLRMGIIATIT------------
--------------CSG-----ELPGEMI-------------------------------
------------------------------------------------------------
------------------------------------------------------------
--------------------------------------------------------PVSS
NPEATPETHESI------------------------------------------------
------------------------------------------------------------
------------------------------------------------------------
----------------------------------------

#BAJ22674.1_peropsin_Hasarius_adansoni
------------------------------------------------------------
------------------------------------------------------------
------------------------------------------------------------
-MDDNMSEIALADDM------------------------STLSTQEPSENVYPYVFPLST
--HTIVGTYLIIIGILGTLGNGLVLVTFLRFRVLVTPTTLLLVNLAVSDLGLILFG-FPF
SASS-SLSA-K-WI--FG-EGGCQWYAFMGFLFGSAHIGTLALLALDRYLIAC------R
ISLRG--KLTFKRYT-QMITVVWTY-AFFWALMP-LL--G-WGRYGLEPSVTTCTIDWQH
N-DSSYKSFLIVYFVLGFMVPFAIIAVSYIAIARRVG-K----------KSKERPV----
-------------VRDLW------------------------------------------
-----------------TNERSVTLMAFILIVTFFVAWSPYAVLCLWTIFAEPNT-----
-------VPP-FLTLIPPLFAKSSTVVNPLIYFLSNPKLRTAILSTLS------------
-------------CCNE-------------------------------------------
------------------------------------------------------------
------------------------------------------------------------
--------------------------------------------------------APIQ
NIELPDSPERAA----NNDAI---------------------------------------
------------------------------------------------------------
------------------------------------------------------------
----------------------------------------

#JAV99628.1_Peropsin_partial_Ornithodoros_moubata
------------------------------------------------------------
------------------------------------------------------------
------------------------------------------------------------
-------------------------------------MENVTGR------------QTTG
TPDLAVGTYLIVIGTIGSLLNCILLAMYCRMGSSLNPTSLLLINLLVSDLGILIFG-FPF
SASS-SFYG-R-WL--FE-DWGCQLYAFLGFLFGSAHIGTLTFLALDRYLATC------R
VEFRG--KLTYKRYL-QLILTVWCY-SFFWAAMP-LL--G-WGSYGIEPSLQSCTIDWRK
N-DTAYKSFTIVYFVLGYVAPLLIVIVCYRYSAIHIL-----------------------
-------------SPCV-SN----------------------------------------
-----------RASDNWANEDTVTWMVVIIVVSFFVAWTPYALLCMWAVF--GDP-----
-S-----SVPWILALIPPLFAKTCSAIDPFIYFLSNPKIRSDVRKLLT------------
--------------CDS-----RSIQDVA-------------------------------
------------------------------------------------------------
------------------------------------------------------------
--------------------------------------------------------RPQD
VDTPDEDRGKPV------------------------------------------------
------------------------------------------------------------
------------------------------------------------------------
----------------------------------------

#CCP46949.1_peropsin_Cupiennius_salei
------------------------------------------------------------
------------------------------------------------------------
----------------------MDDNLSASGL----------------------------
NDMPMVSTEEPGDNV--------------------------------YPYYFP------P
STHVIVGSYLVLIGVLGTIGNGLVLVTFLRFRVLVTPTSLLLINLAISDLGLILFG-FPF
SSSS-SFSG-R-WL--FG-DGGCQWYAFMGFLFGSAHIGTLTILALDRYLIAC------R
ISLRG--KLTYRRYT-QMLSAVWAY-AMFWSLMP-LI--G-WGRYGLEPSVTTCTIDWQH
N-DSSYKSFIIVYFVLGFLVPFAIIAVCYCAIARRAR----RKV-----KERAVVR----
----------------------------DQW-----------------------------
-----------------TNERNVTLMSFILIVAFVVAWSPYAVLCLWTIF--APP-----
-ST----APP-FLTLIPPLFAKSSTVLNPLIYFLTNPKLRAAILSTMA------------
-------------CCKE-------------------------------------------
------------------------------------------------------------
------------------------------------------------------------
--------------------------------------------------------APLQ
NIELPDSPERAA----NADAI---------------------------------------
------------------------------------------------------------
------------------------------------------------------------
----------------------------------------

#sp|P32241.1|VIPR1_HUMAN_Vasoactive_intestinal_polypeptide_receptor_1
--------------------------------------------------------MRPP
SPLPARWLCVLAGALAWALGPAGGQAARLQEECDYVQMIEVQHKQCLEEAQLENETIGCS
KMWDNLTCWPATPRGQVVVLACPLIFKLFSSI---------------------------Q
GRNVSRSCTDEGWTHLEPG------------------PYPIACGLDDKAASLD---EQQT
MFYGSVKTGYTIGYGLSLATLLVATAILSLFRKLHCTRNYIHMHL-FISFILRA---AAV
FIKDLALFDSGESDQCSEGSVGCKAAMVFFQYCVMANFFWLLVEGLYLYTLLA------V
------SFFSERKYF-------WGYILIGWGVPSTFT--MVWT-------IARIHFE---
--DYGCWDTINSSLWWIIKGPILTSILVNFILFICI-------I-----RILLQKL-R--
-------------PPDI-RK--------SDS-----------------------------
-----------------SPYSRLARSTLLLIPLFGVHYIMFAF------F--PDN-----
-------FKPEVKMVFELVVGSFQGFVVAILYCFLNGEVQAELRRKWR------------
----RW---HLQGVLGWNPKYRHPSGGSN-------------------------------
------------------------------------------------------------
------------------------------------------------------------
--------------------------------------------------------GATC
STQVSMLTRVSP----GARRSSSFQAEVSLV-----------------------------
------------------------------------------------------------
------------------------------------------------------------
----------------------------------------

#ESS182754_EsRh1b_Euphausia_superba_MWS
------------------------------------------------------------
------------------------------------------------------------
-MANFTGEILASALMAGMSEAQTQSFGYPPGV----------------------------
---------TAIDIA----------------------PAHLKSHIDPHWANFP---PVNP
MWHYVLGLIYVFLLFFSITGNGLVVYLFNKHDPIKTPSNFLVVNLALSDLIMLITN-CPF
FVYN-CYYG-Y-WA--FS-MSYCATYAALGAVTGVCSIWTLACISADRYNIIC------N
-GFKG-PKLTKGKAT-VMALMCWCI-AFGCASPP-FF--G-WGGYTLEGILTTCSFDYLS
Q-DIGTITYNLFMFIFDYCCPLLVIIGSYAMIVKAIT-EHEASM-----RAQAAKM-N--
-------------VKSL-RT--Q-----EAN-----------------------------
-----------DQ----RAEIRIAKTAMFNIALWIGCWTPYAAITLQGSF--GDF-----
-SG----LKP-LTTTLPALLAKSASCYNPFVYAIGHPKFREAMTIHMP------------
-----W---F----CVH-------------------------------------------
------------------------------------------------------------
------------------------------------------------------------
--------------------------------------------------------EEAS
KADNASTGTTEE----KAAA----------------------------------------
------------------------------------------------------------
------------------------------------------------------------
----------------------------------------

#ESS176721_EsRh1a_Euphausia_superba_MWS
------------------------------------------------------------
------------------------------------------------------------
-MANFTGEILASALMAGLPAAQTQSFGYPPGV----------------------------
---------TAIDIA----------------------PDHLKPFIDKHWANFP---PVNP
MWHYVLGLIYVFLLFFSISGNGLVVYLFNKHDPIKTPSNFLVVNLALSDLIMLTTN-CPF
FVYN-CFQG-H-WS--FS-IGYCATYAALGAVTGVCSIWTLACISADRYNIIC------N
-GFKG-PKLTKGKAM-AMAIFCWAI-AIGCAAPP-FF--G-WGGYSLEGILTSCSFDYLS
Q-DIGTITYNLFMFIFDYCCPLLVIIGSYAMIVKAIS-EHEASM-----RAQAAKM-N--
-------------VKSL-RTQEA-----NDQ-----------------------------
-----------------RAEIRIAKTAMFNIALWIGCWTPYAAITLQGSF--GDF-----
-SG----LKP-LTTTLPALLAKSASCYNPFVYAIGHPKFREAMTIHMP------------
-----W------FCVHEEG-----------------------------------------
------------------------------------------------------------
------------------------------------------------------------
--------------------------------------------------------KVDN
ESTGTTEEKAAA------------------------------------------------
------------------------------------------------------------
------------------------------------------------------------
----------------------------------------

#ESS177277_EsRh7_Euphausia_superba
------------------------------------------------------------
------------------------------------------------------------
MDNKAGEPFAAAYFGGGFNSPVDASYGYPEGV----------------------------
---------TLVDFA----------------------SPEMKPFIDPHWANYP---PVNP
MWHYILGVIYVLLLIMAIAGNGCVVYLFNVHRPIRTPSNFLVVNLALSDFVMLTTN-CPF
FIFN-CFNG-GQWS--FG-PFFCKVYAALGAVTGICSIWTLAMISFDRYNIIC------N
-GFSG-TKLSRGKAG-CMALICWIM-ASGISIQP-FF--G-WGGYSPEGILTSCSFDYLS
Q-DIRTFTYNLFMFSFNYCIPLSIIIWTYVFIVRAIW-VHEAIM-----REQAAKM-N--
-------------VKSL-RS--G-----EAS-----------------------------
-----------EQ----RSEIRIAKTAVFNIALWFICWTPYAAITMQGTL--GDF-----
-SN----LSP-LTTTLPALLAKSASCYNPLVYAIGHPRFREAMTVHMP------------
-----W------CCIVEVPAPKSAPGEDD-------------------------------
------------------------------------------------------------
------------------------------------------------------------
--------------------------------------------------------ISNV
TRVSSIRGGQTE----GGGSREG-------------------------------------
------------------------------------------------------------
------------------------------------------------------------
----------------------------------------

#ESS182477_EsRh8_Euphausia_superba
------------------------------------------------------------
------------------------------------------------------------
--MVSFNETLEETICHCESSSRNVILRLPDLL----------------------------
-------------------------------------PDDIKILVHEHWYQFQ---PVNP
SWHYLLGTCYVILGAFSLLGNGMVIYLFYKSTTLKTPANFLVVNLSFSDLVMFLTN-YPI
CTYN-CFNG-GVWN--FS-AHQCHLYAAAGGITGVCNIWTLVMISADRCNIIC------W
-SRLG-PYLTRRKVL-VMVVLAWSI-AITTAVPP-FF--G-WGGYSPEGILISCSFDYLS
Q-DLNTKTYNFFIFIVDFFIPLLVIIASYSMIVKTVF-NHEAAL-----RAQAKRM-N--
-------------LTSL-RLKMN-----PST-----------------------------
-----------------NVEYRIAKTAVANISLWLFCWTPYAVITLQGVL--GFH-----
-GN----ITP-LMTTLPGILAKSASCYNPFIYAIGHPKFRRAMHEHMP------------
-----WLSKRISL-CRR-------------------------------------------
------------------------------------------------------------
------------------------------------------------------------
--------------------------------------------------------PKGD
GSEYSNSTEPTA----FNMTRR--------------------------------------
------------------------------------------------------------
------------------------------------------------------------
----------------------------------------

#ESS183103_EsRh9_Euphausia_superba
------------------------------------------------------------
------------------------------------------------------------
--------MNFTDGIIAEAQGAGVQFGYPSGM----------------------------
---------SIVDLV----------------------PENIKHMVHPHWSAFP---PINP
MWHYLLGCVYILLGFFSFTGNGLVMYLYLNHKNLQTSANMLIFNLTFSDWCMMISQ-FPW
FAYN-CFNG-GVWS--FS-PFACELYAFTGAITGLCSLWTLVFISFDRYNVIV------N
-GMQA-TPLSKGGAL-ARIAFCWGY-ATMMAVPP-FF--G-WGKYIPEGIQDSCSFDYLT
RDDFMIRTHGMALIVFNFMIPVTIIAGSYVMIVKAIT-DHESAM-----RAQAAKM-N--
-------------VKDL-RG--------NAD-----------------------------
-----------AQKM--SAEVRIAKVAICNVTLWLICWTPYAKIVAQGVF--FDQ-----
-SS----ITP-IASMLPALIAKSASGYNPVVYAINHPRFRLAMTKSFP------------
-----G------FCVHE-------------------------------------------
------------------------------------------------------------
------------------------------------------------------------
--------------------------------------------------------KEPD
NASTATEAETKVAA----------------------------------------------
------------------------------------------------------------
------------------------------------------------------------
----------------------------------------

#ESS183478_EsRh10_Euphausia_superba
------------------------------------------------------------
------------------------------------------------------------
--------MNFTAGPFAMAQYENVHFGYPKGM----------------------------
---------SIVDTV----------------------PEHMKHLIHSHWEQFP---PVNP
MWHYVLGMAYIIIGIISFFGNGLVMYLYLTNKNLQTAPNMLIFNLTFSDFIMMLSQ-FPM
FAYN-CFNG-GVWN--FS-VFACEMYAFSAAVTGLCSLWTLVWISFDRYNIIV------N
-GMAA-TPLSKGGAM-ARIGFCWGY-ATMMGVGP-LV--G-WGRYIPEGILDACTFDFLT
RDDFMIRTHGMALLTFNFVIPVSIIGAAYVMIVKAVC-AHESAM-----RAQAAKM-N--
-------------VKDL-RG--------NSD-----------------------------
-----------AQKQ--SAEVRIAKVAIMNVTLWLICWCPYVWIVIQGVF--GDQ-----
-SV----ITP-LTCILPSLILKTASCYNPMVYAINHPRFRLAMTKAFP------------
-----G------FCIHE-------------------------------------------
------------------------------------------------------------
------------------------------------------------------------
--------------------------------------------------------REPD
NASTATEAATKETA----------------------------------------------
------------------------------------------------------------
------------------------------------------------------------
----------------------------------------

#ROT85804.1_onychopsin_Penaeus_vannamei
------------------------------------------------------------
------------------------------------------------------------
------------------------------------------------------------
------------------------------------------------------------
------------------------------------------------------------
----------------------------------------MALIAMDRYYAIA------Q
-PFIG-WRLSYGRAI-VWVCGAWAY-GVVWCCPP-LL--G-WNEYVLEGFLTSCTFDYLN
E-DLWSRSYVFVLFVGAYLLPLATITICYGRIFSSVS-RHDQKV------ARENDLGD--
-------------LSSV-----------NFH-----------------------------
-----------------RRETQLARVVIISVWFWAMAWTPYAVVSLMGILSWRDN-----
-------LTP-LATMLPALFAKLSTVYNPFIYAVSHPRYRQELAVRLP------------
-----W------LCCRLPMERSYSMSRQR-------------------------------
------------------------------------------------------------
------------------------------------------------------------
--------------------------------------------------------SLTS
TVSRTSSVNNYRKDLPSLDALVSSLGNEASKTTHNTDL----------------------
------------------------------------------------------------
------------------------------------------------------------
----------------------------------------

#CCP46946.1_onychopsin_Euperipatoides_kanangrensis
-------------------------------------------MDIANDTEFNNGSYYSN
LSAALIQHNTFSTFPSDITTDPSQHNETIYIESTTQQMTRLLSQTAASAFSIIMNTTSSV
VSLGFNSTTVLSEPSAAALEYDTSIWGNTSEL----------------------------
-----LANISSIWKP---------------------AHIPKDIWVHPHWYQFP---PQTD
LMHFIFGLSICVLGIFSVIGNFSVMWVFSGIKALRTPSNLFIINLAFSDFMMMATN-FPI
YVYN-SYKT-Q-WA--FG-SLVCEIYGFCGAFFGTLSIVTMAVISVDRYYVIV------K
-PFVVMRKMNHTRAS-GIIAGVWIY-VLAWCIPP-FL--G-WNAYVVEGFLTTCSFDYLS
Q-DIFNRAFVFGLFIGAYAFPLSVIVYCYFYIVKEVA-KHEAEF-----KKKAKEM-N--
-------------VASL-RG--------NEE-----------------------------
-----------FMKK--RREIKTAKIALSIIFLWIFAWTPYAAVALMGVF--TDQ-----
-SK----ITP-LLSQLPAVFAKTASVYNPLVYAISHPKFRAGLRKKLP------------
-----W------LTCIPIEESKRMADASSSASLSRQSSLASNIDSVRGGSIREKTQRDPE
IADTKHKKDPSLDSSIDSNLDSGIPETPNTMQMKTIEKKTLPQPKEQGQKDVDSVPEGTN
QETKKTSEQSSEVPKNVSSVPGGTTSGTQKISEQSSENQKNVNSVPGDSIPGTLEKQNQI
-ENKIIANNNPENSIVETIKKQDTVIEEHKKNLNSVPGDSDPGTLKKQLNTETIGISSGI
ISDNLDQNCIKKQLSIDNSSINEVNNHLQESKKEIILSVSKQIASSKQYSHFVPLMENTD
LGQAMLVPPMAFAAHIGPYGNHFDLKYEEPNHIGLPSDDYLPLASYPPDLARYMTYFNPT
MDEVETMSNTSLKNEDENTKSLKERSKQNIPFHSKYASPNEGQPIWVMRSYPGSSHHRKT
LPPTVQASMEQYQSRRT-----------------------

#AFM75825.1_onychopsin_Epiperipatus_cf._isthmicola_LH-2012
--------------------------------------------------MEISETVFDR
HNNVVETSSILEPQSSFTVFISTLGHTQHINNEATYIESTIEQKAILLSHTVASAFSTIM
TTSTSIVSAGVPDMVANPTEDDVSMWGNATNF----------------------------
-----LLNLTSLWKP---------------------AYIPKDLWVHPHWYQFP---KQTE
LMHFIFGLSICFLGILSVIGNFLVMWIFGGTKGLRTPSNIFVINLAFSDFMMMATN-FPV
YVYN-SYYQ-H-WA--LG-SFICEIYGFCGAFFGTLSIVTMAVISIDRYYVIV------K
-PFVVMRKMNHTKAT-FIVAGVWIY-VLAWCLPP-FF--G-WNAYVPEGFLTTCSFDSLS
D-GFYNKAFVFGLFLGAYALPLSIILYCYFYIFKEVA-KHEAEF-----KRKAKEM-N--
-------------VASL-RG--------NEE-----------------------------
-----------FMKK--RREIKTAKIAFSIIFLWIFAWTPYAVVALMGVF--TDH-----
-SK----ITP-LVSNLPAVFAKTAAVYNPIVYAISHPKFRSALRKKLP------------
-----W------LTCIPIEEPKGATDQSSASISRQSSIVSNLDSVRGDSVAELARREPED
KKGKGKSQDDDVTHHGSQVVETHGNIEMKTIAKKSSPSLPSEKETCVDTGDVESSSKETT
DKKEKDQEPPKNVISVPG------------------------------------------
--------------------------------------------------------VSNP
GTLQDNIIKEIIQNNTQSDICNNISSKDTEIEVKNLIQIEDKIKDSPNSHNVQQQSNDIS
LKISLDKENIHSLPLINSLQNSPPSSFDVNHEDILQTKLQLNNLLIPPNFATYMKYFDPI
AEEITTISNVSVQLNQSYKMKFLKRSSVPNPIQNYFNTFPNFNEGKCKWSTQSYPGNSKY
KKNLQQLLHTSQPLLSEINKASNISNN-------------

#AFM75824.1_onychopsin_Euperipatoides_rowelli
-------------------------------------------MDIANDTEFNNASYYSN
LSAALIQHNTFSTFPLDTTKDPSQHNETIYIESTTQQMTRLLSQTAASAFSIIMNTTSSV
VSLGFNSTTVLSEPSAAALEYDTSIWGNTSDL----------------------------
-----LANISSIWKP---------------------AHIPKDIWVHPHWYQFP---PQTD
LMHFIFGLSICVLGIFSVIGNFSVMWVFSGIKGLRTPSNLFIINLAFSDFMMMATN-FPI
YVYN-SYQT-Q-WA--FG-SLVCEIYGFCGAFFGTLSIVTMAVISVDRYYVIV------K
-PFVVMRKMNHTRAS-GIIAGVWIY-VLAWCIPP-FL--G-WNAYVVEGFLTTCSFDYLS
Q-DIFNRAFVFGLFIGAYAFPLAVIVYCYFYIVKEVA-KHEAEF-----KKKAKEM-N--
-------------VASL-RG--------NEE-----------------------------
-----------FMKK--RREIKTAKIALSIIFLWVFAWTPYAAVALMGVF--TDQ-----
-SK----ITP-LLSQLPAVFAKTASVYNPLVYAISHPKFRAGLRKKLP------------
-----W------LTCIPIEESKSMADASSSASLSRQSSLASNIDSVRGGSIREKTQRDPE
IADTKHKKDPSLDSSIDSNLDSGIPETPNTMQMKTIEKKTLPQPKEQGQKDVASVPEGTN
QESKKTTEQSSEVPKNVSSVPGGTTSGTQKISEQSSENQKNVNSVPGDSIPGTQEKQNQI
-ENKIIANNNPENSNVETIKKQDTVIEEHKKNLNSVPGDSVPGTLKKQLNTETIGISSGI
ISDNLDQNCIKKQLSIENSSINEVNNHLQESKKEIILSVSEQIASSKQYSHFVPLTENTD
LGQAMLVPPMAFAAHIGPYGNHFDLKYEEPNHIGLPSDDYLPLASYPPDLARYMTYFNPS
MDEVETMSNTSLKNEDENTKSLKERSKQNIPFHSKYASPNEGQPIWVMRSYPGSSHHRKT
LPPTVQASMEQYQSRRPSFTKEY-----------------

#AFM43712.1_onychopsin_Ooperipatus_hispidus
-------------------------------------------MDIANDTEFNNASYYSN
ISAALIQHNTYSTFPSDTSTDPSQHNETIYIESTTQQMTTLLSQSAASAFSIIMNTTSSV
VSLEFNSTTVLSEPSAAALEYDTSIWGNTSEL----------------------------
-----LANISSIWKP---------------------AHIPKDIWVHPHWYQFP---PQTD
LMHFIFGLSICVLGLFSVIGNFAVMWVFSGIKGLRTPSNLFIINLAFSDFMMMATN-FPI
YVYN-SYRT-Q-WS--FG-SLVCEIYGFCGAFFGTLSIMTMAVISIDRYYVIV------K
-PFVVMRKMNHTRAS-GIIAGVWIY-VLAWCLPP-FI--G-WNAYVVEGFLTTCSFDYLS
Q-DLFNRAFVFGLFIGAYAFPLAVIVYCYFYIVKEVA-KHEAEF-----KKKAKEM-N--
-------------VASL-RG--------NEE-----------------------------
-----------FMKK--RREIKTAKIALSIIFLWVFAWTPYAAVALMGVF--TDQ-----
-SK----ITP-LLSQLPAVFAKTASVYNPLVYAISHPKFRAGLRKKIP------------
-----W------LTCIPIEVSKSMADASSSASLSRQSSVASNIDSVRGGSIREKTQRDPE
IADTKHKKDPSLDSSKDSNLDSGIPETPNTMQMTTIEKKTLPQPKEQGQKVVDSVPEGTN
QAPDKTSEQSSEVPKNVSSVPGETTSGTQKISEQSSENQKNMNSVPGDSIPGTLEKQNQI
EENKIIANNIPGNSIVETIKKQDTVIEEHKKNLNSVPGDSDPGTLKKQLNKEIIGISSAI
ISDNSDQNGIKKQLSIEKSSINQVNNHLQESKKEIILSVSEQNASSKQYSHFVPLTENTD
LGQAMLVPPMTFAAHIGPYCNYFDLKCEEPSHLGSPSDDYLPLASYPPDLARYMTYFNPT
MEEVETMSNTSLKNENENIKPLKERSKQNIPFHSNYASPNEGPPIWVMRSYPGSSHHRKT
LPPNVQASMEQYQSRRTSFTKEY-----------------

#AFM43711.1_onychopsin_Eoperipatus_sp._LH-2012
-----------------------------------------------MEFSQYAVLKKNV
FTSSVILTPQSTFTIFTSTASETQVLSNEITHIETTLQQVPTVVSATVTSPYSTIMATSI
AFMSSKEPDIVTNSNEVATEEVLTIWHNATDF----------------------------
-----LLNVSTLWKP---------------------DYIPKDLWVHPHWYQFP---QQSE
LMHFIFGLCICFLGILSVVGNFFVMWIFAGTKSLRTPSNIFVINLAFSDFMMMATN-FPI
YVYN-SYFK-Y-WA--LG-PFVCEIYGFCGAFFGTLSIVTMAVISVDRYYVIV------K
-PFIVMRKMNRNRAI-AIIASVWIY-VLAWCLPP-FF--G-WNAYVPEGFLTTCSFDSLS
E-GFYNRAFVFGLFMGAYVLPLTIILYCYFYIFKEVA-KHEAEF-----KKKAKEM-N--
-------------VASL-RG--------NEE-----------------------------
-----------FMKK--RREIKTAKIALTIIFLWIFAWTPYAVVALMGIF--TDH-----
-SK----ITP-LVSNLPAVFAKTASVYNPIVYAISHPKFRSALRKKFP------------
-----W------LICIPLEESKGAAAEQSSASISRQSSIVSNLDSVRGGSIQDPTEREPV
ESKTKVKNNEDENLYHDVEITKTSDNIEMKSITRRSSPVKSTTKSEESTNKNQEISEKIQ
KQPHPQVEQSIQNIKECSKA----------------------------------------
--------------------------------------------------------ESTD
GNAKDSEPSKNGISVPGASDPGTLQDINKEIIQNNMDPDIYYNKSLCEIKVENKNLLKIE
NKINDPAENYNHINPEQECYDTPIKIFISKENINSLPNQEYSYNNLDSSCYNAIQKRIQL
ENLLIPSYPPDLANYMNYFDPDPDEITISNMSLIFDQKQKVKLSKKFSFPILKSNYFDNI
NAKRNKFVHATQSFPGNSKYRKNLSILLQKSQEQHPTPSK

#AFM43710.1_onychopsin_Phallocephale_tallagandensis
-------------------------------------------MDIANDTEFNNASYYSN
LSAPLIQHNTFSTFPSDTSTDPSQHNETIYIESTTQQMTRLLSQTAASAFSIIMNTTSSV
VSLEFNSTTVLSEPSAAALEYDTSIWGNTSEL----------------------------
-----LANISSIWKP---------------------AHIPKDIWVHPHWYQFP---PQTD
LMHFIFGLSVCVLGIFSVIGNFSVMWVFSGIKGLRTPSNLFIINLAFSDFMMMATN-FPI
YVYN-SYKT-Q-WS--FG-SLVCEIYGFCGAFFGTLSIVTMAVISVDRYYVIV------K
-PFVVMRKMNHTRAS-GIIAGVWIY-VLAWCLPP-FL--G-WNAYVVEGFLTTCSFDYLS
Q-DLFNRAFVFGLFIGAYAFPLSVIVYCYFYIVKEVA-KHEAEF-----KKKAKEM-N--
-------------VASL-RG--------NEE-----------------------------
-----------FMKK--RREIKTAKIALSIIFLWVFAWTPYAAVALMGVF--TDQ-----
-SK----ITP-LLSQLPAVFAKTASVYNPLVYAISHPKFRAGLRKKLP------------
-----W------LTCIPIEESKSMADASSSASLSRQSSLASNIDSVRGGSIREKAQRDPE
IADTKHKKDPSVDSSIDSNLDSGIPETPNTMQMKTIEKKTLPQPKEQGQKDVDSVPEGTN
HGSEKT-EQSSEVSKNVSSVPGGTTSGTQKISEQSSENQKNVNSVPGDSIPGTLEKRNQI
-ENKIITNNNPENSIMETIKKQDTVIEEHKKNLNSVPGVSDPGTLKKELNKEIIGNSSGI
ISDNLDQNCIKKQLSIEKSSINEVNNPLQESKKEIILSVSEQNASSKQYSHFVPLTENTD
LGQAMLVPPMAFAAHIGPYSNHFDLKYEEPNFLGLPSDDYLPLASYPPDLARYMTYFNPT
MDEVETMSNTSLKNEDENIKSLKERSKQNIQFHSKYASSNEGQPIWVMRSYPGSSHHRKT
LPPTVQASMEQYQSRRTSFTKEY-----------------

#ESS171537_EsOnychopsin_Euphausia_superba
------------------------------------------------------------
-------------------------------------------------------MSIIT
LIGSLHSVFAHDRKWYPGAGSLEPIPPLPDPV----------------------------
SDENNSSLTYLVDHV----------------------SADVLHKVHDHWHQFP---VPHA
IWHPILGTLYCIIGVVSLVGNGLVMWVFSMTQSLRSGTNVLTMNLAASDLLMMVSN-FPI
LIAN-CFNK-R-WT--LG-PFACEVYGFCGALFGTVSIITMALIALDRYHAIV------T
-PFAG-RRLSRGRAL-LWVLGAWTY-STSFCILP-FF--G-WNQYVLEGFLTSCTFDYLS
T-DLWSRAYVIMLFFVAYVFPLTVICICYVKIVVSVN-KHDETL-----LNRAYAE-G--
-------------VRHT-----G-------------------------------------
-----------RNFQ--RREAKLAKVVFTSVFFWVLAWTPYAIMVLCGLF--SFD-----
-NM----LTP-LTAMLPALFAKLFTVYNPFIYAVSHPKFRQEVGRRLP------------
-----C------LHCILPPIRVVSPGASM-------------------------------
------------------------------------------------------------
------------------------------------------------------------
--------------------------------------------------------KSDT
SSMNFLSRSASV----VSSRLEDPLKSDALPPDRFSRSASIVASRLASSRNFSFKSDTSS
LHRFLRSSSDVSSKIEKAKSDLPSPTTLMHNMSFNPGGRI--------------------
------------------------------------------------------------
----------------------------------------

#QLF98405.1_arthropsin_Diaphorina_citri
------------------------------------------------------------
------------------------------------------------------------
------------------------------------------------------------
------------------------------------------------------------
----------MIIGVAGVVGNSLVLFVFSRYRRLKGPFSAFIINLAISDLCTACLHFMPA
FS---SFQN-Q-WA--FG-HSGCVFYAFGVGHFGLLSIVILSVIAVERYMVLT------T
KPFSGTWKITECGAR-KVCIGAWLY-VFCLTLPP-LF--G-WSCYIPEGFMTSCSWDYMS
R-TMSNRAFYLYLLMFGFILPVAVITYCYVFILHVVL-AHGKEM-----SNLKTTGGG--
-------------VVTN-YTLAYKLAMPIHR-----------------------------
-----------ATPL--NSAVRTAQILLMLVICFLLAWTPYAVITFIGQF--GDA-----
-SL----ITP-WVSATPAIFAKASVVYNPLIYGLSHPSFKSLMKQYMS------------
-------------SCTSFNMTTRGASMSRCQSQRGYKGDVLSSPPDMGHAHDRMFRTRGF
RKLHHRDFN---------------------------------------------------
------------------------------------------------------------
--------------------------------------------------------SEPD
QRSMAVLLSETG----SSVLPGRYRVTSPPHTSMHHMHEEDMSMSSHVMRTSNDYSRRAT
ILESSSHTMLHRNQSQTSFKIKFSRSGGQEESVTLYSSGRIRTSEELTLQNLRHQKISNR
GSFRKSSMRDAMRK----------------------------------------------
----------------------------------------

#AWM72029.1_arthropsin_Acyrthosiphon_pisum
------------------------------------------------------------
------------------------------------------------------------
------MSNHLASFNAMCKNESKKCYGDEEGN----------------------------
------------EKL------------------------------------------TSP
MIFFSYGMLLTVIGIVGLIGNGLVLIVFTRFRRLKGPFSTFVLNLATADFATSIL--HFM
SAVS-SFKQ-E-WI--FH-EIGCTIYAFGVGQFGLVSIVTLSTIAIERYLVIT------A
KPVSGSWKLTRQGAT-KVCAFVWIY-CLSITLPP-IF--G-WSKYVLEGFETSCSWDYTT
R-TVSNRLFYIYMLVLGFILPVSIITYCYIFIIVSIL-DHNKEM--ADCNTNAEPL-G--
-------------TESW-DY--RLALNVARR-----------------------------
-----------GQAVPIRSALRTSYIILILIGLFIASWTPYAVVTFVGQF--GSQ-----
-TK----IEP-WISALPAICAKASVVYNPIVYGLSHPHFRSSIRNYIS------------
-------------GCTTVGHSHTELCTPGRNQRLATNKSLNRFALLTGQNRNRANVVELK
CVRHRR------------------------------------------------------
------------------------------------------------------------
--------------------------------------------------------VPPD
SNSICMDYYSEP----DCRSLTLTMEPNRGSAIIKIDKVPFKVVVSTIRSKSVNGKINTI
TDKTDCSEESNEESNENQNEEVKKTSISDQFVFDF-------------------------
------------------------------------------------------------
----------------------------------------

#AWM72028.1_arthropsin_Acyrthosiphon_pisum
------------------------------------------------------------
------------------------------------------------------------
------MSNHLASFNAMCKNESKKCYGDEEGN----------------------------
------------EKL------------------------------------------TSP
MIFFSYGMLLTVIGIVGLIGNGLVLIVFTRFRRLKGPFSTFVLNLATADFATSIL--HFM
SAVS-SFKQ-E-WI--FH-EIGCTIYAFGVGQFGLVSIVTLSTIAIERYLVIT------A
KPVSGSWKLTRQGAT-KVCAFVWIY-CLSITLPP-IF--G-WSKYVLEGFETSCSWDYTT
R-TVSNRLFYIYMLVLGFILPVSIITYCYIFIIVSIL-DHNKEM--ADCNTNAEPL-G--
-------------TESW-DY--RLALNVARR-----------------------------
-----------GQAVPIRSALRTSYIILILIGLFIASWTPYAVVTFVGQF--GSQ-----
-TK----IEP-WISALPAICAKASVVYNPIVYGLSHPHFRSSIRNYIS------------
-------------GCTTVGHSHTELCTPGRNQRLATNKSLNRFALLTGQNRNRANVVELK
CVRHRR------------------------------------------------------
------------------------------------------------------------
--------------------------------------------------------VPPD
SNSICMDYYSEP----DCRSLTLTMEPNRGSAIIKIDKVPFKVVVSTIRSKSVNGKINTI
TDKTDCSEESNEESNENQNEEVKKTSISDQFVFDF-------------------------
------------------------------------------------------------
----------------------------------------

#CCP46951.1_arthropsin_Cupiennius_salei
------------------------------------------------------------
------------------------------------------------------------
------MSLCDGSHAL------LESYGIFLTG----------------------------
--------NSSDNNV----------------------SDLVIDPVFRHWCYYD---PVPH
IAHYFVGVLLIGICSLSITGNLLVIVIFSRYRRLRSPANTLIINLATSDMLNGLL--HPA
AAYS-SFKE-R-WM--FG-RLGCEVYAGLCGLFGLISIVTLTAIAIERCLVIS------V
KPWYGGILFTQAKAK-VSIIIIWLY-CFVIILPP-LF--G-WGAFVPEGFLTSCSFDYIS
R-TDSNRSYFIYIFILGFFLPVTIIIVCYAFITRTIF-QNEKDM----KKNNVKKVYN--
------------------KP----------------------------------------
-----------RK----RNDYKAAEMIMFVIAMFLISWIPYSLIAFIGQF--GNR-----
-AV----LTP-WVSVLPSLFAKMSTIYNPAIYGLSHRHFRATLRKIFK------------
---------KERRSSTERGGTYQSRNSSVTKARNGCPCLPNY------------------
------------------------------------------------------------
------------------------------------------------------------
--------------------------------------------------------GGSD
VLEESSSSFSGK----KVYLGVAVANTLESNRILYIKKQNSLYESCHCELPRGRRKRSDK
DIRFSTENKLRPKSYSARGRPAVLAVQYDTAKMSLTRSLMFKSESCLHQKYQFYLEKDHI
VRIPSVICSFNNTSNQRTDAEQSFPPGLLCHVPKPYIRVLNIEALPVENVAPETIKKSDD
PSRNVDEKKEKQYLCKDCILHDKLSHE-------------

#BAQ54936.1_opsin_arthropsin_type_Indolestes_peregrinus
------------------------------------------------------------
----------------------------------------MTDEEEQLSEVVSTLNYTSS
KVDTTAWTEGVGTNLSTTTEFGLSVWVGSWSE----------------------------
----EGQAIENGQIK----------------------LIRATVVTHTHWLQYP---PLRP
EFHYLLGTLLVIIGTAGVLGNGLVLFVFTRFRRLRGPASSFIVNLAVADLCNSLL--HSM
AAAS-SFRR-A-WA--FG-NAGCVVYACGVGYFGLLSIVTLAAIAVERYMVIT------A
KPLSGNWKMTKYGAR-KVCVVVWFY-CALMCAPP-LF--G-WSRYVAEGFLTSCSWDYLS
R-TPANRSYYIYLLSLGFVVPVCVIAYCYAFILAAIR-AHGKEM-----AAVKGMMTGGS
PPSFGSNVSGGMGMNC--RSHYH-----YHSNHHSPHHHNHGQRLAQRHGSSNTSATATT
SHPHHMRSASHRSGARSSNAVRTAEVILTLILLFLISWTPYSVISLIGQF--GDM-----
-QK----ITP-WTATLPAIFAKASVIYNPIVYGLSHPHFRSSVRQYLS------------
-------------ACTTAASAGHMTTASLMRRHSPQAPMKKKV-----------------
------------------------------------------------------------
------------------------------------------------------------
--------------------------------------------------------EAAA
TIAEAASPPPSV----ASAPAAAVMLSEADIDPDFKRRMGIPLQHCKHRRRRKHRSGSNS
PSSRGKLHHVHFRYHSGEFLSEPDNHHVTLLMEKSTKDSAECFINPGPVQENGAKRLTVS
HGGDDRDRLNKDDVPLECKGVRRSSCSRAVCVMHDGSHVCRLSGREAGKLFAQDRKESTS
SKSQWEMSSLL-----------------------------

#BAQ54921.1_opsin_arthropsin_type_partial_Mnais_costalis
------------------------------------------------------------
------------------------------------------------------------
------------------------------------------------------------
--------------------------------------------------QYP---PLRP
EFHYLLGTLLVIIGTAGVLGNGLVLFVFTRFRRLRGPASSFIVNLAVADLCNSLL--HSM
AAVS-SFRK-G-WA--FG-GTGCVVYACGVGYFGLLSIVTLAAIAVERYMVIT--A---K
-PLSGNWKVTQYGAR-KVCVVIWFY-CALMSGPP-LF--G-WSRYVAEGFLTSCSWDYLT
R-TPVNRAYYVYLLTLGFVVPVGVIAYCYAFILAAIR-AHGKEM-----AAVKGMMTGGS
PTSMGNMAGGGGTSLSC-RS--HYYYHANHHSPHCQTHHRSGQRHASSNTSATPTSNHPN
HHRTASHRSGARS----SNAVRTAEVILTLVLLFLISWTPYTVVSMIGQF--GDV-----
-ER----VTP-WAATLPAIFAKASVIYNPIVYGLSHPHFRSSVRQYLS------------
------------A-CTTAASAGQGTTASFMRRHSPQAPMKKKA-----------------
------------------------------------------------------------
------------------------------------------------------------
--------------------------------------------------------EAAA
TIAEVASPAPSV----ASAPPAAVIVSDCEVDSEMKRRMVSEILRGKQRRYRKHRPGSPT
PLPRTSRLHHVHFRYHSGEFLSEPDSHQVTLLIDRPREGELEWCANGAVHRRLTASHGGE
ERDRLNRDEVLSDLRAGRQRSSCSRAVCVVYEGSHVCCLTGREADGVVPGRDGDPCSTSK
SLWEMNSFL-------------------------------

#BAQ54904.1_opsin_arthropsin_type_partial_Ischnura_asiatica
------------------------------------------------------------
-----------------------------------------------------------M
VDEDWSTTADSTDDYNSTSKLETTPWPSSQNS-----------------SPSPELGVSVW
VGTWSEGSRENGHVE----------------------WARSAVPTHDHWLQYP---PLRP
EFHYLLGTLLVIIGTAGVLGNGLVLFVFTRFRRLRGPASSFIVNLAVADLCNSLL--HSM
AAAS-SFRR-G-WA--FG-KAGCVVYACGVGYFGLLSIVTLAAIAVERYMVIT------A
KPLSGNWKMTQYGAG-KVCVVIWFY-CALMSGPP-LF--G-WSCYMAEGFLTSCSWDYLS
R-TPANRAYYVYLLSLGFVVPVGVIAYCYAFILAAIR-AHGKEM-----AAVKGMMTGGS
PPSIGNPTSGALSCRSP-YYYHANHHSPHQQ--------CPGYRPGTRHASPNTSATPTT
SHPGHHRTASHRSGARSSNAVRTAEVILTLVLLFLISWTPYTVVSMIGQF--GDM-----
-QR----VTP-WAATLPAIFAKASVIYNPIVYGLSHPHFRSSVRQYLS------------
-------------ACTTAASAGQGTTASFMRRHSPQAPLKRKA-----------------
------------------------------------------------------------
------------------------------------------------------------
--------------------------------------------------------EAAA
TIAEVASPEPSV----VSAPPAAVIVSDCEADPEVKRRMVAEILRGKHRRYRKHRPGSPS
SRASRLHHVHFRYHSGEFLSEPDTHQVTLLIDRPR-------------------------
------------------------------------------------------------
----------------------------------------

#BAQ54880.1_opsin_arthropsin_type_Epiophlebia_superstes
------------------------------------------------------------
------------------------------------MTTDEERSPNDGAVNNFTTSKVDG
TAWPDGDVTALGVNLSTTTELGLGVWVGSWSE----------------------------
-EDGGSGGTEVDWVR-------------------------SSVPSHPHWLQYP---PLRP
EIHYLLGTLLILIGTAGVLGNGLVLFVFTRFRRLRGPASSFIVNLAVADLCNSLL--HSM
AAAS-SFRG-G-WA--FG-KAGCVVYACGVGYFGLLSIVTLAAIAVERYMVIT------A
KPLSGNWKMTQYGAR-KVCVVVWIY-CAFMSAPP-LF--G-WSRYIAEGFLTSCSWDYLS
R-TPANRAYYVYLLTLGFVVPVCVIAYCYAFILAAIR-AHGKEM-----AAVKGMMTGGS
PPSMGSNFSGVGTVNC--RS--HYHYHANHSSPHQHHHANRLGHRHASSGTSATATSYPQ
HKRSASHRSCARS----SNAVRTAEVILTLVLLFLISWTPYSVISLIGQF--GDI-----
-QR----ITP-WTATLPAIFAKASVIYNPIVYGLSHPHFRSSVRQYLS------------
-------------ACTTAASAGHGTTASLMRRHSPQVPMR--------------------
------------------------------------------------------------
------------------------------------------------------------
--------------------------------------------------------KKAE
ATAAAAEAASQE----PSVVSAPVVAVLGSDCEGEIEANCRRILRPKHHRNRKHHTGSPT
SSSNTRLHHVHFRYPSGEFLSEPDHRHVTLLLERPLTGVDLKWCANGEVREGEDGRVATS
AADDKMHKGGEERIKRPSCSRAVCVMYDGSHVCCLEEKEAGNFLSSPKNSVASSTSKSRW
EMSSLL----------------------------------

#BAQ54829.1_opsin_arthropsin_type_partial_Asiagomphus_melaenops
------------------------------------------------------------
----------------------------------------MTTDNERLMSAEAAINFTSS
SKTDGSTHETVNGVNGTTGDLGAGVLVGSWPE----------------------------
----VDGDKELEWSR-------------------------SSIPSHPHWLQYP---PLSP
EIHYLLGTLLVLIGTAGVLGNGLVLFVFTRFRRLRGPASSFIVNLAVADFCNSLL--HSM
AAAS-SFRG-S-WA--FG-KTGCVVYACGVGYFGLLSIVTLAAIAVERYMVIT------A
KPLSGNWKMTQYGAR-KVCVVIWFY-CALMSAPP-LF--G-WSRYIAEGFLTSCSWDYLS
R-TPANRAYYIYLLTLGFIAPVCVIAYCYAFILAAIR-AHGKEM-----AAVKGMMTG--
------------------GS--------PSS-----------------------------
----------------------------------------------LGIN----------
--------TP----AGGSIKCRSHYHY---------------------------------
------------------------------------------------------------
------------------------------------------------------------
------------------------------------------------------------
------------------------------------------------------------
------------------------------------------------------------
------------------------------------------------------------
------------------------------------------------------------
----------------------------------------

#BAQ54809.1_opsin_arthropsin_type_partial_Tanypteryx_pryeri
------------------------------------------------------------
------------------------------------------------------------
------------------------------------------------------------
--------------------------------------SRSSVPSHPHWLQYP---PLSL
EIHYLLGTLLVLIGTAGVLGNGLVLFVFTRFRRLRGPASSFIVNLAVADLCNSLL--HSM
AAAS-SFRG-S-WA--FG-KTGCVLYACGVGYFGLLSIVTLAAIAVERYMVIT--A---K
-PLSGNWKMTQYGAR-KVCVVIWFY-CALMSAPP-LF--G-WSRYIAEGFLTSCSWDYLS
R-TPANRAYYIYLLTLGFVVPVCVIAYCYAFILAAIR-AHGKEM-----AAVKGMMSGGS
PPAMGSNISGGGTVNC--RSHYH----YHANANHHHHHFPHRHGNRTGNGGVTSTGCQPQ
YRSGSRRSCA-RS----SNAVRTAEVILTLVLLFLISWTPYSVISLIGQF--GDI-----
-QR----ITP-WTATLPAIFAKASVIYNPIVYGLSHPHFRSSVRQYLS------------
------------A-CTTAASASHGTTASLMRKQSPQVPMKKKM-----------------
------------------------------------------------------------
------------------------------------------------------------
--------------------------------------------------------VPPA
PAAEVGSAEPSV----ASAPAAAVL-----------------------------------
------------------------------------------------------------
------------------------------------------------------------
----------------------------------------

#BAQ54788.1_opsin_arthropsin_type_partial_Anotogaster_sieboldii
------------------------------------------------------------
---------------------------------------MTVGEERLLSAEDAINFNSSS
KLDGTGGVVTLRTNQNSTTELGLGVWVGSWPE---------------------------E
DGGGVGGDREIEWSH-------------------------SSVPAHSHWLQYP---PLSP
EFHYLLGSLLVLIGTAGVLGNGLVLFVFTRFRRLRGPASSFIVNLAVADLCNSLL--HSM
AAAS-SFRG-T-WA--FG-KNGCVVYACGVGYFGLLSIVTLAAIAVERYMVIT------A
KPLSGNWKMTQYGAR-KVCVVIWFY-CALMSAPP-LF--G-WSRYVAEGFLTSCSWDYLT
R-TPANRAYYIYLLTLGFVAPVCIIAYCYAFILAAIR-AHGKEM-----AAVKGMMSGGS
PPSLGGNFSAGATVTC--RSHYH-----GNVGSHYQYHYPHHHHGHRQGNSGSGGVTSAG
HQPPYSRSGSHRSCARSSNAVRTAEVILTLVLLFLISWTPYSVISLIGQF--GDI-----
-QR----ITP-WTATLPAIFAKASVIYNPIVYGLSHPHFRSSVRQYLS------------
-------------ACTTAASAGHGTTASLMRKHSPQVPLKRKP-----------------
------------------------------------------------------------
------------------------------------------------------------
--------------------------------------------------------IPPA
TPAEIASPGPSV----ASAPAAAVIGNEMEGDPEVSRRMMASMLRTKRRRHRRHHLGSPT
SSSSNKLHHVHFRYPSGEFLSEPDHNHHHVTLLLERSLGVGEGFGCRTNGEVLP------
------------------------------------------------------------
----------------------------------------

#BAQ54714.1_opsin_arthropsin_type_Orthetrum_albistylum
------------------------------------------------------------
--------------------------------------------MTGEEGSLSLDAAINS
SSKLEESARGQDDNNQSTTEVSLNVWVGSWLG----------------------------
----EEGNHDMEWTR-------------------------SLVPSHPHWLQYP---PLNP
EIHYLLGSLLVLIGTTGVLGNGLVLFVFTRFRRLRGPASSFIVNLAVADLCNSLL--HSM
AAVS-SFRR-I-WS--FG-KTGCVLYACGVGYFGLLSIVTLAAIAVERYMVIT------A
KPLSGNWKMTQYGAR-KVCVVIWFY-CALMSAPP-LF--G-WSRYIAEGFLTSCSWDYLT
R-TPANRAYYIYLLTLGFVAPVCVIAYCYAFILAAIR-AHGKEM-----AAVKGMMSGGS
PPSMGSNFSGCCTVNC--RSHYHCHTSMNSH-------HHHTLLHHQEHRHMTTHSTTSA
GHHTYSRTGSNRSCARSSNAIRTAEIILTLVLLFLTSWTPYSVVSLIGQF--GDM-----
-QR----VTP-WTATLPAIFAKASVIYNPIVYGLSHPHFRSSVRQYLS------------
-------------ACTTAASAGHGTTASLMRKQSPQMPVKKK------------------
------------------------------------------------------------
------------------------------------------------------------
--------------------------------------------------------TPPA
TATAVGSAEMSV----PSASAAMALGRDSDGTSDNVRRMAMLRSKHRRHRKHPSSSPTST
SNHRLHHVHFRYASGEFLSEPDHHQHVTLLLEQSRGGGGIEWHPNGDLVSKEEDRRMVSD
LEGGERRRMDDKDHLRMPSCSKAVCVMYDGSHVCYPVGKEFSPSGILTSVKSSESLDTNR
GRWEMSSLL-------------------------------

#BAQ54694.1_opsin_arthropsin_type_Sympetrum_frequens
------------------------------------------------------------
------------------------------------------------MTGEEGAFDAAI
NSSSKLENSTQDENNQSTTEVSVNVWVGSWSG----------------------------
----EEGNHDLEWSR-------------------------SLVPSHPHWLQYP---PLNP
EIHYLLGSLLVLIGTTGVLGNGLVLFVFTRFRRLRGPASSFIVNLAVADLCNSLL--HSM
AAIS-SFRR-I-WS--FG-KTGCVLYACGVGYFGLLSIVTLAAIAVERYMVIT------A
KPLSGNWKMTQYGAR-KVCVVIWFY-CALMSAPP-LF--G-WSRYIAEGFLTSCSWDYLT
R-TPANRAYYIYLLTLGFVAPVCVIAYCYAFILAAIR-AHGKEM-----AAVKGMMTGGS
PPSMGSNFSGCCTVNC--RSHYHCHTSMNSH------HHHSLMHQQEHRHMTATHSATST
GHHTYSRTGSHRSCARSSNAIRTAEIILTLVLLFLTSWTPYSVVSLIGQF--GDI-----
-QR----VTP-WTATLPAIFAKASVIYNPIVYGLSHPHFRSSVRQYLS------------
-------------ACTTGASAGHGTTASLMRKQSPQMPVKKK------------------
------------------------------------------------------------
------------------------------------------------------------
--------------------------------------------------------TPPA
TATAAGSVEMSV----PSAPAAIALGRDSDVTLENSRRMVMLRTKHRRHRKHPSASPTST
SNHRLHHVHFRYASGEFLSEPDHHQHVTLLLEEGSRGEVGLEWHPNGDLVSKKEERGRIA
EGEDRRRMNDHLRMPGSSKAVCVMYDGSHVCYPVGKDCPPSGPLTSVKSSESLDANRGRW
EMSSLL----------------------------------

#FAA01166.1_TPA:_opsin_arthropsin_type_Ladona_fulva
------------------------------------------------------------
--------------------------------------------MTGQEGTFSVDAAINS
SSKLEDSAPGLEDNNQSTTEVSLNVWVGNWLG----------------------------
----EEGTHDLEWTR-------------------------SLVPSHPHWLQYP---PLNP
EIHYLLGSLLVLIGTTGVLGNGLVLFVFTRFRRLRGPASSFIVNLAVADLCNSLL--HSM
AAIS-SFRR-I-WS--FG-RTGCVLYACGVGYFGLLSIVTLAAIAVERYMVIT------A
KPLSGNWKMTQYGAR-KVCVVIWFY-CALMSAPP-LL--G-WSRYIAEGFLTSCSWDYLT
R-TPANRAYYIYLLTLGFVAPVCVIAYCYAFILAAIR-AHGKEM-----AAVKGMMSGGS
PPSMGSNFSGCCTVNC--RSHYHCHTSMNSH-------HHHSLLHQHQHRHMTTHSAKSA
GHHTYSRTGSHRSCARSSNAIRTAEIILTLVLLFLTSWTPYSVVSLIGQF--GDI-----
-QR----VTP-WTATLPAIFAKASVIYNPIVYGLSHPHFRSSVRQYLS------------
-------------ACTTGASAGHGTTASLMRKQSPQMPVKKK------------------
------------------------------------------------------------
------------------------------------------------------------
--------------------------------------------------------TPPV
TATAVGSAEVSV----PSASAAMAQGRDSDGTSENVRRMAMLRSKHRRHRKHPSESPTSN
SNHRLHHVHFRYASGEFLSEPDHHQHVTLLLEQSKGNGGMEWHPNGDLVSKEEERRMVSD
VEGGERRKLDDKDHLRMPSCSKAVCVMYDGSHVCYPVGKEFPPSGMLTSVKSSESLDTNK
GRWEMNSLL-------------------------------

#CCP46948.1_Ek_arthropsin_Euperipatoides_kanangrensis
------------------------------------------------------------
------------------------------------------------------------
----MNNSVVLKYNFT------SSVLGSFYGD----------------------------
------------------------------------------LLIHPHWKNYP---PVSK
EAHAIVGYIMIFIGVIGSLGNALVIWIFGSSRLLRTPANLFIINLAFSDFLMSTTN-FPL
VVIS-SFKG-I-WY--FG-KIGCDIYGFMGGVFGLMSIVTLAAIAMDRNRVIS------R
-PFDVLQKMTTSRTA-KIICFIWIY-CLILASPP-LF--G-WSQYVPEGFLTSCSFEYLD
R-NLLTRSFILYLFILGFALPCLVILFCYIFIIKSIY-NHEKMM--------AKTLAN--
--------------SPL-KFPQDRIKKRSNK-----------------------------
-----------KL----NNDIQAAKIAFVIIILFCLSWIPYAIITLIGQF--GNK-----
-TL----ITP-WVSTLPAVFAKASTMYNPLVYAISNPYFRKALIKQLPCPFLQNKYFGHS
KNFTKWSRSY--STVRDWTSSRHSNNRIPLSPNQSFDNDELLP-----------------
------------------------------------------------------------
------------------------------------------------------------
--------------------------------------------------------NSTS
AVEKGETCDFKNVIFQGDKKINII------------------------------------
------------------------------------------------------------
------------------------------------------------------------
----------------------------------------

#ESS214119_EsArthropsin_Euphausia_superba
------------------------------------------------------------
------------------------------------------------------------
------------------------------------------------------------
------------------------------------------------------------
------------------------------------------------------------
----------T-----SS-----------------------------------------K
------WRITRAKAK-RIIVVVWIY-CFAMAIPP-FL--G-WSKYIPEGLMTSCSWDYIT
R-TWENRAYYIYLLIGGFVLPVVAIMVCYSYIVVALV-RSSRVL----------------
-------------VSKP-HP----------------------------------------
-----------GSAR--RNDMRIAQMVFTLILLFTISWSPYATVSLIGQF--GDI-----
-SL----ITP-WVT----------------------------------------------
------------------------------------------------------------
------------------------------------------------------------
------------------------------------------------------------
------------------------------------------------------------
------------------------------------------------------------
------------------------------------------------------------
------------------------------------------------------------
----------------------------------------

#XP_037792382.1_onychopsin-like_Penaeus_monodon
------------------------------------------------------------
------------------------------------------------------------
---------MLNDLCN------SLLWSYQKWG----------------------------
--DIASLNLTLTSRV----------------------PQEVRHKVPSHWYQFD---APHP
LWQPILGTLYIMIGSLSVTGNSIVLWIFGTTRSLRSGTNLLVMNLALSDLFMMLTQ-FPV
LVAN-CYNQ-R-WT--LG-ALACEIYGFCGALFGTVSIITMALIAMDRYYAIA------Q
-PFIG-WRLSYGRAI-VWVCGAWAY-GVVWCCPP-LL--G-WNEYVLEGFLTSCTFDYLS
E-DLWSRSYVFVLFVGAYLLPLAIITTCYGRIFSSVS-RHDQKV------ARENDLGD--
-------------LSSV-----------NFH-----------------------------
-----------------RRETQLARVVIISVWFWAMAWTPYAVISLMGIL--SWR-----
-EN----LTP-LATMLPALFAKLSTVYNPFIYAVSHPRYRQELAVRLP------------
-----W------LCCRLPMERSQSMSRQR-------------------------------
------------------------------------------------------------
------------------------------------------------------------
--------------------------------------------------------SLTS
TVSRTSSMNNYR----SNGQRSFRNSSKADVTKDLPSLDALISSMGNEASKKTYNTDL--
------------------------------------------------------------
------------------------------------------------------------
----------------------------------------
