# Supplementary material for: A thorough annotation of the krill transcriptome offers new insights for the study of physiological processes
Source: Sci Rep. 2022 Jul 6;12:11415. doi: 10.1038/s41598-022-15320-5 (PMC9259678; doi:10.1038/s41598-022-15320-5)
Supplement: Supplementary file 2 — Supplementary Information 2. [file 41598_2022_15320_MOESM2_ESM.fasta]

>BAG14332.1 kumopsin3 [Hasarius adansoni] UV5
MLNNTALQPAVLDDIGPPSWCYETRFNGWNAAPDILVPDYWKQFRAPAPYLHYILGCLYICLMSVALIGN
AIVIYIFSVSKSLRTPTNMFVIGLAMADLLMMSKTPVFIYNCFHLGPVFGQLGCDIYAIVGTYSGIGSAF
CNAVIAYDRYRVIVHPFSKSGMTMTKAIAILVIVYLYITPFAILPALKIWSRFVPEGFLTSCSSDFYMQD
FNGRSYIVGTWFFGWFIPVAAIIFFYAQIFLAVKDHEEKIKEQARKMNVDSFRSNEALKNSSAEVRIAKT
AMCVVLLFLTSWVPYILVAFIAGFSDPKLKRVTPVISMIPAMTIKGSACFDPFFYALSHPRYRLELQNKL
PWLCINEKAEASGPADDSVSKTTEHVA
>BAG14331.1 kumopsin2 [Hasarius adansoni] LMS2
MSSHTINSAFMVPRDVLGLHLPNNLGGPLPHDNSYYPYLRNATVVDTVPKEILHMIHDHWYQFAPLNPLW
HSLLGIAMIILGIVSVIGNGMVIYLMSTTKSLKTPTNMLIVNLAFSDFCMMAFMMPTMAANCFAETWILG
PLMCEIYGMAGSLFGCVSIWSMVMIAFDRYNVIVRGMSAEPLTTKKAAAQIFFIWTWATTWTLFPFFGWS
RYVPEGNMTSCTVDYLTEDLKSSSYVLIYGCAVYFTPLFTLIYNYTFIVRSVSIHENNLREQAKKMNVSS
LRANADQQKQSAECRLAKIALMTVGLWFIAWTPYLSIAWSGIFSSRKHLTPLATIWGAVFAKAVAVYNPI
VYGISHPKYRAALFEKFPSLACTTESDVTDNKSEVTLVTDEKPPKTQEA
>BAG14330.1 kumopsin1 [Hasarius adansoni] LMS1
MLPHAAKMAARVAGDHDGRNISIVDLLPEDMLPMIHEHWYKFPPMETSMHYILGMLIIVIGIISVSGNGV
VMYLMMTVKNLRTPGNFLVLNLALSDFGMLFFMMPTMSINCFAETWVIGPFMCELYGMIGSLFGSASIWS
LVMITLDRYNVIVKGMAGKPLTKVGALLRMLFVWIWSLGWTIAPMYGWSRYVPEGSMTSCTIDYIDTAIN
PMSYLIAYAIFVYFVPLFIIIYCYAFIVMQVAAHEKSLREQAKKMNIKSLRSNEDNKKASAEFRLAKVAF
MTICCWFMAWTPYLTLSFLGIFSDRTWLTPMTSVWGAIFAKASACYNPIVYGISHPKYRAALHDKFPCLK
CGSDSPKGDSASTVAESEKAGE
>BAG14335.1 kumopsin3 [Plexippus paykulli] UV5
MLNNTIPGPATLDDIGPPSWCYETRFNGWNAAPDIYVPDYWKQFRAPAPYLHYMLGFFYICLMSIAVVGN
AIVMYIFFSAKTLRTPTNMFVIGLAMADLLMMSKTPVFIYNCFHLGPVFGQIGCDIYGIVGTYSGIGSAF
CNAIIAYDRYRVIVHPFSKSGMSITKAIAFLVIIYLYITPFAILPALKIWSRYVPEGFLTSCSADFFMQD
FNGRSYIVGTWFFGWFIPVAAIVFFYVQIFLAVKDHEEKIKEQARKMNVDSIRSNEAVKNSSAEVRIAKT
AMCVFLMFLSSWAPYILVAFITGFSDPKLKRITPVISMVPAMTIKASACFDPFFYALSHPRYRLELQNRM
PWLCINEKAEASGPADDSVSKTTEHVA
>BAG14334.1 kumopsin2 [Plexippus paykulli] LMS2
MSSQIINGAYMVSRDALGLHLPTNLGGPLPQDNSYYPYLRNTTVVDTVPKEILHMIHDHWYQFPPLNPLW
HSLLGIAMILLGIVSVIGNGMVMYLMNTTKSLKTPTNMLIVNLAFSDFCMMAFMMPTMAANCFAETWILG
PFMCEIYGMAGSLFGCVSIWSMVMIAFDRYNVIVRGMNAEPLTTKKAAAQIFLIWAWAIMWTVLPFFGWS
RYVPEGNMTSCTVDYLSEDLKSSSYVLIYGCAVYFIPLFTLIYNYTFIVRAVSIHEDNLREQAKKMNVTS
LRANADQQKQSAECRLAKIALMTVGLWFIAWTPYLCIAWSGIFSSRKHLTPLATIWGAVFAKAVAVYNPI
VYGISHPKYRAALFQKFPSLACTTESDVIDNKSEVTFVTDEKPPKTQEA
>BAG14333.1 kumopsin1 [Plexippus paykulli] LMS1
MLPQAAKMAARASSGVDGKNISIVDLLPEDMLYMIHEHWYKYPPMESTMHYLLGITIILIGIISVSGNSI
VIYLMLSVKSLRTPANFLVTSLAVSDGGMLAFMAPTMPINCFAQTWVLGPFMCELYGMVGSLFGSASIWN
MVMITLDRYNVIVRGMSGKPLTKVGALLRIIFVWVWSLGWTIAPMYGWSSYAPEGSMTGCTVDYLHTDIS
TMSYLIVYAIFVYFVPLFIIIYCYTYIVMQVAAHEKSLREQAKKMNIKSLRSNEDNKKASAEFRLAKVAL
MTICLWFMAWTPYLILSLLGIFSDREWLTPLTSIWGAVFAKAASAYNPIVYGISHPKYRAALHEKFPCLN
CATESPKGDSASTVAESDKGGD
>BAG80986.1 opsin [Branchinella kugenumaensis] RhD/BCR2
MLNNSEPSFAAYSVADGIWYPAGTKQIDGAPADVIAMTHAHWKQFPPSNPAWNYLFGVIYFFLWIVNHIG
NGLVIWIFLKTKSLRTPSNMLIVNLAIADFFMMLTQSPLYIISAFTSRWWIWGHFWCRFYGYTGGITGIA
AIFTMVFIGYDRYNVIVKGMNGTKITKGMAFIMILWTWIYANAFCLPAMLEVWGNFSPEGLLSTCSFDYL
NDNKFHGYFYTMYIFTGAYCVPMLLLMFFYSQIVKAVWAHEASSRAQAKKMNVESLRSNADANAESAEMR
IAKVALTNVLLWVCIWTPYAFVAVTGAFGNRQILTPLVAQLPSLICKMASCLNPLVYAISHPKYRQVLQK
ELPWFCIHEPEDKKSDATSVGSATTTATA
>BAG80985.1 opsin [Branchinella kugenumaensis] RhC/BCR3
MLNFSEPRFAAYSVAEGVWYPPGTTQIDGAPADIVALTHAHWKKFPPSNPAWNYLFACLYFFLWVINHIG
NGLVIKIFLKTKSLRTPSNMLIVNLAIADFFMMLTQSPLFIISAFSSRWWIWGHFWCRFYGYTGGITGIA
AIFTLVFIGYDRYNVIVKGMSGKRISKGMAFGMIVWTWVYANVFCLPPMLQVWGDFSPEGMLSTCSFDYL
NENRLHGPIFTGYIFFGAYCVPMFLLFFFYSQIVKAVWAHEAALKAQAKKMNVESLRSNADANAESAEVR
IAKVALTNVLLWICIWTPYAFVAVTGAFGNRQILTPLVAQLPSLICKCASSLNPIVYAISHPKFRQVIQK
DYPWFCIHEPESSADTKSVTSGQTQVAA
>BAG80987.1 opsin, partial [Branchinella kugenumaensis] RhB/CRUST
MNFTGPIAEAQHGGYDPWSLPDSFTLASYVPDDVRSFLLPHWHGFKALHPMWYYVMGLYYLVMGSIALFG
NIMVLKIFGKYPALRTPANVYVMNLAFSDFTLMLTLLPECIWNFFLGGPWRFGEYGCYIHAFCGALCGYN
QIFTLVLISLDRYNVIVKGFSGAPLTFNKAVSMVAFSWIWALGWSITPLFGWGAYAMDGILGTCSYDYVT
RDFMNRSHITAAFTFNWVFPLLTIMFCYWFIVQAVFKHEEELRTQAKKMNVTSLRSNQDQNSQSAEIRIA
KVSIMNVSLWLAAWTPFAAISL
>BAG80984.1 opsin [Branchinella kugenumaensis] RhA/UV5
MANVTGFDYYRYERRELGWNTPAEYMEFVHPHWKQFEAPNPFLHYMLGVFYIIFMFCSLIGNGVVIWVFA
SAKSLRTPSNLFVINLAVLDFLMMLKTPVFIVNSFNEGPIWGKTGCDFFALLGSYAGIGGATTNAAIAFD
RYRTIAHPFDGKLSRGQAITLCMLCWLYATPFSLMPFFGIWGRFVPEGFLTTCSFDYITEDSSTRAFVGT
IFFTSYVLPMILIIYFYSQIVGHVRQHEETLRAQAKKMNVATLRSGKDDQEQSAEVRIAKVCIGLFSMFV
ISWTPYAAVALLCAFGNRAAVTPLVSMIPALTCKAVACIDPWIYAINHPRYRLELQKRLPWFCIHEPEPN
NDSASVNSEKTVATTTPS
>EFX81332.1 UV wavelength opsin [Daphnia pulex] UV5b
MLLPNIWPGINNVSGPIAESWKYESKMNGWNTPADYKSYVHPHWLSYEEPNPMLHHLLGVLYIFFMIASC
LGNGIVIYIFSTTKELKTPSNILILNLAICDFIMMIKTPIFIVNSFNEGPVFGRLGCSIFGLLGAYVGPC
SAVTNAAIAYDRYRCISDPMGKRWSKSQASLIVLGCWVYASPVSLLPFTEIVNRFVPEGYLTSCTFDYMT
DNLETKMFVFILWIWCWIMPLGVIIFSYGKITTQVMTHEARLKEQAKKMNVESLRSGANKDARNEIRVAK
VGISLTTLFLLSWTPYFAIAFIGCYGNRSLLTPGLSMIPACTCKMAACVDPFVYAINHPKYRLELMKRFP
WLCVHEKDDSTRSENSTNATIASEAESRT
>EFX75461.1 blue wavelength opsin [Daphnia pulex] Blue/UV5a
MAQNSTFVSTYDAFRSERRMLGWNTPEDYMSYVHPYWKTFEAPNPFLLYMIGFLYTIFMFCCVAGNGVVI
WIFTNCKSLRTPSNMLVVNLAILDMLMMLKSPVMIINSYNEGPIWGKLGCDVFGLMGSYNGIGSAVNNAA
IAYDRHRTISRPLDGKLSRKQVTLMIVAIWAWATPFSVMPFLGIWGRYVPEGFLTTCTFDYMTEDASTRF
FVGSIFVYSYVIPLAMLIFYYSKIVRSVGDHEKTLRDQAKKMNVTSLRSNRDQNEKSAEVRIAKVAIALA
TLFVFAWTPYAFVALTAAFGNRSVLTPLLSTVPACCCKLVSCINPWIYAINHPRYRMELQKKMPWFCIHE
PVPTNDDSSVGSATTEMSGVSKETSS
>BAG80980.1 opsin [Triops granarius] RhE/BCR3
MMHNFSEPRYEAQVVRYGDFAPGVSVRDMAPENVRYMVHLHWEKFPPPDPRVHTALGALYLIMGVMSAVG
NVLVLYIFGKYKSLRSPTNVLVMNLAFCDLGLFVGLYPELLGNIFINNGPWMWGDVACKIHAWCGLAFGF
GQMQTLMFVSMDRYYVIVKGLKAPPLTYWKVSVWLAMVWIVSIFWATSPFFGFGNLSVDGLLNTCSYDYY
TRDLPTVAYIVGSCVHAYVLPLAVIIFCYSYIVQAVFHHERQLREQAAKMNVASLRSSGGKQDEMSAEFR
IAKIALINCCLWLWAWTPFTVISFMGVLHDDQSIINPYVSSLPVLLAKTSAVYNPIVYGLSHPKFQQCLR
EEFGWNIGLPKKKDNDSKSVTSVETAMT
>BAG80979.1 opsin [Triops granarius] RhD/BCR1
MANASHYEALQQEFNPWALPESFTLYAYAPEDVRAFLHPHWHNFPATHPAIYYLFGLVYLVLGVTSVGGN
YLVLRIFTKFQELRRPSNVLVINLALSDMLLMLTLFPECVYNFLSGGPWRFGDLGCQIHAFCGALFGYNQ
ITTLVFISYDRFNVIVRGMGGTPLTYARVSAMVAFSWLWATGWSVAPLVGWGGYALDGMLGTCSFDYVTR
TWNNRSHILAATAFMWVIPVLIIAGCYWFIVQAVFKHEAELKAQAKKMNVASLRSNADQQQVSAEIRIAK
VAITNVVLWLSAWTPFMVISNLGIWADPQQVTPLVSSLPVLLSKTSCSYNPLVYAISHPKYRECLKTLVP
WICIVLPNDRRGGDNVSSSSSRTEASGKAETVDA
>BAG80978.1 opsin [Triops granarius] RhC/UV5
MAFLQNQTHDGTSPSFSFYRTSERVMLGQYTPKDYMDYVHPHWQTFEAPNPFLHYLLGVLYIGFMFCALV
GNGVVIWIFSSAKSLRTPSNMFVINLAVLDFIMMMKTPVFIVNSFNEGPIWGKFGCDMFALMGSYSGIGG
AMTNAAIAFDRYRTIARPFDGKLSRGKVLTICAGIWLWATPFSLMPLFGIWGRFVPEGFLTTCSFDYMTE
TSSIRWFVGCVFTYSYIIPLGLIVYYYSKIVGHVQEHERILREQARKMNVESLRSGRDHQEKSAEIRIAK
VAIGLSLMFVVAWTPYALVALIAAFGNRAVLTPLVSMIPACCCKAVACIDPWIYAINHPRYRLELQKRMP
WFCVHEPEPEIIDNSSAITEKTST
>BAG80977.1 opsin [Triops granarius] RhB/BCR2
MSSGVFNSTDPIALARVSAGSNAHQQVGYNILIKTDGLSVRDVAPLDMHHLLHSHWDAYPPADPRIHYLL
GMLYFFLGIAACMGNVLVLHIFGKHKNLRSPTNTLLMNLAFCDLMIFIGLYPEMLGNIFMNDGTWMWGDV
ACRIHAWFGLVFGFGQMQTLMYMSIDRYNVIVKGLSAQPLTYKKVTQWLAQVWIVSLFWGTAPFFGFGNF
ALDGILNTCSFDYFSRDMLSMSYIVSACVWAYVIPLIVIIFCYTFIVRAVFEHEETLRQQAAKMNVTSLR
SSANSEDTSAEFRIAKIAMINVCLWLWAWSPFTIVSFIGIFGNQAIITPYLSSLPVILAKTSSVYNPIVY
ALSHPRYQAALKEEFAWLCVKTNSGNSGSSDTKSSVTMESSQPA
>BAG80976.1 opsin [Triops granarius] RhA/BCR
MAAYTEAWNASEEILVRMARAVPSVAWGYPAGVSIADLVPSDMKTMVHSHWNKFPPVNPMWHYLLGMVYI
ILGTVSIAGNSLVISLFTKTKELRTPANMFVVNLAFSDLCMMITQFPMFVYNCFNGGMWLFGPFLCELYA
ATGAVFGLCSICTLACIAFDRYNLIVKGMSGPKMTSKRATILIAFCWAYAIGWSLPPFFGWGRYIPEGIL
DSCSFDYLTRDSSTKSFGLCLFFFDYVTPLSIIVFAYFHIVRAIFEHEKILREQAKKMNVTSLRSNADQN
AQSAEIRIAKVALINISLWVAMWTPYATIVLQGLLGNQENITPLVSILPALIAKSASIYNPVIYAISHPR
YRVALQQKLPWFCIHEEEKKPISDTDSAKTEASSS
>BAG80983.1 opsin [Triops longicaudatus] RhC/UV6
MAFLQNQTYDGTSPSFSFFRTSERIMLGHNTPKDYMEYVHPHWQTFEAPNPFLHYLLGVLYIGFMFCALV
GNGVVIWIFSSAKSLRTPSNMFVINLAVLDFIMMMKTPVFIVNSFNEGPIWGKFGCDLFALMGSYSGIGG
AMTNAAIAFDRYRTIARPFDGKLSRGKVLTICAGIWLWATPFSLMPLFGIWGRFVPEGFLTTCSFDYMTE
TSSIRWFVGCIFTYSYIIPLGLIIYYYSKIVGHVQEHERILREQARKMNVESLRSGKDQQEKSAEIRIAK
VAIGLSLMFVVAWTPYALVALIAAFGNRAVLTPLVSMIPACCCKAVACIDPWIYAINHPRYRLELQKRMP
WFCVHEPEPEMIDNSSAITEKTST
>BAG80982.1 opsin [Triops longicaudatus] RhB/BCR1
MSSSGFNSTDPIALARVSAGSNAHQQVGYNILIKTDGLSVRDVAPLDMHHLLHSHWDSYPPADPRIHYLL
GMLYFFLGIAACVGNVLVLHIFGKHKNLRSPTNTLLMNLAFCDLMIFIGLYPEMLGNIFMNDGTWMWGDI
ACRLHAWFGLVFGFGQMQTLMYMSIDRYNVIVKGLSAQPLTYKKVTQWLAQVWIVSLFWGTAPFFGFGNF
ALDGILNTCSFDYFTRDMPAMSYIVGACVSAYVIPLIVIIVCYTFIVRAVFEHEETLRQQAAKMNVTSLR
SSASAEDTSAEFRIAKIAMINVCLWLWAWSPFTIVSFIGIFGNQAIITPYLSSLPVILAKTSSVYNPIVY
ALSHPKYQAALKEEFAWLCVKTNAGNSGSSDTKSSVTMESNQPA
>BAG80981.1 opsin [Triops longicaudatus] RhABCR2
MATYTEAWNASEEILVRMVRAAPSVAWGYPTGVSIVDLVPSDMKTMVHSHWSKFPPVNPMWHYLLGLVYI
VLGTVSIAGNSLVISLFTKTKELRTPANMFVVNLAFSDLCMMITQFPMFVYNCFNGGMWLFGPFLCELYA
ATGAVFGLCSICTLACIAYDRYNLIVKGMSGPKMTSKRATILIAFCWSYAIGWSLPPFFGWGRYIPEGIL
DSCSFDYLTRDSSTKSFGLCLFFFDYITPLSIIVFAYFHIVRAIFEHEKILREQAKKMNVTSLRSNADQN
AQSAEIRIAKVALINISLWVAMWTPYATIVLQGLLGNQENITPLVSILPALIAKSASIYNPVIYAISHPR
YRIALQQKLPWFCIHEEEKKPISISDTDSAKTETSSS
>ADZ45237.1 opsin, partial [Tigriopus californicus] MW2
YLHYPKGMKMTDGIPADVMQVIDPHWSQFAPANPLIPHFFGIMFFFLWIVSFMGNSCVIFIFLKVKSLRT
PTNMFVINLALSDLIMMTTMGPPVTINVFMQRYWAWGAFGCKLYGFLGAVCGVVSILSMVVIGYDRYNVI
VKGFNGVKITSGKALAILLAIWGYSIGISLPPLLDVWGGYSTEGMLFTCSYDYLNQDCNHKSYVLFGFFF
CYLIPMTMIFFFYSSIVKAVWAHEHTLREQAKKMNVESLRSNTNQNAETAEVRIAKVAVTNVSLWAGIWS
PYAFVVLMAVIGSKGSITPLVSQIPAFCAKTASCFNPIIYAMSHPKYREALTRELPCLGIEEHVDYDAGT
TKETVKSEKA
>XP_001951588.1 opsin, ultraviolet-sensitive-like [Acyrthosiphon pisum] UV5
MDFNRSVSRPLSQLGSSFMENEEELQLMGWNLTPEDLTHIPEHWLSYPEVRSLYHYILAFSYTILFCLGV
IGNGLVLWIFCVSKPLRTPSNLFVLNLALCDFSMVLVLPILIYDSIDHKYPGHLQCQIFALCGSISGIGA
GATNAAIAYDRYSTIAKPFEGRMTYGKALILIICIWIYVLPWCLLPLTEKWNRFVPEGFLTSCSFDYLTP
TEETKAFVGTMFVICYVIPMSFIIYFYSQIVCHVFNHEKALREQAKKMNVESLRSNQDANAQSAEVRIAK
AAITICFLFVAAWTPYAVVAMIGAFGDQSLLTPIASMLPAVFAKTVACFDPYVYAISHPKYRLELSKRVP
CLGITEKPLATSDTQSITTAA
>XP_001944926.2 melanopsin-B-like [Acyrthosiphon pisum] UV/Rh7b
MVLFLRIFICISCFVFNTFTFCTSTIKTETSFLKTVKFIASVNTEVPSVVWQQKQVTNLTHDCSIKSDRN
SGLTCRDSTAVKNISKRLATVLNKNLTNTNLTKTNLGTTNLTTAKPKPPKSIAATTKTPPNVTKPAKFVQ
KNNLRYREGTVWPKLDKRLSDAAHKTPNVNMSNYTEEIVVMSDFKTKYPIDTWKEHGFYTDDYMKLINSH
WFKFMPPNATSHYILGFLYSVIMVLGCFGNSLVIFMYIKCKSLQTPANVLIMNLAVSDFIMLAKTPVFIY
NSFYQGPTLGKLGCQIYGFFGGLTGTVSIMTLAAISLDRYYVIVHPLNAAVKTTKQRARVWIGLIWIYGF
LFSIIPVMDLGYNRYVPEGYLTSCSFDYLSDDNQEKGFILVFFTAAWCIPFTTISYCYIKILRAVWMTSE
MAASRFGQEEEKRKTEIRLGYVVVGVIMLWFVSWTPYAMVALLGVFDRKDYITPLSSMIPAVLCKAASCM
DPWIYAITHPRFKNELTKLMSRKKTRKLERDYGMKKNWGGQSYSNKSGAGLRNLSSSEDECVEEVIVVID
PDDKKMKRQGSTSSHKTEETKALETKFPPTRQESLKYMPPSWYKLPRTTSKSSIMLDPKLTGDDNNK
>XP_001950416.1 PREDICTED: similar to Rhodopsin 7 CG5638-PA [Acyrthosiphon pisum] UV/Rh7a
MIDFKTKYPVNLWKDHGLYTDDYIKLINSHWLKFMPPNPTSHYVLGLLYTVIMVFGCTGNSLVIFMYFKC
RSLQTPANMLIINLAVSDFIMLAKASVFIYNSYYLGPALGKLGCQVCGFLGGLTGTVSIMTLAAISLDRY
YVIVCPLKAAVKTTKQRARIWIGLIWIYGFSFSIVPVLDLGYSRYVSEGYLTSCSFDYLSDNDQDKRFIL
VFFTAAWCIPFTIILYCYVNILMAVWMTTEIVTSRVGQQEEKRKTDIRLGYMVIGALALWFVSWTPYAVV
ALLGVFDLKEYISPLSSMIPALFCKAASCTDPWFYAITHPRFKKELMKLLTKSKSRKLVRNYGMKKGWVG
SHLNKNGSVDFDNCLKTEYKEENTTIFMLESDDNNLHCQGSTSGHKTESTKEPETKFTASASQETLKYML
PS
>XP_001947730.1 PREDICTED: opsin-1-like [Acyrthosiphon pisum] LMS
MLNKIGSHYERQENWVAEGGFGNETVVDRVPADMMHLIDPSWYQFPPMESMWYKWLGVTIFFLGILSVVG
NGMVIYIFTCTKNLRTPSNLLIVNLAFSDFCLMFTMCPAMVWNCFYETWMFGPFACELYAMFGSLFGVTS
IWTMVFIALDRYNVIVKGLSAKPMTTKLALLQIFCIYLHGLFWTLTPFFGWSRYVPEANMTACGTDYLTL
AWHSRSYVLVYAIFAYYLPLLVIIYAYYFIVKAVASHEKSMREQAKKMNVSSLRSGDQSNTSAEFKLAKV
ALMTISLWFMAWTPYMVINFAGIFQLMTIDPLFTIWGSVFAKANAVYNPIVYAISHPKYRLALDKKFPCL
VCGKLEDDRSDSKSVASAQTTISEDKV
>XP_001653866.1 AAEL009615-PA [Aedes aegypti] SWS/UV2
MPFEEHLSDNFTAVLRPEARLSAETRYLGWNVAPEDLPHIPEHWLKYPEPEASLHYLLGLLYIAFTIFAL
VGNGLVIWVFSSAKSLRTPSNVFVVNLAICDFLMMVKTPIFIYNSFTKGFTTGFLGCQVFAFIGSLSGIG
AGATNACIAYDRYNTIARPFEGKLTHTKAIFITCMVWTYTFPWAVLPLMELWGRFVPEGYLTSCTFDYLT
NTFDNRMFVGTIFTFSYVLPMSLIIYYYSQIVSHVVNHEKALREQAKKMNVDSLRSNQNQANTSVEVRIA
KAAITVCFLFVASWTPYAVLALIGAFGDKTLLTPGVTMFPACACKFVACLDPYVYAISHPRYRVELQKRL
PWLAITESLPSDSASNVTDATTANTSAPASS
>XP_001662982.2 opsin-3 [Aedes aegypti] SWS/UV1
MFLLNETDAAIFPMARTGDMPKMLGWNLPPEQQHLVHDHWKDFPAPPYYMHLLLAMLYFVLMSVSLIGNG
IVVWIFSTSKSLRNGSNMFVVNLAIFDLLMMCEMPMFLVNSFAGYLVGYETSCAVYAALGSLSGIGGSIT
NAVIAYDRYRTISNPLDGRLNRVQSGILIFITWLWAMPFTILPVFKIWGRYIPEGFLTTCSFDYLTDDSD
TRVFVGCIFAWAYAIPMVLICYYYGRLFGHVSKHELMLKNQARKMNVESLASNRNEKAQSVEIRIARAAF
TIFFLFVCAWTPYAIVAMIGAYGDRTLLTPFFTMIPAVCCKIVSCLDPWVYAISHPKYRQELERRLPWMG
IREPADNVSTTDSKHTVVSESLPVGPNGID
>XP_319247.1 AGAP010089-PA, partial [Anopheles gambiae str. PEST] UVB
MFLGNESISEGAMLMPMARTAGEMPKLLGWNLPPEEQYLVHDHWKGFPSPPYYMHLMLAMIYFVLMNTSL
IGNGIVLWIFGTSKSLRNGSNMFIINLAIFDLLMMCEMPMFLVNSFSERLVGYGVGCSVYAALGSMSGIG
GAISNAVIAFDRYRTISNPLDGRLSRVQAGLLICLTWLWTMPFTLLPLFEIWGRYIPEGYLTTCSFDYLT
DDPDTRVFVGCIFTWAYVIPMIFICYFYARLFGHVRQHEMMLKNQARKMNVESLTANRSEKAQAVEMRIA
KAAFTIFFLFVCAWTPYAIVTMIGAFGDRTMLTPFVTMVPAVCCKIVSCLDPWVYAISHPKYRQELERRL
PWMGIKEADDSVSTTES
>XP_308329.4 AGAP007548-PB [Anopheles gambiae str. PEST] UV7
MGRQGSGNAVRISPSSRNQPYFSSAHLSFVVPFPVHSKYVVRSGYVLPVDPLFVAKINPFWLRFDPPSAG
EHYGLAVFYFLMMLFGVIGNALVVFMFYRYRSLRTPANYLVINLAVADFIIMMEAPMFIYNSIHQGPALG
SIGCTVYALMGAVGGTVAIATLTVISIDRYNVVVYPLNPNRSTTKLKCYFLIAFTWAYGLLFASFPALEI
GLSRYTAEGYLTACSFDYLDRTYKARVFMFVYFVFAWLIPFAIISYCYARILIAVINANAIQSSKSKNKT
EVKLAGVVVGIIGLWFAAWTPYAVVAMMGVFGYEQYLTPLNSMIPAVFAKIAASIDPYFYAMNHPRYRQM
LERMFCNRGADQGNSQYQTSHYTRGASRGGDSEGGGGEESGGGGGVGRAPGGGNAGLGRGGTVRGGGGGG
RLIAGKGGGGANATGSTGGGGVKALKKQISNGDETSLEVSLEM
>XP_001688790.1 AGAP006126-PA [Anopheles gambiae str. PEST] UV5
MGLVQLDNQTAYRPEALIGADQSGLRYLGWNVPPEELVHIPEHWLQFPEPEASLHYLLGLLYIAFTIFSL
VGNGLVIWIFIAAKSLRTPSNVFVINLAICDFFMMAKTPIFIYNSFTKGFTLGNLGCQIFGFVGSLTGIG
AGATNALIAYDRYNTITRPFEGRLTQTKAIIFICLIWAYTIPWGVLPLLEIWGRYVPEGFLTSCTFDYLS
GTFDTRLFVASIFTFSYVLPMSLIIYYYSQIVSHVVNHEKSLREQAKKMNVESLRSNQNQKDASVEIRIA
KAAITVCFLFVASWTPYAVLALIGAFGDKSLLTPGVTMFPACACKFVACLDPYVYAISHPRYRIELQKRL
PWLAITETLPAENASTCTEQQDGNATTQS
>sp|O97165|O97165_ANOGA Opsin LMS
PDVAEPLVHHHLRHLRVLAAAADHHLLVHLHPEGCVRSREEHARAGQEGNVASLRTQEAQNTSTEMKLAK
VALVTISLWFMAWTPYLVINFTGIFKAAPISPLATIRGSLFAKANAVYNPIVYG
>BAH04515.1 blue sensitive opsin [Apis cerana] SWS
MLLHNKTLASKALAFIAEEGYVPSMREKFLGWNVPPEYSDLVHPHWRAFPAPGKHFHIGLALIYSMLLVM
SLVGNCCVIWIFSTSKSLRTPSNMFIVSLAIFDIIMAFEMPMLVINSFIERMIGWEIGCDVYSVFGSISG
MGQAITNAAIAFDRYRTISCPIDGRLNSKQAAIIIAFTWFWVTPFTVLPLLKVWGRYTTEGFLTTCSFDF
LTDDEDTKVFVTCIFIWSYVIPLIFIILFYSRLLNSIRNHEKMLREQAKKMNVKSLVSNQDKERSAEVRI
AKVAFTIFFLFLLAWTPYATVALIGVYGNRELLTPVSTMLPAVFAKTVSCIDPWIYAINHPRYRQELQKR
CKWMGIHEPETTSDATSAQTEKIKTDE
>BAH04514.1 UV sensitive opsin [Apis cerana] SWS
MSNDSIHWEARYLPAGPPRLLGWNVPAEELIHIPEHWLIYPEPNPSLHYLLALLYILFTFLALLGNGLVI
WIFCAAKSLRTPSNMFVVNLAICDFFMMIKTPIFIYNSFNTGFALGNLGCQIFAVIGSLTGIGAAITNAA
IAYDRYSTIARPLDGKLSRGQVILFIVLIWTYTIPWALMPVMGVWGRFVPEGFLTSCSFDYLTDTNEIRI
FVATIFTFSYCIPMILIIYYYSQIVSHVINHEKALREQAKKMNVDSLRSNANTSSQSAEIRIAKAAITIC
FLYVLSWTPYGVMSMIGAFGNKALLTPGVTMIPACTCKAVACLDPYVYAISHPKYRLELQKRLPWLELQE
KPISDSTSTTTETVNTPPASS
>AAC13418.1 ultraviolet-sensitive opsin [Apis mellifera] UV5
MSNDSIHWEARYLPAGPPRLLGWNVPAEELIHIPEHWLVYPEPNPSLHYLLALLYILFTFLALLGNGLVI
WIFCAAKSLRTPSNMFVVNLAICDFFMMIKTPIFIYNSFNTGFALGNLGCQIFAVIGSLTGIGAAITNAA
IAYDRYSTIARPLDGKLSRGQVILFIVLIWTYTIPWALMPVMGVWGRFVPEGFLTSCSFDYLTDTNEIRI
FVATIFTFSYCIPMILIIYYYSQIVSHVVNHEKALREQAKKMNVDSLRSNANTSSQSAEIRIAKAAITIC
FLYVLSWTPYGVMSMIGAFGNKALLTPGVTMIPACTCKAVACLDPYVYAISHPKYRLELQKRLPWLELQE
KPISDSTSTTTETVNTPPASS
>DAA05740.1 TPA_exp: long wavelength sensitive opsin 2 [Apis mellifera] LWS2
MDTLNITTSFFIEVMPSNISTLTTTGPQFARQLMRFNNQTVVSKVPEEMLHLIDLYWYQFPPLDPLWHKI
LGLVMIILGIMGWCGNGVVVYVFIMTPSLRTPSNLLVVNLAFSDFIMMGFMCPPMVICCFYETWVLGSLM
CDIYAMVGSLCGCASIWTMTAIALDRYNVIVKGMSGTPLTIKRAMLQILGIWLFGLIWTILPLVGWNRYV
PEGNMTACGTDYLSQDWTFKSYILVYSFFVYYTPLFTIIYSYYFIVSAVAAHEKAMKEQAKKMNVTSLRS
GDNQNTSAEAKLAKVALTTISLWFMAWTPYLVINYIGIFNRSLITPLFTIWGSLFAKANAIYNPIVYGIS
HPKYRAALKEKLPFLVCGSTEDQTAATAGDKASEN
>AAA69069.1 long-wavelength rhodopsin [Apis mellifera] LWS1
MIAVSGPSYEAFSYGGQARFNNQTVVDKVPPDMLHLIDANWYQYPPLNPMWHGILGFVIGMLGFVSAMGN
GMVVYIFLSTKSLRTPSNLFVINLAISNFLMMFCMSPPMVINCYYETWVLGPLFCQIYAMLGSLFGCGSI
WTMTMIAFDRYNVIVKGLSGKPLSINGALIRIIAIWLFSLGWTIAPMFGWNRYVPEGNMTACGTDYFNRG
LLSASYLVCYGIWVYFVPLFLIIYSYWFIIQAVAAHEKNMREQAKKMNVASLRSSENQNTSAECKLAKVA
LMTISLWFMAWTPYLVINFSGIFNLVKISPLFTIWGSLFAKANAVYNPIVYGISHPKYRAALFAKFPSLA
CAAEPSSDAVSTTSGTTTVTDNEKSNA
>AAC13417.1 blue-sensitive opsin [Apis mellifera] Blue
MLLHNKTLAGKALAFIAEEGYVPSMREKFLGWNVPPEYSDLVHPHWRAFPAPGKHFHIGLAIIYSMLLIM
SLVGNCCVIWIFSTSKSLRTPSNMFIVSLAIFDIIMAFEMPMLVISSFMERMIGWEIGCDVYSVFGSISG
MGQAMTNAAIAFDRYRTISCPIDGRLNSKQAAVIIAFTWFWVTPFTVLPLLKVWGRYTTEGFLTTCSFDF
LTDDEDTKVFVTCIFIWAYVIPLIFIILFYSRLLSSIRNHEKMLREQAKKMNVKSLVSNQDKERSAEVRI
AKVAFTIFFLFLLAWTPYATVALIGVYGNRELLTPVSTMLPAVFAKTVSCIDPWIYAINHPRYRQELQKR
CKWMGIHEPETTSDATSAQTEKIKTDE
>AAT91642.1 ultraviolet-sensitive rhodopsin [Apodemia mormo] SWS
MIPSLSMENSTESYSMYGAYFAPLRSDETEMLGDGLTGEDLAAVPEHWLSYHAPPASAHTALALLYSFFT
VAALVGNGLVIFIFATTKSLRTSSNLLILQLAILDFIMMLKAPIFIYNSAMRGFATGXIGCQIFGVMGSY
SGIGAGMTNACIAYDRHSTITRPLDGRLSRGKVIMMIAFIWIYATPWSLLPLFKVWGRYVPEGYLTSCTF
DYLTNTFDTKLFVACIFVCSYVFPMSFIIYFYSGIVKQVFAHEAALREQAKKMNVESLRSNQNAGAESAE
IRIAKAALTVCFLFVSSWTPYGVMALIGAFGDQNLLTPGVTMIPAVTCKAVACIDPWVYAISHPKYRQEL
QKRMPWLQINEPDDNTSNASNATANSAAPPASA
>AAS88872.2 opsin Rh1 [Bactrocera dorsalis] DIP/Rh1
MDSLQSLGPHFAALSNGSVTDKVTPDMAHLIHPYWNQFPAMDPIWAKILTAYMICIGMISWCGNGVVIYI
FSTTKSLRTPANLLVINLALSDFGIMITNTPMMGINLYFETWVLGPAMCDLYGGLGSAFGCSSIWSMCMI
SLDRYQVIVKGVAGRPMTIKLALMKIAFIWAMGSIWTLAPVFGWSRYVPEGNLTSCGIDYLERDWNPRSY
LIFYSIFVYYVPLFLICYSYWFIIAAVSAHEKAMREQAKKMNVKSLRSSEDAEKSAEGKLAKVALVTISL
WFMAWTPYLVINCMGLFKFEGLTPLNTIWGACFAKSAACYNPIVYGISHPKYRLALKEKCPCCVFGKVDD
GKSSDAQSQATTNESESKA
>AAY16527.1 blue-sensitive visual pigment [Bicyclus anynana] SWS
MATNYTEDIGPVAWPLKMVSQEVVEHMLGWNIPEEHQDLVHDHWRDFPAVSKYWHFGLALIYTVLMFASI
SGNGIVIWIFSTSKSLRSASNMFVINLAIFDLMMMIEMPLLVINSFHQRLVGYQLGCDIYAVLGSLSGIG
GAITNVIIAYDRYKTISSPLDGRLTRVQASLLILFTWLWALPFTFLPAFRIWGKFVPEGFLTTCSFDYFT
EDTDTKLFVMCIFIWSYAIPMLSICFFYSKLFSAVRLHERMLKEQAKKMNVKSLAAGKEDAGKSVEIRIA
KVAFTIFFLFVCSWTPYAFVAMIGAFGBRSILTPVATMVPAVCAKIVSCIDPWVYAINHPRYRAELEKRV
PWMGVREPDPDSVSTSSGATAQTQNAAEA
>AAV67326.1 ultraviolet-sensitive opsin [Bombus impatiens] UV
MSNDTIHWEARYLPAGPPRLLGWNVPAEELVHIPEHWLVHPEPNPSLHYLLALLYILFTFLALLGNGLVI
WIFCAAKSLRTPSNMFVVNLAICDFFMMIKTPIFIYNSFNTGFALGHLGCQIFAVIGSLSGIGAAITNAA
IAYDRYSTIARPLDGKLSRGQVILFIVLIWTYTIPWALMPVMGVWGRFVPEGFLTSCSFDYLTDTNEIRT
FVAVIFTFSYCIPMMLIIYYYSQIVSHVVNHEKALREQAKKMNVDSLRSNANTNSQSAEIRIAKAAITIC
FLFVLSWTPYGVMAMIGAFGNKALLTPGVTMIPACTCKGVACLDPYVYAISHPRYRLELQKRLPWLELQE
KPISDSQSTTTGTVNPPAASS
>AAS55406.1 long wavelength-sensitive opsin, partial [Bombus impatiens] LW2
LGPLMCDIYAMVGSLCGCASIWTMTAIALDRYNVIVKGMSGTPLTIKRSIIQILGIWSFGLIWTILPLVG
WNRYVPEGNMTACGTDYLTQDWVSKSYILVYSFFVYYTPLFTIIYSYYFIVSAVAAHEKAMKEQAKKMNV
ASLRSGENQGASAEAKLAKVALTTISLWFMAWTPYLVINYIGIFNRSXITPLFTIWGSLFAKANAI
>AAS55402.1 long wavelength-sensitive opsin, partial [Bombus impatiens] LW1
YQFPPLNPMWHGILGFVIGLLGFISVSGNGMVVYIFLSTKSLRTPSNLFVINLAISDFLMMFCMSPPMVI
NCYYETWVLGPLFCQIYAMLGSLFGCGSIWTMTMIAFDRYNVIVKGLSGKPLTINGALLRILGIWLFSLI
WTIAPMFGWNRYVPEGNMTACGTDYFSRDIVSVSYILLYSIWVYFFPLFLIIWSYWYIIQAVAAHEKNMR
EQAKKMNVASLRSSENQNTSAECKLAKVALMTISLWFMAWTPYLVINWSGIFSLVKISPLYTIWGSLFAK
ANAV
>XP_003494923.1 opsin, blue-sensitive [Bombus impatiens] Blue
MLSHNETVVNGPLAFIGEETGYVPSMRERFLGWNVPPEHSDLVHPHWRGFIAPGKYWHIGFALIYSMLLV
MSVVGNCCVIWIFSTSKPLRTASNMFIVSLAIFDIIMAFEMPMLVINSFMERMIGWEIGCDAYAVFGSIS
GMGQSITNAAIAFDRYRTISCPIDGRLNSKQAAIIIAFTWFWVTPFTVLPLLKVWGRFTTEGLLTTCSFD
FLTEDQDTKVFVMSIFIWSYVIPLTFIVYFYSQLLQSIRNHERMLREQAKKMNVKSLVSNQDKERSVELR
IAKVAFTIFFLFLLAWTPYATVAMIGAFGNRELLTPISTMLPALFAKTVSCIDPWIYAINHPRYRQELQK
RCKWMGIHEPETTHDSASVQTEKIKSDDA
>AAC05092.1 short wavelength-sensitive opsin [Camponotus atriceps] SWS
MYNGSFHWEARILPAGPPRLLGWNVPAEELVHIPEHXLVYPEPNPSLHYLLAIVYILFTFVALFGNGLVI
WIFCSAKSLRTPSNLFVVNLAFCDFMMMLKAPIFIYNSFHTGFATGHLGCQIFACMGSLSGIGAGMTNAA
IAYDRYSTIARPLDGKLSRGQVLLLIMLIWTYTIPWALMPLMQVWGRFVPEGFLTSCSFDYLTDSQEIRY
FVPTIFTFSYCVPMLLIIYYYSQIVGHVVSHEKALREQAKKMNVESLRSNVNTNAQSAEIRIAKAAITIC
FLFVLSWTPYGALAMIGAFGNRALLTPGITMIPACACKFVACLDPYVYAISHPRYRLELQKRLPWLELQE
KPVADTQSTTTEMVHTPAS
>AAC05091.1 short wavelength-sensitive opsin [Cataglyphis bombycina] SWS
MYTNRSVHWEARILPAGPPRLLGWNVPAEELVHIPEHWLVYPEPNPSLHYLLAILYTLFTFVALLGNGLV
IWIFISAKSLRTPSNMFVVNLAFCDFIMMLKAPIFIYNSFNTGFATGHLGCQIFACMGALSGIGASMTNA
AIAYDRYSTIARPLDGKLSRGQVILLIALIWTYTIPWALMPLMHVWGRFVPEGFLTSCTFDYLTDTPEIR
YFVATIFTFSYCIPMSLIIYYYSQIVSHVVNHEKALREQAKKMNVESLRSNTNTNAQSAEIRIAKAAITI
CFLFVLSWTPYGTLAMIGAFGNKALLTPGVTMIPACTCKFVACLDPYVYAISHPRYRLELQKRLPWLELQ
EKPIETQSTTTETVNTASS
>AGH15793.1 ultraviolet sensitive opsin [Ceratosolen solmsi] UV
MSELNWNGTANWEARIQPAGAPRLLGWNVAPEELVYIPEHWLVYSEPNPSLHYLLALLYILFTFIALLGN
GIVIWIFCSAKSLRTPSNMFVVNLAICDFMMMIKTPIFIYNSFNTGFALGHLGCQIFAFIGSLSGIGAAM
TNAAISYDRYSTIAHPLDGKLSRGQVMLFIVLIWTYVLPWGLMPLMNVWGRFVPEGFLTSCSFDYLTDSS
ETRYFVGTIFTFSYAIPMTMIIYFYSKIVGHVMNHEKALREQAKKMNVESLRSNQNQQTQSAEVRIAKAA
ITICFLFVAAWTPYGVMSLIGAFGNKALLTPGVTMIPACACKTVACLDPYVYAISHPRYRLELQKRMPWL
ELQEKPQTDSTSTTTEVTNNPSSG
>AGH15791.1 long wavelength sensitive opsin 2 [Ceratosolen solmsi] LW2
MDLLVPAASNITANALTTTMINIIQTTSITGPHFAHRVMSFNNETVADKLPPEMLHLVGAHWYQFPPLYF
LWHKILGLVMIFLGLIGWAGNGVVVYIFLVTPNLKTPSNLLVINLAFSDFLMMTIMSPPMVINCWFETWA
LGPLMCDIYALIGSLCGGASIWTMTAIAYDRYNVIVKGMSGTPLTMTRAAIQVIIIWLHGLLWAILPLIG
WNRYVPEGNMTSCGTDYVSDEWLGKSYILVYSVFVYYTPLFSIIFSYYHIVSAVAAHEKAMRDQAKKMNV
ASLRSGEQSSISAEAKLAKVALTTISLWFLAWTPYLVTNYMGIFNKQYITPLCTIWASLFAKANACYNPI
VYAFSHPKYRAGLKAKLPCLVFGDTDEQKPAKKQANDATSTQTSDGKA
>AGH15790.1 long wavelength sensitive opsin 1 [Ceratosolen solmsi] LW1
MSPTLLDQTLGPESRQCKPDFVGEISMTSPTGPVFAALTAMAQRGGGGGGGGGGFGGYGGFNNQTVVDKA
APEIHHMIDPYWYQFPPMNPLWYGILGFVIGCLGCVSVIGNGMVVYIFASTKSLRTPSNLLVINLAFSDF
CMMFTMSPPMVINCYYETWIFGPLMCEVYALCGSIFGCASIWTMCMIAFDRYNVIVKGLSAKPMSINGAL
LRILGIWLMASIWTIAPLFGWNRYVPEGNLTACGTDYFSKDWLSRSYIVVYSFFVYFLPLFLIIYSYYFI
IKAVSAHEKNMREQAKKMNVASLRQGDAQSSENKLAKVALMTISLWFMAWTPYLVINWAGIFDLAKLTPL
FTIWGSVKANAVYNPIVYGISHPKYRAALFARFPSLSCAEQPAPDAVSTVSGVTTVADNDKSNA
>AGH15792.1 blue sensitive opsin [Ceratosolen solmsi] Blue
MYFNESRMLNPMAFVGMGGLGSLGVAGVGQVPQVQEHLLGWNHPPEHMDIVHPHWRGFLAPGRYWHIGLA
LIYFMLLVMSFIGNGCVVWIFSTSKLLRTPSNLFIINLALFDLVMALEIPMLIANSFVERMIGWNLGCDI
YAALGSISGIGSAITNAAIAYDRYRTISCPIDGRLNGKQAAVIVAFTWFWSMPFTILPFAKIWGRYATEG
FLTTCSFDFLTDDPDTKVFVASIFCWSYCIPMSLIIYFYSQLIKSVKRHEKMLREQAKKMNVKSLVSNQD
KERSVEMRIAKVAFTIFFLFVCAWTPYAVVTMIGTFGNRELITPFSSMLPAVFAKVVSCIDPWVYAINHP
RYRQELTKRCQWMGINEPDGNASTTAETVSVTTEKLKADDP
>AAY16532.1 violet-sensitive visual pigment [Colias philodice] SWS
MAENFTENEPIAFPYKMVSHEIQKHMLGWNIPEEHQHLVHEHWRQFPDVDRSSHYLLALIYTILTISSVT
GNGLVIWIFSTSKSLRTPSNMFVINLALFDLAMMGEMPHLILNSFYQRMLGYELGCDIYAVLGSLSGIGG
AMTNAVIAYDRYKTISSPIDGRINRAQATLLVIFTWLYAMPFTVFPLTKTWGRFVTEGFLTTCSFDFLSD
DVRTFVLCISIWSYVIPMTLICTFYLKLFGAVRHHEKMLKEQAKKMNVKSLASNKEDAGKSVEIRIAKVA
FTIFFLFICSWTPYGIVAMIGAFGDRSLLTPVVTMIPAVFXKAVSCLDPWVYAINHPRFRVELEKRVPWM
GVREPDPDAQSSTGSAVTNSAEA
>XP_001851157.1 ultraviolet-sensitive opsin [Culex quinquefasciatus] SWS
MPFLEHLSDNYTAVLRPEARLSAETRYLGWNVAPEDLPHIPEHWLKYPEPEASLHYLLGLLYIAFTIFAL
VGNGLVIWIFSSAKSLRTPSNVFIVNLAICDFLMMVKTPIFIYNSFTRGFTTGYLGCQIFAFIGSLSGIG
AGATNACIAYDRYNTIARPFEGKLTHTKAIFITCLVWAYTIPWGLLPLMEIWGRFVPEGYLTSCTFDYLT
NTFDNRMFVGTIFTFSYVLPMSLIIYYYSQIVSHVVNHEKALREQAKKMNVDSLRSNQNQANSSVEVRIA
KAAITVCFLFVASWTPYAVLALIGAFGDKSLLTPGVTMFPACACKFVACLDPYVYAISHPRYRVELQKRL
PWLAITETLPSDTASTTTEATTTNATASS
>AAU07977.1 blue opsin [Danaus plexippus] SWS
MATNFTEDIGPMAYPIKMVSQEVVEHMLGWNIPEEHQDLVHEHWRNFPAVSKYWHFGLAFIYTLLMLASM
TGNGIVIWIFSTSKSLRSPSNMFVINLAIFDFMMMLEMPLLVLNSFHQRLLGYQLGCDIYAVLGSLSGIG
GAITNAVIAFDRYKTISSPLDGRLNHTQAALLILFTWVWATPFSFLPAFRVWGKYVPEGFLTTCSFDFLT
EDEDTRVFVMCIFVWSYVIPMCCICYFYSKLFSAVRLHERMLKEQAKKMNVKSLAANKDDSGKSVEIRIA
KVAFTIFFLFVCAWTPYAFVAMTGAFGDRSILTPVATMIPAVCAKVVSCLDPWVYAINHPRYRAELQKRV
PWMGVREADPDNTSNVSGATAQTQNPAEA
>BAF45422.1 blue-sensitive opsin precursor [Dianemobius nigrofasciatus] UVB
MNSSVGLQGAPIALPYESYVAQMLGWNIPAEHIELVHSHWRGYEAPSKYWHYWFAFMYFCIMIMSCLGNG
IVLWIFATTKSLRTPSNMFVVNQALLDLLMMIEMPMFVLNSLFYQRPIGWEMGCDIYALLGAVSGIGSAI
NNAAIAYDRYRTISFPLDGRLQFGHALAFIVGVWSWAMPFSLLPLLKVWGRYVPEGLLTTCSFDYLTDDE
DTKVFTASIFTWSYAFPLCLIVFFYCKLFKQVRLHEKMLQEQARKMNVKSLQTNQDVAQKSVEIRIAKVA
FTIFFLFLCSWTPYATVAMIGAFGNRALLTPMSTMIPALFSKIVSCIDPWIYAINHPRFRGELLKRAPWF
GVEELKSSDVSSIGTDRTTATAAIETPAA
>BAG71429.1 UV-opsin precursor [Dianemobius nigrofasciatus] UV5
MELQGSNVSNLSVWRPEARLATRLLGWNVPAEELIHIPEHWLTYPAPDAFSYYILGMLYVAFCFIALIGN
GLVIWVFSSAKTLRTPSNIFVINLALYDFIMMLKTPIFIYNSFNLGFGLGQLGCQIFAFMGSVSGIGAAA
TNACIAYDRYRVIARPFDSKMSIKGATLLVLLVWMWALPWAILPLLEIWGRYAPEGYLTSCSFDYLTDTP
ENHMFVLCIFICSYVIPMSLIIYFYSQIVSHVVNHEKALKEQAKKMNVDSLRSNQQQNQTSAEIRIAKVA
IGICFLFVASWTPYAVLALIGAFGNKALLTPGVTMIPACTCKAVACLDPYVYAISHPRYRAELQKRLPWL
CIKEESASDTTSNATTTSTNAGATST
>XP_001956024.3 LOW QUALITY PROTEIN: opsin, ultraviolet-sensitive [Drosophila ananassae] UV/RH7
MEAIILSTLPSLTTNASGSSSHWLTGALSLPEILANSSGSPNTSSADTGSGINLSARDADRHFNISTEAS
NYSYYPGYIHYRDKYDLSYIAKVNPFWLQFEPPHSSTFLAMAALYCLISVVGCVGNAFVIFMFANRKSLR
TPANILVMNLAICDFLMLVKCPIAIYNNIKEGPALGDVACRIYGFVGGLSGTCAIGTLTAIALDRYNVVV
HPLQPLRRCSRLRSYLIILLIWCYSFLFAVMPALDIGLSVYVPEGFLTTCSFDYLNKETPARIFMALFFV
AAYCFPLTAIVYSYFYILKVVFSAGRIQSNKDKAKTEQKLAFIVAAIIGLWFLAWSPYAVVAMMGVFGLE
KHITPLGSMIPALFCKTAACVDPYLYAATHPRFRVEVRMLFYGRGILRRVSTTRSSYMTRSRSSFTHXSG
EGADGGTGRDHRMETYLMNNNLMMVPEETEENEEIVVVAEINNSVSSAIEQSKF
>NP_524035.2 rhodopsin 7 [Drosophila melanogaster] UV/RH7
MEAIIMTTLPNLTTDAGDSSFWLTGALSLSEMLANSSHSHSTGSTTSTAGSSATESSAVNVGKDHDKHVN
DSVSTGLSNYSNYPSYIHYRDKYDLSYIAKVNPFWLQFEPPKSSTFLIMAALYCLISVVGCVGNAFVIFM
FANRKSLRTPANILVMNLAICDFLMLIKCPIAIYNNIKEGPALGDIACRLYGFVGGLSGTCAIGTLTAIA
LDRYNVVVHPLQPLRRCSRLRSYLIILLIWCYSFLFAVMPALDIGLSVYVPEGFLTTCSFDYLNKEMPAR
IFMALFFVAAYCIPLTSIVYSYFYILKVVFTASRIQSNKDKAKTEQKLAFIVAAIIGLWFLAWSPYAIVA
MMGVFGLERHITPLGSMIPALFCKTAACVDPYLYAATHPRFRVEVRMLFYGRGVLRRVSTTRSSYMTRSR
SSFTHRLRTSTTGEGGMGDHRMENYLMNNNLMMVPEETEENEEIVVVAEINNSISSVMEQSKF
>AAA28856.1 Rh4 opsin [Drosophila melanogaster] UV/RH4
MEPLCNASEPPLRPEARSSGNGDLQFLGWNVPPDQIQYIPEHWLTQLEPPASMHYMLGVFYIFLFCASTV
GNGMVIWIFSTSKSLRTPSNMFVLNLAVFDLIMCLKAPIFNSFHRGFAIYLGNTWCQIFASIGSYSGIGA
GMTNAAIGYDRYNVITKPMNRNMTFTKAVIMNIIIWLYCTPWVVLPLTQFWDRFVPEGYLTSCSFDYLSD
NFDTRLFVGTIFFFSFVCPTLMILYYYSQIVGHVFSHEKALREQAKKMNVESLRSNVDKSKETAEIRIAK
AAITICFLFFVSWTPYGVMSLIGAFGDKSLLTQGATMIPACTCKLVACIDPFVYAISHPRYRLELQKRCP
WLGVNEKSGEISSAQSTTTQEQQQTTAA
>CAB06821.1 Rh6 rhodopsin [Drosophila melanogaster] Rh6/LW
MASLHPPSFAYMRDGRNLSLAESVPAEIMHMVDPYWYQWPPLEPMWFGIIGFVIAILGTMSLAGNFIVMY
IFTSSKGLRTPSNMFVVNLAFSDFMMMFTMFPPVVLNGFYGTWIMGPFLCELYGMFGSLFGCVSIWSMTL
IAYDRYCVIVKGMARKPLTATAAVLRLMVVWTICGAWALMPLFGWNRYVPEGNMTACGTDYFAKDWWNRS
YIIVYSLWVYLTPLLTIIFSYWHIMKAVAAHEKAMREQAKKMNVASLRNSEADKSKAIEIKLAKVALTTI
SLWFFAWTPYTIINYAGIFESMHLSPLSTICGSVFAKANAVCNPIVYGLSHPKYKQVLREKMPCLACGKD
DLTSDSRTQATAEISESQA
>AAC47426.1 rhodopsin 5 [Drosophila melanogaster] Rh5/Blue/UV5B
MHINGPSGPQAYVNDSLGDGSVFPMGHGYPAEYQHMVHAHWRGFREAPIYYHAGFYIAFIVLMLSSIFGN
GLVIWIFSTSKSLRTPSNLLILNLAIFDLFMCTNMPHYLINATVGYIVGGDLGCDIYALNGGISGMGASI
TNAFIAFDRYKTISNPIDGRLSYGQIVLLILFTWLWATPFSVLPLFQIWGRYQPEGFLTTCSFDYLTNTD
ENRLFVRTIFVWSYVIPMTMILVSYYKLFTHVRVHEKMLAEQAKKMNVKSLSANANADNMSVELRIAKAA
LIIYMLFILAWTPYSVVALIGCFGEQQLITPFVSMLPCLACKSVSCLDPWVYATSHPKYRLELERRLPWL
GIREKHATSGTSGGQESVASVSGDTLALSVQN
>AAA28854.1 opsin Rh3 [Drosophila melanogaster] RH3/UV3
MESGNVSSSLFGNVSTALRPEARLSAETRLLGWNVPPEELRHIPEHWLTYPEPPESMNYLLGTLYIFFTL
MSMLGNGLVIWVFSAAKSLRTPSNILVINLAFCDFMMMVKTPIFIYNSFHQGYALGHLGCQIFGIIGSYT
GIAAGATNAFIAYDRFNVITRPMEGKMTHGKAIAMIIFIYMYATPWVVACYTETWGRFVPEGYLTSCTFD
YLTDNFDTRLFVACIFFFSFVCPTTMITYYYSQIVGHVFSHEKALRDQAKKMNVESLRSNVDKNKETAEI
RIAKAAITICFLFFCSWTPYGVMSLIGAFGDKTLLTPGATMIPACACKMVACIDPFVYAISHPRYRMELQ
KRCPWLALNEKAPESSAVASTSTTQEPQQTTAA
>AAA28734.1 opsin Rh2 [Drosophila melanogaster] Rh2/LW
MERSHLPETPFDLAHSGPRFQAQSSGNGSVLDNVLPDMAHLVNPYWSRFAPMDPMMSKILGLFTLAIMII
SCCGNGVVVYIFGGTKSLRTPANLLVLNLAFSDFCMMASQSPVMIINFYYETWVLGPLWCDIYAGCGSLF
GCVSIWSMCMIAFDRYNVIVKGINGTPMTIKTSIMKILFIWMMAVFWTVMPLIGWSAYVPEGNLTACSID
YMTRMWNPRSYLITYSLFVYYTPLFLICYSYWFIIAAVAAHEKAMREQAKKMNVKSLRSSEDCDKSAEGK
LAKVALTTISLWFMAWTPYLVICYFGLFKIDGLTPLTTIWGATFAKTSAVYNPIVYGISHPKYRIVLKEK
CPMCVFGNTDEPKPDAPASDTETTSEADSKA
>AAA28733.1 opsin [Drosophila melanogaster] Rh1/LW
MESFAVAAAQLGPHFAPLSNGSVVDKVTPDMAHLISPYWNQFPAMDPIWAKILTAYMIMIGMISWCGNGV
VIYIFATTKSLRTPANLLVINLAISDFGIMITNTPMMGINLYFETWVLGPMMCDIYAGLGSAFGCSSIWS
MCMISLDRYQVIVKGMAGRPMTIPLALGKIAYIWFMSSIWCLAPAFGWSRYVPEGNLTSCGIDYLERDWN
PRSYLIFYSIFVYYIPLFLICYSYWFIIAAVSAHEKAMREQAKKMNVKSLRSSEDAEKSAEGKLAKVALV
TITLWFMAWTPYLVINCMGLFKFEGLTPLNTIWGACFAKSAACYNPIVYGISHPKYRLALKEKCPCCVFG
KVDDGKSSDAQSQATASEAESKA
>XP_002007363.1 GI12900 [Drosophila mojavensis] UV/RH7
METIMSTLPTLTADDGSLWITSALTELLASGANSSSGSSSVVADGTQNATFVAAATTTTTTVAAAAAAAA
AAAVNASTATTANATKGHHKHPHGVNDSETDLSSYPGYIHYRDKYDLTYIAKVNPFWLQFEPPDTSTFYI
MAGLYCLISVVGCFGNAFVIFMFGSRKSLRTPANILVMNLAICDFLMLVKCPIAIYNNIQEGPALGDAAC
RLYGFVGGLSGTCAIGTLTAIALDRYNVVVHPLQPLRRYSRLRSYLIIFAIWCYSFLFAVMPALDVGLSV
YVPEGFLTTCSFDYLNKETPARIFMALFFVAAYCIPLASIVYSYFYILKVVFTANRIQSSKDKAKTEQKL
TFIVAAIIGLWFIAWSPYAIVAMMGVFGQEQHITPLGSMIPALFCKTAACVDPYLYAATHPRFRVEVRML
MYGRGVLRRVSTTRSSYMTRSRSSFTHRLRPSSGDCENRAEPYTLNNNLMMVPEETEENEEIIVVAEINN
SISGVMEQSKF
>XP_002134833.2 opsin, ultraviolet-sensitive [Drosophila pseudoobscura] UV/RH7
MVMEALMAALPTLTTEAAGSSLWLTSALSLSEMLANSSTSPNESLVAATTSSAAVATASTTSAAEAVGKV
PDKHEVNDNVSTVLSSYPGYIHYRDKYDLSYIARVNPFWLQFEPPKSSTFYLMAALYCLISVVGCVGNAF
VIFMFANRKSLRTPANILVMNLAICDFLMLVKCPIAIYNNIKEGPALGDAACRIYGFVGGLSGTCAIGTL
TAIALDRYNVVVHPLQPLRRCSRLRSYLIIFLIWSYSFLFAVMPALDIGLSVYVPEGFLTTCSFDYLNKE
TPARIFMALFFVAAYCVPLTTIVYSYFYILKVVFTASRIQSNKDKAKTEQKLAFIVAAIIGLWFLAWSPY
AIVAMMGVFGQERHITPLGSMIPALFCKTAACVDPYLYAATHPRFRVEVRMLFFGRGVLRRVSTTRSSYM
TRSRSSFNRRLRPTPDAEHRVESYLMNNNLMMVPEETEENEEIVVVAEFNNSSYSGMEQSKF
>CAA46710.1 rh3 opsin [Drosophila pseudoobscura] RH3/DIP
MEYHNVSSVLGNVSSVLRPDARLSAESRLLGWNVPPDELRHIPEHWLIYPEPPESMNYLLGTLYIFFTVI
SMIGNGLVMWVFSAAKSLRTPSNILVINLAFCDFMMMIKTPIFIYNSFHQGYALGHLGCQIFGVIGSYTG
IAAGATNAFIAYDRYNVITRPMEGKMTHGKAIAMIIFIYLYATPWVVACYTESWGRFVPEGYLTSCTFDY
LTDNFDTRLFVACIFFFSFVCPTTMITYYYSQIVGHVFSHEKALRDQAKKMNVDSLRSNVDKSKEAAEIR
IAKAAITICFLFFASWTPYGVMSLIGAFGDKTLLTPGATMIPACTCKMVACIDPFVYAISHPRYRMELQK
RCPWLAISEKAPESRAAISTSTTQEQQQTTAA
>XP_002068301.1 opsin, ultraviolet-sensitive [Drosophila willistoni] UV/RH7
MDMDMALDMNDAATTTSLWITSAALSLSEILVNTTSHVVTTSPASTSTVETTAVAAVTATGKVVHDDEKH
HHHHHHHHQDEVNDNNVTTVLSSYPGYIHYRDKYDLSYIAKVNPFWLQFEPPRSSTFYIMAALYCLISVV
GCIGNAFVIFMFSNRKSLRTPANILVMNLAICDFLMLVKCPIAIYNNIKEGPALGDIACRIYGFVGGLSG
TCAIGTLTAIALDRYNVVVHPLQPLRRCSRLRSYLVIVMIWCYSFLFAIMPALDVGLSVYVPEGYLTTCS
FDYLNKETPARIFMALFFVAAYCVPLTCIMFSYFYILKVVFTANRIQSNKDKAKTEQKLTFIVAAIIGLW
FLAWSPYAVVAMMGVFGLEQHITPLGSMIPALFCKTAACVDPYLYAATHPRFRVEVRMLIYGRGVLRRVS
TTRSSYITRSRSSFTRRLRTGSELDMRTEPYIMNNNLMMVPEETEENEEIVVVAEINNPSRCVSMHEHTS
KF
>XP_002094554.1 uncharacterized protein Dyak_GE20143 [Drosophila yakuba] UV/RH7
MEAIIMTTLPALTTDAGDSSSFWLTGALSLSEMLANSSHGHSTGSTSSTAGSSATESSTVNVGKDHDVTK
HVNDSVSTGLSNYSNYPSYIHYRDKYDLSYIAKVNPFWLQFEPPKSSTFLVMAALYFLISVVGCVGNAFV
IFMFANRKSLRTPANILVMNLAICDFLMLIKCPIAIYNNIKEGPALGDIACRLYGFVGGLSGTCAIGTLT
AIALDRYNVVVHPLQPLRRCSRLRSYLIILLIWCYSFLFAVMPALDIGLSVYVPEGFLTTCSFDYLNKET
PARIFMALFFVAAYCIPLTSIVYSYFYILKVVFTASRIQSNKDKAKTEQKLAFIVAAIIGLWFLAWSPYA
IVAMMGVFGLERHITPLGSMIPALFCKTAACVDPYLYAATHPRFRVEVRMLFYGRGVLRRVSTTRSSYMT
RSRSSFTHRLRTSTTGDGGMGDHRMENYLMNNNLMMVPEETEENEEIVVVAEINNSVSSVMEQSKF
>AEG78686.1 UV-sensitive opsin [Gryllus bimaculatus] UV
MELQGSNVSHLGVWRPEARLATRLLGWNVPAEELIHIPEHWLTFPEPEAFSHYLLGMLYVAFCAIALVGN
GLVIWVFSSAKSLRTPSNVFVINLAICDFIMMLKTPIFIYNSFNLGFAMGQLGCQIFGFMGSISGIGAAT
TNACIAYDRYRVIARPFDSKMSIKGATMLVLLLWTYTLPWAIMPLLEVWGRFAPEGYLSSCSFDYLTDTP
ENNMFVLCIFICSYVIPMSLIIYFYSQIVSHVVNHEKSLKEQAKKMNVDSLRSNQQQNQTSAEIRIAKVA
IGICFLFVASWTPYAVLALIGAFGNKTLLTPGVTMIPACTCKAVACLDPYVYAISHPRYRVELQKRLPWL
CIKEQTASDASSVATTTSTNATTTTST
>AEG78684.1 green-sensitive opsin [Gryllus bimaculatus] GreenB/LW
MTVLPNEPHFSAYQWGSGGGMGGNITVVDKVLPEMMHMVDAYWYQFPPMNPLWHGLLGFVIGVLGVISVL
GNGMVVYIFCSTKGLRTPSNLLVVNLAFSDFLMMLAMSPAMVINCYYETWVLGPLMCELYGMAGSLFGCG
SIWTMTMIALDRYNVIVKGLSAKPMTNKTAALRILFVWVTSIAWTIMPFFGWNRYVPEGNMTACGTDYLT
KTWQSRSYILVYSFFVYFAPLFTIIYSYFFIVQAVAAHEKAMREQAKKMNVASLRSADNANTSAECKLAK
VALMTISLWFFAWTPYLVINYTGIFDGAKISPLATIWSSLFAKANAVYNPIVYGISHPKYRAALQKKFPS
LACANAEDDTSSVASGATTCTEEKPSA
>AEG78683.1 green-sensitive opsin [Gryllus bimaculatus] GreenA/LW
MDNILALTPSLLQPKAPEAWQQVSNVTVVDNVPPDMLHLIDAHWYQFPPLNPLWHAILGFMIGCLGFVSW
MGNGVVIYIFSTTKGLRTPSNLLVVNLAFSDFLMMVVMSPPMVVNCFYETWVLGELMCQIYGMCGSLFGC
ASIWTMTMIAMDRYNVIVKGLAGKPLTIKTALLRIIVVWLFALAWTIAPLFGWNRYVPEGNMTACGTDYL
NKDWFSRSYILVYSVFVYYLPLFTIIYSYYFIVKAVAAHEKAMREQAKKMNVASLRSAENANTSAECKLA
KVALMTISLWFMAWTPYLVINYMGVFQGANISPLATIWGSLFAKANAVYNPIVYGISHPKYRAALKEKLP
CLVCGQTESPETTSQASAGTTNTNAAEKA
>AEG78685.1 blue-sensitive opsin [Gryllus bimaculatus] Blue/SW
MNSTTSLGGAPIALPYESYVVQLLGWNIPAEHIELVHPHWRGYETPSKFWHFGFAFMYFCIMVMSCLGNG
IVLWIFGTTKSLRTPSNMFVVNQALLDMLMMIEMPLFVLNSLFYQRPIGWEVGCDIYALLGSVSGIGSAI
NNAAIAYDRYRTIAFPLDGRLQFGHAMAFILGTWVWAMPFSLLPLLRVWGRYVPEGFLTTCSFDYLTDDE
DTRVFTASIFVWSYAFPLCLIIFFYCKLFNQVRFHEKMLKDQARKMNVKSLQTNQDAEQKSVEIRIAKVA
FTIFFLFLCSWTPYATVAMIGAFGNRALLTPMSTMIPALTAKIVSCIDPWIYAINHPRFRGELLRRAPWF
GVKEINPSDVGSVTTDRTTTTGTTESVSA
>AAY16537.1 ultraviolet-sensitive visual pigment [Heliconius erato] SWS
MENETQNYNVYGAFFAPLRSSDGVKMLVDGLDSVDLAVIPEHWLSYTSPPASAHTALALLYSFFTAAALI
GNGLVIFIFATSRSLRTSSNLLILNLAIFDFIMMAKAPIFIYNSAMRGFATGALGCQIFSVMGSYSGIGA
SMTNACIAYDRHSTITRPLDGRLSRGKALLMIACVWIYATPWALMPLFNVWGRFVPEGYLTSCTFDYLSN
TFDTKLFVGCIFTCSYLFPMCFIIYFYSGIVKQVFAHEAALREQAKKMNVESLRSNQNASAESAEIRIAK
AALTVCFLFVASWTPYGVMSLIGAFGDQQLLTPGVTMIPAVACKTVACIDPWVYAISHPKYRQELQRRMP
WLQIREPDDNASTGTNNTTNSTAPAASA
>AAY16530.1 blue-sensitive visual pigment [Heliconius melpomene] SWS
MATNYTDDIGPVAYPLKMVSQEVVEHMLGWNIPEEHQDLVHEHXRNFPAVSKYAHFVLALIYSFLILASV
SGNGIVIWIFSTSKSLRTASNMFVINLAVFDMMMMIEMPMLVLNSFYQRLVGYQLGCDIFAVLGSLSGIG
GAITNAVIAYDRYKTISSPLDGRLNRVQASLLILFTWLWALPFTIMPAFRIWGRFVPEGFLTTCSFDYFT
EDQDTKVFVMCIFAWSYCIPMLLLCYFYSKLFGAVRLHERMLKEQAKKMNVKSLAANKEDAGKSIEIRIA
KVAFTIFFLFVCSWTPYAFVAMVGAFGDRSILTPVTTMIPAVCAKIVSCIDPWVYAINHPRYRAELQKRL
PWMGVREADPDTVSTSSGATAQTQNPTAEA
>ABI97874.1 long wavelength-sensitive opsin, partial [Hermeuptychia hermes] Rh1/LWS
YQFPPMNPLWHGLLGFVIAVLGFVSITGNGMVVYIFTTTKSLKTPSNILVVNLAFSDFLMMCVMSPPMXV
NCYYETWVFGPLACQLYXCAGSLFGCASIWTMTMIAFDRYNVIVKGIAAKPMTINGAMLRVLGIWAFSLA
WTVAPMFGWGRYVPEGNMTACGTDYFDKSWSNRSYILIYSIFCYYSPLLLIIYSYFFIVQAVAAHEKAMR
EQAKKMNVASLRNGDQANTSAECKLAKVALMTISLWFMAWTPYLVINYAGIFETMTISPLVTIWGSVFAK
ANAV
>BAQ54908.1 opsin, rhodopsin-7 like [Ischnura asiatica] UV/Rh7
MFARMCVFVASALFASATRNESVLPEELTSLDENILTLAFSFEGNGTAEGDLDESKTLVVGLSEQREEPQ
AANETLDTAETFIGPREEPLEVPRGVADRSAVIVPAPSNLSDREEINRAVRELFKSRWPTQLWKDHGTYT
DEYLLLINPHWLQFPPPSQISYYVLAVLYTILMTLGVSGNCLVIFMFCRCKSLRTPANILVMNLAISDSL
MMLKMPAFIYNCIYLGPALGNIGCQVYGFLGGLTGTTSIATLAAIALDRYFVVLYPLEPLKVPTRARARV
CVLLAWAYGAIFSSMPLFGLNRYVPEGYLTSCSFDYLTDDEVSRTFIVVFFVAAWVIPFALISFCYAAIC
RAVALAANYSSSNTVRKLSNSNNASSRREQQRRRTEIRLAIVVLAVVALWFVSWTPYATVALLGFSGNQQ
LITPLVSMIPALFCKMASCVDPFVYAITHPRFRKEFARRFPFCGGSGALRKGSAEKIARKISMKRRETSK
DKRKKHGDKEEGMSVSEEEVVMVDMRGSSIVDNSDFTSTSGDRRNGDWLSDGPWTTDGRLYRSFPAPGIR
HPFGSWIPKAKKNSEGKNIGSQNSEVFSMPMRDPKAMNEIIIRSDIEPTTV
>BAQ54920.1 opsin, ultraviolet sensitive type [Ischnura asiatica] RhUV
MAPNMISDVLPASMLSSPDSPGCANSTVFRPEYRVGGKYLGWNVPAEELHHIPEHWLVYEEPESYMHYLL
GLLYICFMFVALSGNGIVIWVFTCAKSLRTPSNMFVVNLAILDFLMMAKTPIFIYNSFNLGFALGGYGCQ
IFAFVGSISGIGAAVTNAAIAFDRYRAIARPFDGKLSAGKVLVILALIWGYTLPWALFPLLGTWGRFVPE
GYLTSCSFDYLTNTAENKIFVMMLFFFSYVIPMFMICFYYAQIVNHVFDHEKALREQAKKMNVDSLRSNQ
NMNAVSAEVRIAKAAITVCFMFVASWTPYAICALIGAFGNKALLTPGVTMIPACTCKAVACIDPWVYAIS
HPKYRLELQKRLPFLRINEPDPPADTKSEATVATTEG
>BAQ54919.1 opsin, short-wavelength sensitive type [Ischnura asiatica] RhSWb2
MNVSYAMSTLLGVSGPKSLLAPDDDAFLGSKIDDAYMAYIHPHWTTFRAPAAYQHFLLGLIYALIFVVGM
LGNMLVIVTFFTTKSLRTPSNTFVVNLAIFDALMMSKLPLFVLNSAVEGQIFGKIGCDIFGLVGSYSGMG
AAITNAAIAFDRYRTIAFPLDGRLGMKAAIGLVVFTWLWATPFSILPLFEVWNRYAPEGYLTTCSFDYMR
EGKSTQLFVMTIFSWAYVCPLLMIAMFYSRIITHVRNHEKMLKEQAKRMNVKSLSQGDNDKSAEIRIAKV
AISIVFLFICAWTPYALVALIGCFGDKHMMTPTFSMFPAIACKTVACVDPWIYAINHPRFRAEIQKKVPW
LCIFGQEKKADDSKSVTSGATEVKSETA
>BAQ54918.1 opsin, short-wavelength sensitive type [Ischnura asiatica] RhSWb1
MNFSHSVVAHPLFLRGALSPSSNSLMESDENAFLGSGIDADYMSYIHPHWTTFQAPAAYQHFLLGLIYAV
ILVVGMTGNMLVIVTFFTTKSLRTPSNTFVVNLAIFDTLMMSKLPMFVLNSAIEGQIFGKIGCDIYGLIG
SYSGMGAAITNAAIAFDRYRTIAFPLDGRLGMKAAIGLVIFTWLWATPFSILPFFEWWNRYAPEGYLTTC
SFDYMREGKSTQLFVMTIFAWAYVFPLLMIALFYSKILGHVRNHEKMLKEQAKRMNVKSLSQGDNEKSAE
IRIAKVAISIVFLFICAWTPYALVALIGVFGEKTMMTPTFSMFPAIACKTVACIDPWIYAINHPRFRAEI
QKKVPWLCIFGPEKDKSDSKSIASEGTEVKSEPA
>BAQ54917.1 opsin, long-wavelength sensitive type [Ischnura asiatica] RhLWF4
MASAALMGEPHAAAWGSGGSYSNHTVVDMVLPEMLSKIDPHWYQFPPMNPLWHGILGFVIGCLGIVSWCG
NGVVIYIFSTTKSLRTPSNLLVVNLAFSDFFMMVVMCPFMLVNCHHETWVFGPLMCELYAFAGSLFGCAS
IWTMVSIAMDRYNVIVKGLSGKPLTVKKALAWILLIWVHAAVWTIFPMVGWNRYVPEGNMTACGTDYLTK
DWFHKSYILVYSVFCYWLPLFVIIYSYTFIVQAVAAHEKQMREQAKKMNVASLRSAEAQNTSAECKLAKI
ALMTISLWFMAWTPYLIINFAGIFETMTISPLVTIWGSLFAKANAVYNPIVYGISHPKYRAALNEKLPFL
ACAAAEPAPPADNQSSGTAASAEEKA
>BAQ54916.1 opsin, long-wavelength sensitive type [Ischnura asiatica] RhLWF3
MASAALLGQPEAARYGASNQTVVDMVLPEMLHLIDPHWYQFPPMNPLWHGILGFVIGCLGVISWCGNGVV
IYVFSCTKSLRTPSNLLVVNLAFSDFCMMVVMCPFMLINCYNETWIFGPLMCELYAFAGSLFGCTSIWTM
VTIALDRYNVIVKGLSGKPLTVKKALLWILLVWVHAAVWTIFPMFGWNRYVPEGNMTACGTDYLTKDWFH
KSYILVYSVFCYWLPLFVIIYSYTFIVQAVAAHEKQMRDQAKKMNVASLRSADAQNTSAECKLAKIALMT
ISLWFMAWTPYLIINFAGIFETMTISPLVTIWGSVFAKANAVYNPIVYGISHPKYRAALNEKLPFLACAA
AEPAAPAADNQSSGTAASTEEKA
>BAQ54915.1 opsin, long-wavelength sensitive type [Ischnura asiatica] RhLWF2
MALAMGEPMAAAQWGSNKTVVDMVLPEMTHLIDPHWYQFPPMNPLWHGILGFVIGCLGVVSWCGNGVVIY
IFSTTKSLRTPSNLLVVNLAFSDFFMMVVMCPFMLINCMHETWVFGPLMCELYAFAGSLFGCTSIWTMVT
IAMDRYNVIVKGLSGKPLTVKKALLWIFLVWAHAAVWTVFPMVGWNRYVPEGNMTACGTDYLTKDWFHKS
YILVYSVFCYWLPLFVIIYSYTFIVQAVAAHEKQMREQAKKMNVASLRSAEAQNTSAECKLAKIALMTIS
LWFMAWTPYLIINFAGIFETMTISPLVTIWGSLFAKANAVYNPIVYGISHPKYRAALNEKLPFLVCGGDE
QPAPPADNASSGTATEEKA
>BAQ54914.1 opsin, long-wavelength sensitive type [Ischnura asiatica] RhLWF1
MEAAMVPGEPQMARWGSSYATNHTVVDMVLPEMLHLIDPHWYQFPPMNNLWHGILGFVIGCLGVISWCGN
GVVIYVFSCTKSLRTPSNLLVVNLAFSDFFMMVVMCPFMLINCMHETWIFGPLMCELYAFAGSLFGCASI
WTMVTIALDRYNVIVKGLSGKPLTIKKALFWIFLVWAHAAVWTIFPMVGWNRYVPEGNMTACGTDYLTKD
WFHKSYILVYSVFCYWLPLFVIIYSYTFIVQAVAAHEKQMREQAKKMNVASLRSAETQNTSAECKLAKIA
LMTISLWFMAWTPYLIINFAGIFETMTISPLVTIWGSLFAKANAVYNPIVYGISHPKYRAALNEKLPFLV
CGSDEQPAAAAASDAQSNGTATSEKA
>BAQ54913.1 opsin, long-wavelength sensitive type [Ischnura asiatica] RhLWE1
MATAALMSIPKMEARSGFPNHTVVDRVLPEMLHLIDPHWYQFPPMNPLWHGILGFVIGVLGVISWCGNGV
VIYVFLTTKALRTPSNMLVLNLALSDFLMMVIQCPFMLINCFYETWIFGPLMCDLYAFFGSLFGCTSIWT
MATISLDRYNVIVKGMAGKPLTIKRALLWLIIVWTHALLWTILPMLGWNRYVPEGNMTSCGTDYLTKDWF
HKSYILVYSFFCYFTPLFTIIYSYFFIVQAVAAHERAMKEQAKKMNVASLRSSEQQNTSAECKLAKVALM
TITLWFMAWTPYLVINYGGLFESITMTPLVTIWGSVFAKASAVYNPIVYGISHPRYRAALSEKLPCLVCG
TTEKGGAAESSAKSDATENSTEKA
>BAQ54912.1 opsin, long-wavelength sensitive type [Ischnura asiatica] RhLWD1
METIAEASARMAAASRWSGNSFSNATVVDMVPPEMLPWVDPHWYQFPPMNPLWHGILGFVIAVLGFISWA
GNGVVIYVFSCTKSLRTPSNLLVVNLAVSDFLMMVFMCPFMLVNCYYETWVFGPLMCQIYGMAGSLFGCA
SIWTMVTVALDRYNVIVKGLAGTPLTIKRALAWITFVWVHAAAWTVMPMFGWNRYVPEGNMTACGTDYLT
KDWFHKSYILVYSVFCYWLPLLTIIYAYTFIVQAVAAHEKAMREQAKKMNVASLRSAEAQNTSAECKLAK
IALMTISLWFMAWTPYLIINFSGIFETMAISPLFTIWGSVFAKANAVYNPIVYGISHPKYRAALNEKLPM
LSCGGDSPGDNQSQASATTTATTDEKA
>BAQ54911.1 opsin, long-wavelength sensitive type [Ischnura asiatica] RhLWC1
MAAAALMGEPMAGARWGGPSFSNQTVADMVPAEMLPWVDAHWYQFPPLNPLWHGILGFVIGCLGVVSWCG
NGVVIYIFSSTKSLRTPSNLLVVNLAVSDFLMMVFMCPIMVVNCYYETWVFGPLACQVYGLAGSLFGCTS
IWSMVAIAMDRYNVIVKGLSGKPMTTKRAVLWNAFVWAHSALWTILPMFGWNRYVPEGNMTACGTDYLTK
DWFSKSYILVYSAFCYWIPLLVIIYSYYFIVQAVAAHEKSMREQAKKMNVASLRSSEAQNTSAECKLAKI
ALMTISLWFVAWTPYLIINFAGIFQTMTISPLLTIWGSLFAKANAVYNPIVYGISHPKYRAALAEKLPML
VCAGDKTADSETQSQNTVVSASSGEEKA
>BAQ54910.1 opsin, long-wavelength sensitive type [Ischnura asiatica] RhLWA2
MSGDLGPSFSAYNWNNANLGNMTVVDKVPPEMLFLVDSHWYQFPPLNPLWHSLLGFFISMLGFISVCGNG
VVIYVFSCTKSLRTPSNMLVVNLAISDFGLMSTMAPMMTINCYFETWSLGPFMCQIYGMLGSMFGCVSIW
TMTVIAWDRYNVIVKGLSAKPLTTKGALFWIFQVWLNSAIWTVAPVLGWNRYVPEGNMTSCGTDYLSTDW
VSVSYIWAYSVFVYALPLGIIIYAYWFIVQAVAAHERQMREQAKKMNVASLRSSEAQATSAECKLAKVAL
MTISLWFIAWTPYLIINIAGLFAPKSLSPLASIWGAIFAKANAVYNPIVYGISHPKYRAALYQKFPSLAC
SPEPTPADNQSQGSAGTAVSDEKASA
>BAQ54909.1 opsin, long-wavelength sensitive type [Ischnura asiatica] RhLWA1
MALAGPEFSAFSMASMGGYRANMTVVDKVPPEMLFLVDSHWLQFPPLNPLWHSILGFFLIILCTISVSGN
GVVIYVFSTTKSLRTPSNLFVVNLAISDFLLMATMAPMMTINCYNETWVLGPFMCQIYGMLGSLFGCVSI
WTMSVIAMDRYNVIVKGLSAKPMTNKRALFWIFNVWANSIVWTVAPVLGWNRYVPEGNMTSCGTDYFSKD
WVSVSYIWAYSMFVYGLPLFVIVYAYWFIVKAVAVHEKQMKEQAKKMNVASLRTAEAKAASTEYKLAKIA
LMTISLWFIAWTPYLIINLAGYFKPASLSPLASIWGAVFAKANACYNPIVYGLSHPKYRAALYQKFPCLS
CTSDSSDDSHSQASGATTVSDEKSAA
>ABA44351.1 long wavelength-sensitive opsin, partial [Limenitis archippus obsoleta] LWS
YQFPPMDPLWHGLLGLVMGVLGFVSIAGNGMVVYIFTTTKTLKTPSNTLVVNLALSDFCMMLVMSPPMVI
SCYYETWVFGPLACQLYACTGSLFGCASIWTMTMIAFDRYNVIVKGIAAKPMTINGALLRVLGIWAFALA
WTIXPLFGWGRYVPEGNMTACGTDYFDKTWVNRSYILVYSIACYYTPLFLIIYSYFFIVQAVAAHEKAMR
EQAKKMNVASLRSSDQGNTSAECKLAKVALMTISLWFMAWTPYLVINYAGIFETMTISPLVTIWGSVFAK
ANAV
>AAY16535.2 blue-sensitive visual pigment [Limenitis arthemis astyanax] SWS
MATNYTDDIGPVAYPLKMVSKEVVENMLGWNIPEEHQELVHEHWRNFPAVSKYWHICLALIYTILMVASI
SGNGIVIWIFSTSKSLRSASNMFVINLAIFDMMMMLEMPMLVINSFYQRLVGYQLGCDIYAVLGSLSGIG
GAMTNAVIAFDRYKTISSPLDGRLNRVQAALLIAFTWFWALPFTILPAFKVWGRYVPEGFLTTXSFDYFT
EDQDTKVFVMCIFVWSYVVPMLFICFFYSKLFGAVRLHERMLKEQAKKMNVKSLAAGKEDAGKSVEIRIA
KVAFTIFFLFVCSWTPYAFVTMTGAFXDRSILTPLTTMVPAVCAKIVSCIDPWVYAINHPRYRVELQKRL
PWMGVREADPDSVSSTSGATAQTQHAAAEA
>BAH56228.1 UV-sensitive opsin [Luciola cruciata] UV5
MILHNATVFAAAQTQDDPDSIVHLLGWNVPKSELHHIPEHWLVYPEPEASIHYLLGIVYIFICFMGIVGN
GLVLWIFSTSKSLKTASNMFVVNLAFCDFIMMMKMPIFVYNSFNRGYALGHIGCQIFGFVGSLSGIGAGM
TNAFIAYDRYATISNPLEGKLTRTKALIMIFIIWGYTFPWAVLPMFEVWCRFVPEGFLTSCTFDYLTDTF
DNDMFVAVIFICSYVIPMSMIIYFYSQIVKHVMHHEKALRDQAKKMNVESLRSNQSLQSQSIEIKIAKVA
IMVCFLFVASWTPYAVLALIGGFGDQSLLTPGVTMVPALACKFVACLDPYVYALSHPRYRMELQKRLPWL
AIKEDAVSDAQSMVTTTTAAATPAATEQAPTA
>BAH56227.1 long-wavelength sensitive opsin [Luciola cruciata] LMS
MSVLGEPSFAAWASQAGVMSSRFGGGNITVVDKVPPDMLHLIDAHWYQYPPLNPLWHAILGFMIGVLGCI
SVTGNGMVIYIFSTTKSLRSPSNLLVVNLAFSDFLMMFTMAPPMVINCYNETWVWGPLFCQIYGMLGSLF
GCTSIWTMTMIALDRYNVIVKGLSAKPLTKQGALIRIFLVWVFSIGWTIAPVFGWNRYVPEGNMTACGTD
YLSTGWFSRSYILFYSWFVYFIPLFAIIYSYWFIVQAVSAHEKAMREQAKKMNVASLRSSEAAQTSAECK
LAKVALMTISLWFLAWTPYLVTNYAGIFDGSKISPLATIWSSLFAKANAVYNPIVYGISHPKYRQALQKK
FPSLVCAAEPDDTVSQTTAATAASEEKAAA
>AAT91641.1 ultraviolet-sensitive rhodopsin [Lycaena rubidus] SWS
MIPSLSMDTKNESYHLYGAYFAPLRSSDEPEMLVDGLTGEDLEAVPEHWLSYTAPPASAHTALALLYIFF
TAAALIGNGLVIFIFATTKSLRTSSNLLILQLAILDFIMMAKAPLFIYNSAMRGFATGVLGCQIFALMGS
YSGIGAGMTNACIAYDRHSTITRPLDGRLSRGKVILMIACIWIYATPWSLLPLFKVWGRYVPEGYLTSCT
FDYLTDTFDTKLFVACIFVCSYVFPMSMIIYFYSGIVKQVFAHEAALREQAKKMNVDSLRSNQNAAAESA
EIRIAKAALTVCFLFVASWTPYGVMALIGAFGDQRLLTPGVTMIPAVACKAVACIDPWVYAISHPKYRQE
LQRRMPWLQINEPSDTASTGTTNTTNSTAPAASA
>AAT91640.1 blue-sensitive rhodopsin [Lycaena rubidus] B2/SWS
MEGNFTDNIGPLAYPFQMVSKETEEHVLGWNYPEEYQFMVQDHWRSYPAISKYWHYGLAFIYTMLFLASV
TGNGIVIWIFSTSKALRSPSNMFVINLAVFDVMMMLEMPIFILNSFHHRIVGYQTVCDIYATLGSISGFG
GAITNAVIAYDRYKTISCPLDGRVTKTQALLLILFTWVWALPFTILPAFKLWSKFVPEGFLTTCSFDYLT
EDSDTKVFVMSCCVWSYFIPVIILCYYYFQLFGAVRTHEKMLREQAKKMNVKSLASNKEDGGKSVEIRIA
KVAFTIFFLFICAWTPYAFVTLVGAFGDRSILSPVATMVPAVCAKTVSCIDPWVYAINHPRYRAELTKRL
PWLGVRESDPDTASSSSTATSQTQHHTAEA
>AAT91639.1 blue-sensitive rhodopsin [Lycaena rubidus] B1/SWS
MAYNFTDDFGPVAHPLKMVSSEAEEHMLGWNIPEEYQYFVHEHWRNFPAVSKYWHYGLAFIYTLLMCASC
LGNGIVIWIFSTSKSLRSPSNMFVINLALFDTLMMFEMPLLIVNSFYQKMLGYQLSCDIYASFGAMSGIG
GAMTNAIIAFDRYKTISCPLDGRITKVQALILIAFSWVWSIPFTFLPAFKVWGRFIPEGFLTTCSFDYLT
DDPDTKLFVMCIFCWSYMIPMIFLCFFYSKLFSAVRMHEKMLREQAKKMNVKSLASNKDDAGKSVEIRIA
KVAFTIFFLFVCSWTPYAFVTMTGAFGDRNILTPVATMVPAVCAKIVSCIDPWVYAINHPRYRAELEKRV
SWLGVKEXNPDTVSTSSTATSQAPADA
>sp|O96107.1|OPS3_Rhodopsin 3, short-wavelength Manop3/UVB
MATNFTQELYEIGPMAYPLKMISKDVAEHMLGWNIPEEHQDLVHDHWRNFPAVSKYWHYVLALIYTMLMV
TSLTGNGIVIWIFSTSKSLRSASNMFVINLAVFDLMMMLEMPLLIMNSFYQRLVGYQLGCDVYAVLGSLS
GIGGAITNAVIAFDRYKTISSPLDGRINTVQAGLLIAFTWFWALPFTILPAFRIWGRFVPEGFLTTCSFD
YFTEDQDTEVFVACIFVWSYCIPMALICYFYSQLFGAVRLHERMLQEQAKKMNVKSLASNKEDNSRSVEI
RIAKVAFTIFFLFICAWTPYAFVTMTGAFGDRTLLTPIATMIPAVCCKVVSCIDPWVYAINHPRYRAELQ
KRLPWMGVREQDPDAVSTTTSVATAGFQPPAAEA
>sp|O02465.2|OPS2_Rhodopsin 2, short-wavelength Manop2/UV5
MNNQSENYYHGAQFEALKSAGAIEMLGDGLTGDDLAAIPEHWLSYPAPPASAHTALALLYIFFTFAALVG
NGMVIFIFSTTKSLRTSSNFLVLNLAILDFIMMAKAPIFIYNSAMRGFAVGTVGCQIFALMGAYSGIGAG
MTNACIAYDRHSTITRPLDGRLSEGKVLLMVAFVWIYSTPWALLPLLKIWGRYVPEGYLTSCSFDYLTNT
FDTKLFVACIFTCSYVFPMSLIIYFYSGIVKQVFAHEAALREQAKKMNVESLRANQGGSSESAEIRIAKA
ALTVCFLFVASWTPYGVMALIGAFGNQQLLTPGVTMIPAVACKAVACISPWVYAIRHPMYRQELQRRMPW
LQIDEPDDTVSTATSNTTNSAPPAATA
>sp|O02464.2|OPS1_Rhodopsin 1, long-wavelength ManOp1/LMS
MDPGPGLAALQAWAAKSPAYGAANQTVVDKVPPDMMHMIDPHWYQFPPMNPLWHALLGFTIGVLGFVSIS
GNGMVIYIFMSTKSLKTPSNLLVVNLAFSDFLMMCAMSPAMVVNCYYETWVWGPFACELYACAGSLFGCA
SIWTMTMIAFDRYNVIVKGIAAKPMTSNGALLRILGIWVFSLAWTLLPFFGWNRYVPEGNMTACGTDYLS
KSWVSRSYILIYSVFVYFLPLLLIIYSYFFIVQAVAAHEKAMREQAKKMNVASLRSSEAANTSAECKLAK
VALMTISLWFMAWTPYLVINYTGVFESAPISPLATIWGSLFAKANAVYNPIVYGISHPKYQAALYAKFPS
LQCQSAPEDAGSVASGTTAVSEEKPAA
>AAG17120.1 UV-wavelength like opsin [Megoura viciae] UVB
MDFNRSVSRPLSQLGSSFMENEDELQLMGWNLTPEDLTHIPEHWLSYPEVRSLYHYILAFSYTILFCIGV
IGNGLVLWIFCVSKPLRTPSNLFVLNLALCDFSMVLVLPILIYDSIDHKYPGHLQCQIFALCGSISGIGA
GATNAAIAYDRYSTIAKPFEGRMTYGKALILIICIWIYVLPWCLLPLTEKWNRFVPEGFLTSCSFDYLTP
TEETKAFVGTMFVICYVIPMSFIIYFYSQIVCHVFNHEKALREQAKKMNVESLRSNQDANAQSAEVRIAK
AAITICFLFVAAWTPYAVVAMIGAFGDQSLLTPIASMLPAVFAKTVACFDPYVYAISHPKYRLELSKRVP
CLGITEKPPAASDTQSITTAA
>XP_005181535.2 PREDICTED: rhodopsin [Musca domestica] UV/Rh7/SWc1
MISQETSVATSSHSRSSISSINNGSYTLRSTKNKNKAKFSSIGRHRSRKKIRKTFQCTHLPCTPQMRRAG
PSTAAHLSCIPSKASDGKIIQITSIVMRHLKTVICYLSEWRWSTVAMGIMQSITMVVGVYTTINSTTIAE
ANATELAEEYDSSNLIVCLPNNSTDCIKYVNSTNNGLIALNESIYPALKGFHNNYDYRLIARINPFWLKF
DPPTETYYRTMAILYMVIFAIGTFGNGLVIFMFFRCKSLRTSPYMLVLNLAISDFIIVFKCPLAALNNYM
NGPVLGDWGCRIYGFVGGLSGTASIGMLTIIALDRYSVVVNPLNPNRSNYITQYYTFLIIFVWIYALTFS
SMPMLDIGMSRYVPEGYFTTCSFDYLDTSTKARVFMFVFFVCAWLVPLSVICYCYFHILKVVFTARDLPS
NKNKQNIEMRLSVVVLLVIMLWFTAWTPYSIVAICGIFEQEQYLTPTRAGIPAIFCKTASCLNPFLYTIS
HKRFRQELLKLFCKRKRSLRYSLTRSSYMTKSSRRNHNLVTTAGTSFRGGGGGSLYQQKPTTTFKRNIRS
ASAFGDGLMRSDERNNAKYVRPLNRCSMVAERSISRTSDYSTSLANSIVAGREGSGAFVIDKKPSGGSEE
DVIFIVSGGRSSVQESQATQVFVIGTDSGDVNLSQRIVNSPPTALETSF
>XP_005186097.1 PREDICTED: opsin Rh6 [Musca domestica] Rh6/LW2b
MMSFVNSPALEHLRGGRNVSLAETVPADILHMVDPYWYQWPPLEPMWFGIIGFVITVLGIMSLTGNFVVI
YIFTSAKSLRTPSNMFVVNLAFSDFMMMFTMFPPVVLNGFYGTWIMGPFWCELYGLCGSLFGCVSIWSMT
LIAYDRYCVIVKGISRKPLTITAAVCRLAFVWSVCMIWAILPMVGWNRYVPEGNMTACGTDYFAKDWYNR
SYIIVYSFWVYLTPLSTIIFSYWHILKAVRVHEKAMREQAKKMNVASLRQSDADAKSVEIKLAKVALVTI
SLWFLAWTPYTIINYAGIFESMNLSPLSTICGSVFAKANAVCNPIVYGLSHPKYKQVLKEKMPCLACGKD
DTAAEIRTQATTEVSESAA
>XP_005175090.1 PREDICTED: opsin Rh5 [Musca domestica] Rh5/SWc2.2
MDSLERSEIIGPVPFANYQNGSSLSSQNSPPNLGWHFPMEYQHLIHEHWRSFPAPQIYYQAFLFMAFVAM
LLCSLFGNGLVLWIFSTSKNLRTPSNLLIINLAIFDLTMALNMPHYMINAVLGYFWGGDLGCDIYAVIGG
ISGQGAAVTNAFIAYDRYRTISNPIDGRLNFPQIIIIIIMTWLWTTPFSVLPLFHIWGHYIPEGFLTSCS
FDYLSQDDETRYFVQSMFVWAYCIPMIIICVYYTKLFLHVRDHEKMLADQAKKMNIKSLSANQNAMSVEI
RIAKAAMTIYMMYVFSWTPYATVSLLGTLNYRYMITPFASMIPCCCAKLVSCLDPWVYAASHPKYRAELE
RRLPWLGVRERNAVPSVNSGSNVGDGCDSETGTISMTNC
>XP_005190072.1 PREDICTED: opsin Rh3 [Musca domestica] Rh3/SWc2.1
MEYYNISSNAAIKLDNASAVLFPQARLSAERRLLGWDVPPHEIRHIPEHWLQFQEPPESMHYLLAMLYIF
FTIMSLTGNGLVIWVFSAAKSLRTPSNFLVINLAVCDFLMMSKTPIFIYNSFKRGFALGNLGCQIFGIIG
SYTGIGASCTNAFIAYDRYNVITRPMEGKMTHGKAILMIIFIYMYATPFVVACVTESWGRFVPEGYLTSC
TFDYLTDNFDTRLFVGTIFFFSFCCPTALIIYYYSQIVGHVFSHEKALREQAKKMNVESLRSNVDKSKDT
AEIRIAKAAITICFLFFVSWTPYGVMSLIGAFGDKSLLTPGVTMIPACTCKMVACIDPFVYAISHPKYRL
ELQKRCPWLAINEKAPESASTASTTTQEQAPQQTTSA
>XP_005191160.1 PREDICTED: opsin Rh2 [Musca domestica] Rh2/LW2a
MRDDMAEYFKSPRFEAQMGNGSVLDRVTPDMAHLVNPYWGRFPPMPSATSQLFGIFTAAIMVVSCCGNGV
VVYIFGGTKSLRTPANLLVLNLAFSDFCMMLSQSPVMIINFYFETWILGPLWCDIYAICGSMFGCVSIWS
MCMIALDRYNVIVKGVSGRPMTVKLALVKITFIWMFATFWTLMPLLGWSAYVPEGNLTACSIDYMTRDWN
PRSYLISYSLLVYYTPLFLICYSYWFIIAAVSAHEKAMREQAKKMNVKSLRSSEDCEKSAEAKLAKVALT
TISLWFLAWTPYLIICYHGLFKIDGLTPTTTILGATFAKTSAVYNPIVYGLSHPKYRLVLKEKCPMCVFG
STEEPKPDSDTQTTSQAESQA
>XP_005182983.1 PREDICTED: opsin Rh1 [Musca domestica] Rh1c/LW2a
MERFAEQPPMGPHFAALGNGSVTDKVTPDMAHLIHPYWNQFPAMDPIWSKILAAYLLTIGILAWIGNGTV
IYIFGTTKSLRTPANLLVINLALSDFGMMVLNTPIMGINLYFETWVWGPLMCDVYAGLGSAFGCSSIWSM
CMVALDRYNVIVKGMAGQPMTVKLAIFKIIFVWAMSSIWTFAPVLGWSRYVPEGNLTSCGIDYLERDWNP
RTYLIFYTIFVYYVPLFLICYSYWFIIAAVSAHEKAMREQAKKMNVKSLRSSEDAEKSAEGKLAKVALVT
ISLWFMAWTPYQVINTLGLFKYEGLTPLNTIWGACFAKSATVYNPIVYATSHPKYRIALKEKCPCCVCGN
VDDGKSGGSDATSQATESESKA
>XP_011291215.1 PREDICTED: opsin Rh1-like [Musca domestica] Rh1b/LW2a
MEIFVEKPFGPRFTPLTNGSVTDKVTPDMAHLVSSYWSQFPPMDPIWNKILTVYLIIIGMMAWFGNGTVI
YIFATTKSLRTPANLLVINLAISDFCMMILNTPLMATNLYFETWVWGPMMCDIYATFGSGFGCSSIWSMC
MIALDRYNVIVRGMAGQPMTIRLALYKIFFVWLMSAVWTFAPILGWSRYVPEGNLTSCGIDYMDHELNPV
SYLIAYTIFVYVLPLFLICYSYWYIIAAVSAHEKTMREQAKKMNVKSLRSSEDAEKSAEAKLAKVALVTI
SLWFMAWTPYTIINCIGLFGYEGLTPLNTVWGACFAKSAAVYNPIVYATSHPKYRLALKEKCPCCIFGKL
NEDGAAESDSVSQVVEGETRA
>XP_005182995.1 PREDICTED: opsin Rh1-like [Musca domestica] Rh1a/LW2a
MAPEQGPDEETKCGKSERRFVEPMRNMFGESDIEDSLSPKSLCRDESNWWSTVESLETFSGTPFGPAITT
YVNFSVTDNATPDMAHLINPYWNQFPPMDREWYNLLTLYMLIIGIVSWCGNGVVIFIFSSSRALRTPANL
LIINLALSDFGMMLLNTPMMGINLYYRTWILGPMMCDVYAGLGSAFGCISIWSMCMIAMDRYNVIVRGMT
VRPMTIQLAILEIFLIWTMAAAWTLAPVFGWSRYVPEGNLTSCGIDYLDRSWNSRSYLMCYTAFVYYLPL
LLICYFYWHIIKAVLAHKKAMREQAKKLHVKCLFSSEDAEKSADGKLAMVALVTISLWFVAWTPYQVINT
LGLLKYEGLTPLNTIWGACFAKSAACYNSIVYGICHPRYRTALKEQFPCCVFGRVEDNKTNDVASQTTTI
EKIA
>XP_001604622.1 PREDICTED: similar to blue-sensitive opsin [Nasonia vitripennis] UVB
MMYNNDSSLLNPMAFVGLNGAMGGMGPAEKPLQRYSQGPQMQEHLLGWNHPPEHIDIVHPHWRGFLAPGK
YWHIGLALIYFMLLVLSFVGNGCVVWIFSTSKVLRTPSNLFIINLALFDLVMALEIPMLIINSFIERMIG
WGLGCDIYAALGSVSGIGSAITNAAIAYDRYRTISCPIDGRLNGKQAAVMVAFTWFWTMPFTILPFAKIW
GRYTTEGFLTTCSFDFLSDDQDTKVFVAAIFSWSYCFPMVLIIYFYSQLIKSVRRHEKMLREQAKKMNVK
SLSAQDKERSVEMRIAKVAFTIFFLFVCSWTPYAVVTMIAAFGNRELVTPFSSMLPAVFAKTVSCIDPWV
YAINHPRYRQELTKRCQWMGIHEPDSGPSQNNAEAVSVTTEKLKSDDA
>XP_001608074.2 opsin, ultraviolet-sensitive [Nasonia vitripennis] UV5
MPYYNWNGTDQTAGWPEARIQPAGAPRLLGWNVPPEELVHIPEHWLVYPEPNPALHYLLALLYILFTFVA
LLGNGLVIWIFCAAKSLRTPSNMFVVNLAICDFMMMLKTPIFIYNSFHTGFALGNLGCQIFSFIGSLSGI
GASITNAAIAYDRYSTIARPLDGKLSRGQVMMLIVLIWMYTIPWALMPSMGVWGRFVPEGFLTSCTFDYI
TDSDEIRYFVGTIFTFSYAIPMTLIIYFYSQIVGHVVNHEKALREQAKKMNVESLRSGQNKDQASAEVRI
AKVALTICFLFVAAWTPYGVMSLIGAFGNKSLLTPGVTMIPACCCKAVACLDPYVYAISHPRYRLELQKR
MPWLELQEKPPASDATSTTTEAVPASS
>BAO03866.1 UVopsin [Nephotettix cincticeps] UV
MEFFNGASYNTSSPVAMARMGLGAGAPRMLGWNVPTEDLVHIPQHWLKYQAPEAMQHYMLGFIYIFFMIA
SLIGNGLVIWIFCGARNLRTPSNMFVINLAICDFMMMLKTPIFIYNSFNLGFALGQTGCQVFSIMGSLSG
IGAAATNAAIAYDRYSTIARPLDGKMSRGKAFLFILCIWAYVSPWVFLPATQTWGRYAPEGYLTACSFDY
LTNTDENRFFVLVLFCVCYVLPMSLIVFFYSQIVSHVVHHEKALRDQAKKMNVESLRSNQQQQSQSAEIR
IAKAAITICFLFVASWTPYAVLALIGAFGDQSLLTPGVTMIPALTCKAVACIDPYVYAISHPRYRVELAK
RLPFLAINEQAPSETVSTTTETTAATTPAE
>BAO03864.1 longwave opsin [Nephotettix cincticeps] LW
MTLISEPSFSAYSWASQGGFGNQTVVDKVPPEMLYLVDAHWYQFPPMNPLWHSLLGFAMVVLGFISVMGN
GMVVYIFSCTKALRTPSNLLVVNLAFSDFLMMFTMAPPMVLNCYYETWVLGPFMCELYAMLGSVFGCTSI
WTMVMIANDRYNVIVKGLSAKPMNIKTALARILFCWAHSLIWTLAPFFGWGRYVPEGNMTACGTDYLTND
WLSKSYILVYSVFCYFMPLFLIIYSYWFIVQAVSAHEKSMREQAKKMNVASLRSSQDASTSAEHKLAKVA
LMTISLWFCAWTPYLVINYAGIFQALTISPLFTIWGSVFAKANACYNPIVYAISHPKYRAALNKKFPSLV
CGVPEPASSDGASVASGATTLTEDKSAAA
>BAO03865.1 blue opsin [Nephotettix cincticeps] Blue
MLLNSSDFVSQPLAFRGGMMEEDHMLGWNIPPEHAGLVHPHWKQFTAPDLSSHFMLAAIYTMLIITSVLG
NCIVIYLFSSTKSLRTASNVFVVNLALFDLCMVVDMVMLIFNSFYQRPIGWEFGCDMYGLFGSIAGIGSA
INNAIIAYDRYRTIAFPLDGRLTYKQTLMLVLFAWAYSLPFSILPMNNVWGKDVPEGYLTTCSFDYLTQD
QNTRVFVGSIFVYSYCIPMFLIILFYSQLIGHVRQHEKMLREQAKKMNVKSLSNNQDSAQKSVEIRIAKV
ALTIFFLFVCSWTPYALVALVGTFGDRSTLTPVVGMIPAVFAKVVSCIDPWVYAINHPRFRAQLAKKFPW
FGGADDMVSDTISVATEKTQTSDTPNA
>BAO03857.1 UVopsin2 [Nilaparvata lugens] UV2
MEAFGGANNCPNGTVWGPQASFRTAQRSLIWNVPTDELANIPEHWFNYPEPDPMYNYVLGLLYVFFMFFS
LIGNGLVIWIFCSAKSLRTPSNMFVVNLALCDFMMMVKTPIFIYNSFNLGFATGHLGCQIFATIGSFSGI
GASATNAAIAYDRYNVIAKPLDGRMSKGKAFLIILLIWAYVTPWSLMPLYGVWSRFVPEGYLTSCSFDYL
TKSESIQYWVGTMFVICYCIPMSLIIYYYSQIVSHVVNHEKALREQAKKMNVDSLRSNQAQQNQSAEVRI
AKVAITICFLFVASWTPYAVVAMIGAFGNQALLTPGLTMIPACTCKAVACIDPYVYAISHPRYRVELAKR
LPWLAIKEAAPVSETQSAVTETTASTPAES
>BAO03856.1 UVopsin1 [Nilaparvata lugens] UV1
MEVFRGASDCPNESVWGPQVSFRTAERTLIWNVPLEELEHVPEHWFNHPAPEPIYNYVLGLVYMFYMFFS
FIGNGLVIWIFSSAKSLRTPSNMFVVNLAICDLLMMVKIPIFIYNSFNLGFAAGHLGCQIFGTIGSFSGI
GASATNAAIAYDRYNVIAKPFDGKMSRGKAFLIILLIWAYVTPWSIMPLLEVWSRFVPEGFLTSCSFDYL
TKTDSIRYWTATMFVICYCIPMSMIIYYYSQIVSHVVNHEKALRKQAKKMNVDSLRSNQAAQSMSAEVRI
AKVAITICALFVAAWTPYAIVALVGAFGNQSLLTPGVTMIPALACKSVACIDPYVYAISHPRYRMELAKR
LPWLKIKETPTASETQSTVTESTVTATPTE
>BAO03855.1 longwave opsin [Nilaparvata lugens] LW2a
MSLISEPSYNAYSAWYGAPGGGGHGMGMGGNQTVVDKVLPEMLHMVDAHWYQFPPMNPLWHDLLGFAIGF
LGFLSVSGNAMVVYIFCSTKSLRTPSNLFVVNLAFSDFLMMFCMSPTMVINCYYETWVLGPFMCELYGML
GSLFGCASIWSMTMIALDRYNVIVKGLSAKPLTNKRAILKLLFVWLFSLGWTLAPFFGWNRYVPEGNMTA
CGTDYLTKDWFSRSYIIVYGFFVYFMPLFIIIYSYWFIVQAVFAHEKQMREQAKKMNVASLRSAESQTTS
QEMKLAKVALMTIALWFFAWTPYLVINFSGIFETATISPLFTIWGSVFAKANAVYNPIVYGISHPKYRAA
LGKKFPSLVCAAAPSDDATSVASGATTVTEEKGPSA
>AAY16526.1 blue-sensitive visual pigment [Nymphalis antiopa] SWS
MATNYTDBIGPVAYPLKMVTQEVVEHMLGWNIPEDHQDLVHEHWRNFPAVSKYWHYGLAFIYTILMLXSL
SGNGIVIWIFSTSKSLRSASNMFVINLAVFDLMMMLEMPLLVTNSFYQRLLGYQLGCDIYAVLGSLSGIG
GAMTNAIIAFDRYKTISSPLDGRLNRVQASLLILFSWLWALPFTFLPAFKVWGRFVPEGFLTTCSFDYIT
DDQDTKIFVICIFIWSYVIPMVFICFFYSKLFGAVRLHERMLKEQAKKMNVKSLAAGKEDAGKSVEIRIA
KVAFTIFFLFLCSWTPYAFVTMTGAFGDRGLLTPVATMVPAVCAKIVSCIDPWVYAINHPRYRAELQKRL
PWMGVREADPDSVSSASGATAQTQSPTAEA
>BAA93470.1 UV opsin, partial [Papilio xuthus] UV5
MIPAAVMDNHTENNYNYGAYFAPYRLEGVELLGAGLTGEDLAAIPEHWLSYPAPPASAHTMLALVYVFFT
AAALIGNGLVIFIFSASKSLRTPSNLLVVQLAVLDFLMMLKAPIFIYNSIKRGFASGVIGCQIFAFMGSV
SGTAAGLTNACIAYDRHSTITRPLDGRLSRGKVLLMMVCVWLYTAPWAILPQLQIWGRYVPEGFLTSCTF
DYLTTTFDNKLFVASMFVCVYIFPMIAILYFYSGIVKQVFAHEAALREQAKKMNVDSLRSNQNAAAESAE
IRIAKAALTVCFLYVASWTPYGVMSLIGAFGDQNLLTPGVTMIPALACKGVACIDPWVYAISHPKYRQEL
QKRMPWLQIDEPDDNASNTTSNTANSSAPA
>BAA93469.1 blue opsin, partial [Papilio xuthus] SWS
MAANYSDDIGPMAYPMKLVSSEMVEHMMGWNIPEEHQAMVHAHWRSFPAVSKYYHFILALIYTMLMVTSL
VGNGIVIWIFSTSKSLRSASSMFVINLAVFDLMMMIEMPLLIANSFYQHPIGFQLGCDVYAVLGSISGIG
GAITNAVIAFDRYKTISCPLDGRINKVQASLLIAFTWFWSMPFTILPALKVWGRFVPEGFLTTCSFDYFT
DDQDTKVFVACIFVWSYAIPMALICYFYSQLFGAVRLHERMLQEQAKKMNVKSLASNKEDASKSVEIRIA
KVAFTIFFMFVCGWTPYAFVTMTGAYGDRSLLTPVATMIPAVCCKIVSCIDPWVYAINHPRYRAELQKRL
PWLGVREQDPDTVSNSNSVTTTQSHTPTAEA
>XP_002432663.1 class A rhodopsin-like G-protein coupled receptor GPRop3, putative [Pediculus humanus corporis] UV/RH7
MVVGVFGNFLIIYLFLRKRSLRTPSNVFIFNLAVSDSLLLLKMPVFIINSFYLGPALGNLGCSAYGFVGG
LTGTVSIMTLAAIAFDRYQVIVHPLERKTKAAVYFQILLIWIYAIFFSIIPLLDVGLNKYVPEGYLTSCS
FDYLTQDTASRLTIFVFFVAAWIVPLSIILGSYMALYKVVLKARGTHFNTVMTRHCKDIEIQRPELKAAV
TVICIVCLWTLSWTPYAVVALLGITGNEKYISPMSSMIPALFCKTASCIDPFVYAATNRRFRNELKRKYR
KRSRYQPSLKTERKDFFTLSEDNNDRGKGNTIRIREK
>XP_002422743.1 class A rhodopsin-like G-protein coupled receptor GPRop2, putative [Pediculus humanus corporis] Op2/UV
MKITTESENNISLSYYQPFRIDKEESLIWNVDPSELVHIPDHWFNFSAPHPLSNYLLGFLYFIFFVISCT
GNGIVIWIFTTSKNLRTASNVFVVNLAIFDFIMMAKTPIMIYNSMNLGFECGFVWCQIFASAGALSGIGA
SITNTCIAYDRCETITNPLQKSGKKKAFLLAAFTWIYALPWAVLPFLEIWGKFAPEGYLTTCTVDYLTDT
SQTRMFIVTIFFAAYVLPLSLIIYFYTKIVLHVINHEKSLKAQAKKMNVESLRSDGNKNYAVEIRITKVA
IAMCFLFVISWTPYAVVALIGCFGNKHLITPLVSMIPACACKAVACIDPYIYAISHPRFRVEVNKRFACL
AGCLQEKELQDDAVSKNTVNAENVDT
>XP_002427337.1 class A rhodopsin-like G-protein coupled receptor GPRop1, putative [Pediculus humanus corporis] LWS
MNSLWHGILGFVIGVLGAVSLIGNGVVIYIFTTTKNLRTPSNLLVVNLAFSDFFMMFCMSPIMVVNCYNE
TWIMGPFMCEIYGLLGSLFGNASIWTMTMIALDRYNVIVKGLSAKPMTIKMALLNILFVWIQALLWTILP
LFGWNRYVPEGNMTACGTDYLTKDWFSRSYILVYSIFVYFLPLFIIIYSYIFIIQAVIDHENNMRMQAKK
MEVASLRSQDDKKKSVEIKLAKIALMTIALWFFAWTPYLVINYAGIFETLTISPLFTIWGSVFAKANAVY
NPIVYGISHPKYRAALKKKFPSLVCGTLEDDHTSAASGITTCNEENTTKV
>BAE19945.1 opsin [Pieris rapae] SWS
MELNYTAGDPIAFPFKMVSGEVQQHMLGWNIPAEHQGLVHEHWRQFPAVDKFSHYLLALIYFILMIFSVT
GNSLVIWIFSTSKSLRSASNMFIVNLAIFDLTMMLEMPHLIVNSFYQTIIGNQMGCDIYAVFGALSGIGG
AITNAVIAYDRYKTISCPIDGRINKVQASILIAVTWMWALPFTILPWTRVWGQYTTEGFLTTCSFDFLSE
DQDTKAFVACIFCWSYVIPMTLICTFYSKLFVAVRHHERMLKEQAKKMNVKSLASNKEDAGKSVEIRIAK
VAFTIFFLFICSWTPYGVVTMIGAFGDRSLLTPVVTMIPAVFCKAVSCIDPWVYAINHPRFRAELERRVP
WMGVREPDPDATSTNASTSTTPADA
>BAD06459.1 piceropsin [Pieris rapae] LWS
MAITNLDPAPGVAAMQSFGIHAEAFGSNQTVIDKVLPEMMHLIDPHWYQFPPLNPLWHALLGFTISVLAF
ISITGNGMVVYIFTTTKSLKTPSNLLVVNLAFSDFLMMAMMAPPLVVNSYNETWVFGPTACQFYACFGSL
FGCVSIWTMTAIAFDRYNVIVKGIAAKPMTINSALLRILGVWLFSLAWTLAPIFGWSRYVPEGNMTACGT
DYLSKDWASRSYIILYAIACYFLPLFLIVYSYWFIVQAVAAHERAMREQAKKMNVASLRSSEQANTSAEC
KLAKVALMTISLWFMAWTPYLVINFAGVFETSPISPLSTIWGSVFAKANAVYNPIVYGISHPKYRAALYQ
RFPALACQPSPAEETGSVASAATACTEEKPSA
>ABD64153.1 blue-sensitive rhodopsin [Agriades glandon] B2/SWS
MDNSTENIGPTAYAFQMIEEETKENILGYNYPEEYQFMVQDHWRSYPAINKYWHYSLALIYTMLFIASIT
GNGIVIWIFSTSKALRSPSNMFVINLAVFDVMMMLEMPIFVLNSYHHHIVGYQVVCNVYATLGSISGFGG
AITNAVIAYDRYKTISCPLDGRVTKSQALALIMMTWMWSLPFTILPAFRVWGKFVPEGFLTTCSFDYLTE
DSATRMFVLVCCIWDYFLPIFILCYYYSRLFGAVRTHEKMLREQAKKMNVKSLSNKDDGGASVEIRIAKV
AFTIFFLFVCAWTPYAFVTLVGAFGDRSILTPVATMVPAVCAKTVSCIDPWVYAINHPKYRAELTKRLPW
LGVREKDPDTASSSSTATSQTQHPTAEA
>ABD64152.1 blue-sensitive rhodopsin [Agriades glandon] B1/SWS
MAYNLTDDFGPVAALKMVSDEAEEHMLGWNVPEEYQYFVHDHWRAYPAVSKWWHYGLAFIYTILMFCSCL
GNGIVIWIFSTSKSLRSPSNFFVINLAIFDTLMMFEMPMLIVNSFYQTMLGYQLSCDIYAAFGAMSGIGG
AMQNAIIAFDXYKTISSPLDGRITNVQAMILIVFTWIWTLPFTFLPAFRIWGRFIPEGFLTTCSFDYLTE
DTDTKVFVMCIFLWSYATPMIFLCFFYSKLFNAVRAHERMLREQAKKMNVKSLASNKDEAGTSVEIRIAK
VAFTIFFLFVCSWTPYAFVTMTGAFGDKGILTPVATMVPAVAAKIVSCIDPWVYAINHPRYRAELEKRVS
WLGVKEPSPDTVSQSSTATSQVPQEA
>ABW69111.1 ultraviolet-sensitive rhodopsin [Polyommatus icarus] SWS
MIPPIDMDKNETYHLYGAYFAPLRSSDAIEMLGEGLTGEDLAQVPEHWLSYPAPPASAHTALALLYTFFT
AAALIGNGLVIFIFATTKSLRTSSNLLILQLAILDFIMMAKAPIFIYNSIMRGFATGAMGCKIFGLMGSY
SGIGAGMTNACIAYDRHSTITRPLDGRLSQGKAILMVAFIWIYATPWSLMPLFEVWGRYVPEGYLTSCTF
DYLSNTFDTKLFVGCIFLCSYVFPMTMIIYFYSGIVRQVFAHEAALREQAKKMNVDSLRSNQNAGAESAE
IRIAKAALTVCFLFVASWTPYGVMALIGAFGDQNLLTPGVTMIPAVTCKAVACIDPWVYAISHPKYRQEL
QRRMPWLQINEPSDSASTGTTATANSAAPASA
>ABD64151.1 blue-sensitive rhodopsin [Polyommatus icarus] B2/SWS
MDNSTGNIGPMAYAFQMVEEETKEHILGYNYPEEYQFMVQDHWRSYPAINKYWHYSLALIYTMLFIASIT
GNGIVIWIFSTSKALRSPSNMFVINLAVFDVMMMLEMPIFVLNSYHHHIIGYQAVCNVYATLGSISGFGG
AITNAVIAYDRYKTISCPLDGRVTKSQALALIVMTWVWSLPFTILPAIQVWGKFVPEGFLTTCSFDYLTE
DYATRMFVLVCCIWNYFLPVFILCYYYALLFGAVRTHEKMLREQAKKMNVKSLSNKDDGGASVEIRIAKV
AFTIFFMFVCAWTPYAFVTLVGAFGDRSILTPVATMVPAVCAKTVSCIDPWVYAINHPKYRAELTKRLPW
LGVREKDPDTASSSSTATSQTHHPTAEA
>ABD64150.1 blue-sensitive rhodopsin [Polyommatus icarus] B1/SWS
MAFNLTDDFGPVAALKMVSDEAEEHMLGWNVPEEYQYFVHDHWRAYPAVSKWWHYGLAFIYTILMFCSCL
GNGIVIWIFSTSKSLRSPSNFFVINLAIFDTLMMFEMPMLIVNSFYQTMLGYQLSCDIYAAFGAMSGIGG
AMQNAIIAFDRYKTISSPLDGRITNVQAMILIVFTWIWTLPFTFLPFFRVWGRFIPEGFLTTCSFDYLTE
DTDTKVFVMCIFLWSYVTPMTFLCFFYSKLFNAVRAHERMLREQAKKMNVKSLASNKDEAGTSVEIRIAK
VAFTIFFLFVCSWTPYAFVTMTGAFGDKGILTPVATMVPAVAAKIVSCIDPWVYAINHPRYRAELEKRVS
WLGVKEPSPDTVSQSSTATSQVPQEA
>AAZ94257.1 long-wavelength rhodopsin, partial [Rediviva macgregori] LWS
FCQVYAMLGSLFGCGSIWTMTLIAFDRYNVIVKGLAGKPLTINGALLRILGVWLFSLVWTVAPMVGWNRY
VPEGNMTACGTDYFSKDIVSVSYIVLYSIWVYAFPLFLIIYSYWFIIQAVAAHEKNMREQAKKMNVASLR
SSDNQNTSAECKLAKVALMTISLWFMAWTPYLVINFSGIFSLVKISPLFTIWGSLFAKANAVYNPIVYGI
SHPKYRAALFARFPSLACAAEPAHTDATS
>ABD64149.1 blue-sensitive rhodopsin [Satyrium behrii] B2/SWS
MAGNFTDNLGPLAYPFQMVTKETDEHVLGWNYPEEYQFMVQEHWRSYPAISKYWHYGLAFIYTMLFLASI
TGNGIVIWIFSTSKSLRSPSNMFVINLAVFDVMMMIEMPIFVLNSFHQHIIGYQAVCNVYATLGSISGFG
GAITNAVIAYDRYKTISCPLDGRVTKTQALLLILFTWVWALPFTVLPAFQLWSKFVPEGFLTTCSFDYLT
DDNDTKIFVLSCCVWSYFIPITILCYYYFQLFGAVRNHEKMLREQAKKMNVKSLSSNKEDGGKSVEIRIA
KVAFTIFFLFICAWTPYAFVTLVGAFGDRSILTPVATMIPAVCAKTVSCIDPWVYAINHPRYRAELTKRL
PWLGVREQDPDTASSSSTATAQTQHQTAEA
>ABD64148.1 blue-sensitive rhodopsin [Satyrium behrii] B1/SWS
MAYNLTEDFGPVGYPLKMVSSETEEHMLGWNIPDEYQYFVHEHWRNYPAVSKYWHYGLAFIYTILMCASC
LGNGIVIWIFSTSKSLRSPSNMFVINLAIFDTLMMFEMPMLIANSFYQKMLGYQLSCDIYASFGALSGIG
GAMTNAIIAFDRYKTISCPLDGRITKVQALILIAFSWVWSLPFTLLPAFRVWGRFIPEGFLTTCSFDYLT
DHPDTKLFVMCIFCWSYVIPIIFLCFFYSKLFSAVRMHEKMLREQAKKMNVKSLASNKDDAGKSVEIRIA
KVAFTIFFLFVCSWTPYAFVTMTGAFGDRNMLSPVATMVPAVCAKIVSCLDPWVYAINHPRYRAELEKRV
SWLGVKEPNPDTVSTSSTATSQTQNPQAEA
>BAP16681.1 UV-sensitive opsin [Schistocerca gregaria] LoUV
MQLQSSDYSNSTVVGPEARVAPRLLGWNVPAEELIHIPDHWLSYPEPSPLLNYVLGLLYIMFMLVALLGN
GLVIWIFSSAKSLRTPSNMFVVNLAICDFLMMLKTPIFIYNSFNTGYALGHLGCQVFAFIGSISGIGAAT
TNAAIAYDRYRVIARPFDGKLTTGTAVLFVLLIWAYTLPWAIVPLLEIWSRFAPEGYLTSCTFDYLTSSP
SNQMFVLTIFVFSYVIPMSLIMFFYSQIVSHVVSHEKSLREQAKKMNVESLRSNTAQNQTSAEIRIAKAA
IGICFLFVASWTPYAVMALIGAFGNKALLTPGVTMIPACTCKAVACLDPYVYAISHPRYRVELQKRLPWL
CIKENQQSSDTTSTVTATSTGATTTPS
>CAA56378.1 locust opsin 2 [Schistocerca gregaria] Lo2/Blue
MVNTTDFYPVPAAMAYESSVGLPLLGWNVPTEHLDLVHPHWRSFQVPNKYWHFGLAFVYFMLMCMSSLGN
GIVLWIYATTKSIRTPSNMFIVNLALFDVLMLLEMPMLVVSSLFYQRPVGWELGCDIYAALGSVAGIGSA
INNAAIAFDRYRTISCPIDGRLTQGQVLALIAGTWVWTLPFTLMPLLRIWSRFTAEGFLTTCSFDYLTDD
EDTKVFVGCIFAWSYAFPLCLICCFYYRLIGAVREHEKMLRDQAKKMNVKSLQSNADTEAQSAEIRIAKV
ALTIFFLFLCSWTPYAVVAMIGAFGNRAALTPLSTMIPAVTAKIVSCIDPWVYAINHPRFRAEVQKRMKW
LHLGEDARSSKSDTSSTATDRTVGNVSASA
>CAA56377.1 locus opsin 1 [Schistocerca gregaria] Lo1/LW
MASASLISEPSFSAYWGGSGGFANQTVVDKVPPEMLYLVDPHWYQFPPMNPLWHGLLGFVIGVLGVISVI
GNGMVIYIFSTTKSLRTPSNLLVVNLAFSDFLMMFTMSAPMGINCYYETWVLGPFMCELYALFGSLFGCG
SIWTMTMIALDRYNVIVKGLSAKPMTNKTAMLRILFIWAFSVAWTIMPLFGWNRYVPEGNMTACGTDYLT
KDWVSRSYILVYSFFVYLLPLGTIIYSYFFILQAVSAHEKQMREQRKKMNVASLRSAEASQTSAECKLAK
VALMTISLWFFGWTPYLIINFTGIFETMKISPLLTIWGSLFAKANAVFNPIVYGISHPKYRAALEKKFPS
LACASSSDDNTSVASGATTVSDEKSEKSASA
>ABM92898.1 long wavelength green rhodopsin, partial [Scrapter algoensis] LWS
LGPLFCNIYAMTGSLFGCGSIWTMTMIAFDRYNVIVKGLSAKPLTINGAILRILGIWLFSLVWTVAPMLG
WNRYVPEGNMTACGTDYFSRDLLSVSYLILYSIWVYFAPLFLICYSYWFIIKAVAAHEKNMREQAKKMNV
ASLRSSDNQNTSAECKLAKVALMTISLWFMAWTPYLVINFSGIFNLMSISPLFSIWGALFAKANAVYNPI
VYGISHPKYRAALFQKFPSLACAAXPAP
>BAQ54697.1 opsin, rhodopsin-7 like [Sympetrum frequens] UV/Rh7
MIQLWCFVLAMASGDAMMASMEVSYHFSNFSENPSIEDLLNSSHAIHPENDTDSNLLPSTWTVDYAEDVA
SIIDEEDIDSTTFIPQDRGNKTSLDGSNGGDPMGDDLRMLRERFQSLWPTDWWKSHGLYNDDYLLLINSH
WLGFPPPRPSSHYILAVLYTVVMVVGVSGNLLVIFMFCRCKSLRTPANILVMNLAVSDCFMLLKMPIFIY
NSIYLGPALGAFGCQVYGFLGGLTGTTSIATLAAIALDRYFVVLYPLEPLKVPTRSRARACVLLAWTYGA
VFSSMPLFGINQYVPEGYLTSCSFDYLANDGRSRYFILIFFTAAWIIPFAFISFCYAAICRAVAVAANYS
SSVTVRAVSKLSDRRDASSRRERQRRRTELRLAIVVLGVVALWFVSWTPYAVVALLGFSGNRHLVTPLAS
MVPALFCKMASCIDPFVYAITHPRFRKELARRFACWEKKRHGKGAHAAGKRRGTGARGGRDMRKRLNEDK
DRRRGERDGEDGSSISEEEVVVMDARGSSIMDVSEATSTSGERRNGDSRAEYSQEGPWTTEGRLYRSYPT
TGRRRPFASWILGRKKVDMRDVQSPGIEIVSFRQKTLSMIDGKSFGKDLELTV
>BAQ54713.1 opsin, ultraviolet sensitive type [Sympetrum frequens] RhUV
MPPSVISDALPASILSAASEGGPGCCSNLTVFRPEYRVSGKFLGWNVPPEELHHIPDHWLAYPEPEPYMH
YLLGLLYICFMLIALTGNGIVIWIFTCAKSLRTPSNMFVVNLAILDFMMMSKTPIFIYNSFNLGFALGGY
GCQIFAFVGSISGIGAGVTNAAIAFDRYRAIARPFDGKLSAGKVIIILLLIWGYTLPWALFPLLGVWGRF
VPEGFLTSCTFDYLTSTAENKIFVMMLFFFSYLIPMFMIIFYYAQIVSHVFDHEKALREQAKKMNVDSLR
SNQNSGQVSAEVRIAKAAITVCFMFVASWTPYAVLALIGAFGNQALLSPAVTMIPACTCKAVACIDPWVY
AISHPRYRLELQKRVPWLRINEPDPPAETKSEGTVATTEG
>BAQ54712.1 opsin, short-wavelength sensitive type [Sympetrum frequens] RhSWc3
MYTNISYGPSVHLFRQGIVQAQIAEVGDELLGSKIDEDYLDYIHPHWRQFKAPAAYQHFLLGILYAFIFF
MGTLGNGLVLMTFFSTKPLRTPSNMFVANLAIFDTIMMFHLPFFCMNSVVEGQLFGKIGCDLYSLMGAIS
GQGAAITNSMIAFDRYRTIAFPLDGRLGMKAALGLVGFTWMWAMPFSVLPFFEIWSRFAPEGYLTTCSFD
YLEEGKATQLFTIVIFVWAYIIPLLLIALFYSRIISHVREHEKMLKEQAKRMNVKSLSQGSGDEKSAEIK
IAKVAITIVFMFICGWTPYALVAIIGCFGDRNFMTPTFSMFPAIACKTVACIDPWIYAINHPRFRAEISK
KVPWLFSEKPKKAANADTKSTASEVSEAKAENA
>BAQ54711.1 opsin, short-wavelength sensitive type [Sympetrum frequens] RhSWc2
MLSNISEHYESVFLRPGIMQAQAAFEEEEYLGAKIDEDYLSYVHPHWRQYKAPAMYQHFLLGILYTVIFF
MGMMGNGLVLIAFFTSKPLRTPSNVFVANLAIFDTIMMFHLPFFVLNSVVEGQIFGKIGCDLYACAGAIS
GMGAAITNSAIAFDRYRTIAFPLDGRLGMKAVIGLAIGTWCWALPFSLLPFFELWSRFAPEGYLTTCSFD
YLTEGKSTQIFTITIFVWAYIIPLLLIALFYSRILSHVREHEKMLREQAKRMNVKSLSQGSGDEKSAEIK
IAKVAIKIVCMFICGWTPYALVAILGCFTDRSLMTPTFSMIPAVACKTVACIDPWIYAINHPRFKAEIQK
MVPWLCFFGPEKPKAKAADNKSDTTEAKTETA
>BAQ54710.1 opsin, short-wavelength sensitive type [Sympetrum frequens] RhSWc1
MFDNITGNPGSHFSRNGVMLEERDLMEDEDDFLGSKIDVEYMDYIHPHWRQYRSPKPYQHLVLGILYAII
LFMGLLGNLLVLTTYFTSKVLQSPSNLFVANLAIFDTLMMSKLPFFVVNSVYEGQFFGKIGCDLYGLVGS
YSGMGAAITNSAIAFDRYRTIAKPLDGRLSMKAAKGIVIGTWLWATPFSILPFFELWSRFAPEGYLTTCS
FDYMTEGQSTQIFTIVIFCWAYVIPLVLIALFYSNILSHVREHEKMLKDQAKRMNVKSLSQGEEKSAEIR
IAKVAISIVFLFISGWTPYALVAIIGCFGSRRVMTPTFSMIPAIACKTVACIDPWIYAINHPRFRAEIEK
KIPRICLIVGKKVMKSSEAKSTTSETTVIRTDT
>BAQ54709.1 opsin, short-wavelength sensitive type [Sympetrum frequens] RhSWb1
MNVTSTLNPVSHFLRGDIMELSGENDFLGSKIDEDFLDYIHVHWRQFPAPQSYQHFLLGIVYAIILIAGM
LGNLLVIITFFTTKSLRTSSNAFVANLAIFDMLMMSKLPLFVMNSIVEGQIFGKIGCDIFGLIGSYSGIG
AAITNAAIAYDRYRTIAFPLDGRLSMRAAIGIIIFTWLWSTPFSVLPLLEVWSRYTPEGYLTTCSFDYMT
DGKSTQLFVTAIFAWSYCFPLVMIALFYSKILSHVREHERMLKEQAKRMNVKSLSQGDEKSAEIRIAKVA
ISIVFLFICGWTPYAIVALIGSFGDRSLLTPTFSMIPAVACKTVACIDPWIYAINHPRFRAEIQKKVPWL
CFFGPESKSSCDTKSAASDATDVKSETA
>BAQ54708.1 opsin, short-wavelength sensitive type [Sympetrum frequens] RhSWa1
MEHNDSMLPSPSFYRSGSVDIEQEYDSAMLGWNVPSNYLDYVHPHWRQYKAPHIYQHFLLGFIYAIIFAM
GIFGNVLVLWAFATSKRLRTPSNLLVANLAIFDTLMMSKLPLFVLNSAVEGQFLGKIGCDLFGLFGAYSG
IGASITNAAIAYDRYRTISSPLDGRIGMKQAMMLAAGTWMYATPFSILPLIGVWSRFVPEGYLTTCSFDY
LKEGKQTQLYVMTIFGWSYVIPLLLIATFYSRILVQIRTHEKLLREQAKRMNVKSLTAGQDREQSTEIRV
AKVAIGIVILFVCAWTPYAIIAMLGVFSDRLLLTPTLSMIPAVACKTVACIDPWVYAIHHPIFRAEIQKR
VPWLCVFGRNSSSDNSSYSGDGATVKEDMESKDTVTAA
>BAQ54707.1 opsin, long-wavelength sensitive type [Sympetrum frequens] RhLWF4
MVSVAEAQIAARWGGSGYSNHTVVDSVLPEMLHLIDPHWYQFPPMNPLWHGILGFVIGCLGLVSWCGNGV
VIYIFSTTKSLRTPSNLLVVNLAISDFFMMVIMCPFMLVNCHYETWVFGPLMCELYAFFGSLFGCTSIWT
MVTIAFDRYNVIVKGLAGKPLTIKKALLWIFIVWAHALAWTLFPMFGWNRYVPEGNMTACGTDYLTKDWF
HKSYILVYSVFCYWLPLATIIYSYWFIVQAVAAHEKQMREQAKKMNVASLRSADASNTSAECKLAKVALM
TISLWFMAWTPYLIINFAGIFETMSISPLVTIWGSLFAKANAVYNPIVYGISHPKYRAALNEKLPFLVCG
GAEPAAAPASDAQSTGTAAEEKA
>BAQ54706.1 opsin, long-wavelength sensitive type [Sympetrum frequens]	RhLWF3
MDVSLLTEAKSAAQWDGPTFGNKTVVDLVLPEMMHLIDPHWYQFPPMNPLWHGILGFVIGCLGLVSWCGN
GVVIYIFSCTKSLRTPSNLLVVNLAFSDFLMMVVMCPFMLINCINETWIFGPLMCELYAFAGSLFGCTSI
WTMVTIAFDRYNVIVKGLSGKPLTIKRALLWLALVWIHAAVWTVFPMVGWNRYVPEGNMTACGTDYLTKD
WFHKSYILVYSVFCYWLPLATIIYSYWFIVQAVAAHEKQMREQAKKMNVASLRSADASNTSAECKLAKVA
LMTISLWFMAWTPYLIINFAGIFETMSISPLVTIWGSVFAKANAVYNPIVYGISHPKYRAALNEKLPFLV
CGGTEAPAPAADNKSQASNGTTTAEEKA
>BAQ54705.1 opsin, long-wavelength sensitive type [Sympetrum frequens] RhLWF2
MESAHLMEPQMAAQWANKTVVDMVLPEMLHKIDPHWYQFPPMNPLWHGILGFVIGCLGFVSWCGNGVVIY
IFSCTKSLRTPSNLLVVNLAVSDFFMMVVMCPFMLVNCMHETWVFGPLMCELYAFAGSLFGCASIWTMVT
IALDRYNVIVKGLAGKPLTIKKALLWILLVWVHAAVWTIFPMVGWNRYVPEGNMTACGTDYLTKDWFHKS
YILVYSVFCYWLPLATIIYSYWFIVQAVAAHEKQMREQAKKMNVASLRSADASNTSAECKLAKVALMTIS
LWFMAWTPYLIINFAGIFETMSISPLVTIWGSLFAKANAVYNPIVYGISHPKYRAALNEKLPFLVCGGTE
PAAPPADNQSQASTGTAAEEKA
>BAQ54704.1 opsin, long-wavelength sensitive type [Sympetrum frequens] RhLWF1
MEPQMAAQWSNKTVVDMVLPEMLHKIDPHWYQFPPMNPLWHGILGFVIGCLGVISWTGNGVVIYIFSTTK
SLRTPSNLLVVNLAFSDFFMMVIMCPFMLINCMNETWVFGPLMCELYAFAGSLFGCASIWTMVTIAFDRY
NVIVKGLSGQPLTIKKALLWIFLVWAHAAIWTIFPMVGWNRYVPEGNMTACGTDYLTKDWFHRSYILVYS
VFCYWLPLATIIYSYWFIVQAVAAHEKQMREQAKKMNVASLRSADASNTSAECKLAKVALMTISLWFMAW
TPYLIINFAGIFETMSISPLVTIWGSLFAKANAVYNPIVYGISHPKYRAALNEKLPFLVCGGAEPAAPAD
NKSQASNDTTANEKA
>BAQ54703.1 opsin, long-wavelength sensitive type [Sympetrum frequens] RhLWF1
MALSMIGEPKAAAFWGSRSNFTMVDMVLPDMLPLIDSHWYQFPPMDPLINHILGFIIGCLGIISWSGNGV
VLYIFSTTKSLRTPSNLLVVNLAFSDFFMMVIMCPFMLVNCFSGTWVFGPLMCELYAFFGSLFGGTSIWT
MVLISVDRYRVIVKGLSAKPLTINKALGCIILVWLHALIWTLLPMFGWNRYVPEGNLSSCGTDFMNKDWF
HKSYILCYSVFVYFIPLFSIVFSYWFIIKAVAAHERTMREQAKKMNVASLRSADSQNTSAECKLAKVALT
TISLWFMAWTPYLIINFAGIFAFLEMSPMYTIWGSLFAKASAVYNPIVYGLSHPKYRAALNERLPFLVCG
STEQPASDSQSSGTTSEAKE
>BAQ54702.1 opsin, long-wavelength sensitive type [Sympetrum frequens] RhLWD1
MEPVMMMRSWQGHSNQTLVDMVPPEMLPFVDAHWYQFPPMNPLWHGILGFVIGLLGFISWAGNGVVIYVF
LCTKSLRTPSNLLVVNLAFSDFLMMVAMCPLMLVNCYYETWVFGPLMCQLYGYAGSLFGCTSIWTMVTIA
MDRYNVIVKGLAGQPLTIKKALLWISVVWVHAIVWTTLPMVGWNRYVPEGNMTACGTDYLTKDWFHKSYI
LVYSVFCYWLPLATIIYSYTFIVQAVAAHEKTMREQAKKMNVASLRSAEAQNTSAECKLAKIALMTISLW
FMAWTPYLIINFSGIFETMTISPLVTIWGSVFRKANAVYNPIVYGISHPKYRVALNEKLPFLVCGGSSDS
TSEASSTTTTEDKPSS
>BAQ54701.1 opsin, long-wavelength sensitive type [Sympetrum frequens] RhLWC1
MSSASLLGEPQMAARWGGAAFSNQTVVDMVPPEMLPWVDSHWYQFPPINPLWHGILGFVIGLLGFISWAG
NGVVIYVFSSTKSLRTPSNLLVVNLAFSDFLMMVFMCPMMVINCYYETWVFGPLMCQIYAMAGSLFGCAS
IWTMVTIAIDRYNVIVKGLSAEPMTNKKAMTWNFLVWAHAITWTLMPFFGWNRYVPEGNMTACGTDYLTK
DTFSRSYIVIYSIFCYWLPLLSIMYAYFYIVQAVAAHEKTMREQAKKMNVASLRSADAQNTSAECRLAKI
ALMTISLWFMAWTPYLIINFSGIFETMTISPLFTIWGSLFAKANAVYNPIVYGISHPKYRAALNEKLPFL
SCASEQSSDTQSQSSAATNVSNEEKA
>BAQ54700.1 opsin, long-wavelength sensitive type [Sympetrum frequens] RhLWB1
METSLLSMDPQIAARMSGPGFSNQTVVDMVPAEMLPWVDPHWYQFPPMNPLWHGILGFAIGVLGFMSYMG
NGVVIYIFSTTKSLRTPSNLLVINLAISDFGIMVFMCPFMIINCYYETWVFGPLMCQIYGMTGSLFGCSS
IWSMVLIAMDRYNVIVKGIAGAPLSTKKAVLWCFLVWVNAVVWTIFPMFGWNRYVPEGNMTACGTDYLSK
DWLSRSYIIVYSFFVYWLPLFVIIYAYFFIVKAVAAHEKQMREQAKKMNVASLRSADAQNTSAECKLAKI
GLMITSLWFLAWTPYLIINYAGIFETYKITPLFTIWGSVFAKANAVYNPIVYGISHPKYRAALRQKLPLL
ACGAANDSDTNSAASVATDVASTTGDA
>BAQ54699.1 opsin, long-wavelength sensitive type [Sympetrum frequens] RhLWA2
MSLGAGPSYSAYNFAGTGSFGTNMSVVDKVPPEMLFLVDSHWYQFPPLNPMWHSLLGFVISMLGFISICG
NGVVIYIFSCTKSLRTPSNLLIVNLAISDFGLMATMAPMMTINCYFETWVLGPFMCQIYGMLGSTFGCAS
IWTMCVIAWDRYNVIVKGLSAKPLTIKGALFWISQVWLNSAVWTVAPLLGWNRYVPEGNMTSCGTDYLSK
DWVSVSYIWAYSFYCYLLPLGIIIYAYWFIVQAVAAHEKQMREQAKKMNVASLRSSDAQNTSAECKLAKI
AMMTISLWFIAWTPYLIINIAGLFAPSSLSPLASIWGAVFAKANAVYNPIVYGISHPKYRAVLFQKFPSL
ACASEPAPANDSTSQASGATATSENEKPAA
>BAQ54698.1 opsin, long-wavelength sensitive type [Sympetrum frequens] RhLWA1
MSVAVGSGPSFSAYSWSGNNFNGNMTVVDKVPSDMLFLVDSHWYQFPPLNPMWHALLGFFISLLGFISIC
GNGVVIYIFSTTKALRTPSNLFVVNLAISDFMLMATMAPMMTINCYFETWILGPFMCQIYGMLGSMFGCA
SIWTMSVIAMDRYNVIVKGLSAKPLTTKSALFWIFQVWLNSAVWTVAPILGWNRYVPEGNMTSCGTDYLS
KDWVSVSYIWAYSFFVYGLPLGVIIYAYWFIVKAVSAHERQMREQAKKMNVASLRSAEAQNTSAEIKLAK
IAMMTISLWFMAWTPYLVINLAGLYAPRSLSPLASIWGAVFAKANAVYNPIVYGISHPKYRAALYQRFPS
LTCSADSNHEAQSHGSAATAVSDEKTAA
>ACH56537.1 putative ultraviolet I opsin [Thermonectus marmoratus] SWS
MLSAMEFENWTVVASGPQARVADPAQHLLGWNVPPSELIHIPEHWLSYPEPPASIHYLLAIIYIGFFIFS
LVGNGLVMWVFSSAKSLQTPSNIFIVNLAFCDFVMMAKTPIFIYNSFSRGFAAGHIGCQVFSFAGSLSGI
GASMTNACIAYDRYTTIARPFDGKLTRTKALVMVACIWTYTIPWAILPLLEIWGKFVPEGFLTACTFDYL
TDTFDNHMFVAVIFTFSYCIPMSLIIYYYSQIVSHVVAHEKALKEQAKKMNVESLRSNQNQQTTSVEIRI
AKAAITVCFLFVLSWTPYAVMALIGAFGDKSLLTPGVTMIPALTCKLVACIDPYVYAISHPRYRIELNKR
LPWLAIKESDDTSSTTTETTTAPPPAAATA
>XP_970344.2 PREDICTED: opsin, ultraviolet-sensitive isoform X1 [Tribolium castaneum] UV5
MLHNLTATPFHQARTMETMANHLGWNVPKDELIHIPQHWLVYPEPEASMHFLLALIYIGFFIMATIGNGL
VIWIFSTSKSLRTASNMFVVNLAICDFAMMIKTPIFIYNSFYRGFALGHLGCQIFAFIGSLSGIGAGMTN
ACIAYDRYTTITRPFDGKITRTKALVMIIFVWGYTIPWAVMPLLEIWGRFAPEGFLTACSFDYLTDTFDN
HMFVTSIFICSYVIPMSMIIYFYSQIVSKVFSHEKALREQAKKMNVESLRSNQSQQASQSAELRIAKAAI
AICSLFVASWTPYAVLALIGAFGDQSLLTPGVTMVPACACKFVACLDPYVYAISHPKYRLELQKRLPWLA
IKETAASETQSTTTENTTTQSATTTT
>NP_001155991.1 rhodopsin 1/6-like [Tribolium castaneum] LMS/LW
MSVMGEPNFIAWAAQRSGYGGGNLTVVDKVLPDMLHLVDAHWYQFPPMNPLWHGILGFVIGVLGFVSIVG
NGMVIYIFSSTKALRTPSNLLVVNLAFSDFLMMLCMSPAMVINCYNETWVLGPLVCELYGMSGSLFGCAS
IWTMTFIALDRYNVIVKGLSAQPLTKKGAMLRILIIWVFSTLWTIAPFFGWNRYVPEGNMTACGTDYLTK
DWVSRSYILVYAVWVYFVPLFTIIYSYWFIVQAVAAHEKSMREQAKKMNVASLRSSEAAQTSAECKLAKI
ALMTITLWFFAWTPYLVTNFTGIFEGAKISPLATIWCSLFAKANAVYNPIVYGISHPKYRQALQKKFPSL
VCAGEPDDTTSTASGVTNVTTDEKPATA
>AAP49025.2 UV-sensitive opsin [Vanessa cardui] SWS
MIPVLNMDNKTENYNIYGAYFAPLRSSDGIKMLVDGLEGEDLAAVPEHWFSYAAPPASAHTALALLYCFF
TAAALIGNGLVVFIFATTKSLRTSSNLLILNLAIFDFIMMAKAPLFIYNSAMRGFATGALGCQIFAVMGS
YSGIGAGMTNACIAYDRHSTITRPLDGRLSRGKALLMIALVWIYATPWSLMPLFKVWGRFVPEGYLTSCT
FDYLSNTFDTKLFVACIFVCSYVFPMSFIIYFYSGIVKQVFAHEAALREQAKKMNVESLRSNQNASAESA
EIRIAKAALTVCFLFVASWTPYGVMSLIGAFGDQQLLTPGVTMIPAVTCKLVACIDPWVYAISHPKYRQE
LQRRMPWLQINEPDDNASTGTNNTANSSAPATA
>AMP19652.1 opsin 6 [Euphausia superba] OP6/LWS
MGYWGLNFQIPTPSLQSTNPYGNYTVVDIVTPDMLHRIDPHWYQFPPMNPMWYGILGFVISIALILSLFG
NGVVIYVFVTTKNLRTPANFLIVNLAVADFCMMTSVSFPMIVNCVFRTWVLGPFICDIYGMCGSLFGCVA
IYSMMFITYDRYNVIVKGITNKPPTYKGSFAKITFSWIWCTGWCIAPILGWNRYVPEGNMTVCGTDYLSK
DWLSQSYLYAYGAIVYFCPLLYVLWAYTYIVSSVAAHEKNMRLQAEKMGMKSLRTEESQKMSVEFRLARI
ALMTVALWFIAWTPYCVINFVGMNAKHYITPLFSVWGSLFSKLNAIYNPIVYAISHPKYRAALYTKMPWL
SCSTDEESDVGGDRTTIVTNSSIIPKSTNT
>AMP19651.1 opsin 5 [Euphausia superba] OP5/MWS
MNFTEGPMAEAYGSEGGYNMGYPAGVTIIDMVPDHIKHMVHPHWANYPPVNPMWHYLLGMVYVILGFFSF
TGNGLVMYLFFNHANLRTPANKLIFNLTFSDFCMMLSQFPWFAYNCFNGGVWSFSPFACELYACLGSITG
LCSLWTLAFISFDRYNVIVNGMQATPLSNKGAMARLGFCWGYATMMAVPPFFGWGKYIPEGILDSCSFDY
LTRDDIMIRTHGMALIVFNFCIPVTIIAGAYVMIVKAVTAHESAMRAQAAKMNVKDLRGNADANKMSAEV
RIAKVAICNVTLWLICWTPYAKIVAQGVFFDQSSITPIASMLPALIAKSASGYNPVVYAINHPRFRLAMT
KSFPGFCVHENEPDNASTATEANTTQEEKA
>AMP19650.1 opsin 4 [Euphausia superba] OP4/MWS
MAAPGFGYPEGTKITDFVPAEILPLVHEHWYQFPPVNPMWHFLLGCIYIVMGFWSILGNGVVVYLFFKSD
TLKTPSNFLVVNLALSDLIMLLTNFPFFAYNCFSGGVWMSSAFYCELYAALGAVTGVCSIWTLAMISADR
YNVICNGFNGPKLTKGKAGVMSLTCWAMAIGWAIPPFVGWGKYIPEGILDSCSYDYLTLDTNTRSYNMCI
FAFDFFVPLFIIVGSYTFIVKAICAHEAAMRKQAEKMNVKSLRSGDDSAESAEIRIAKTAIFNICLWLCC
WTPYALVTLMGVLGRHDNITPLMTMLPALLAKSASCYTPFVYAVGHPKFRQGITIHMPWFCITEDTPKKL
APTDNKSDGDNSTQPGDTAEKA
>AMP19649.1 opsin 3 [Euphausia superba] OP3/MWS
MANITGPQAMAYGGGQEFTFGYPEGTSIIDIQPDYMKAIIDPHWAKFPPVNPMWHYVLGLLYIFIVFFAV
TGNFLVIWLFNKHAPLRTPSNFLVVNLALSDLIMMTTNCPFFIWNCFHGGVWSMSIEYCSVYAALGAVTG
VCSIWTLACISADRFNIICNGFNGPKLTKGKASVMALWCWTLSCTIASLPFFGWGSYGPEGILTSCSFDY
ISQDIGTITYNLFMFIFNYCCPLLIIVGSYAMIVKAIFAHEEAMRAQAAKMNVKSLRSAEANEQRAEIRI
AKTAIFNIALWIICWTPYAAITLQGCVGRFDHLKPLTTTLPALLAKSASCYNPFVYAIGHPRFRQAMTIH
MPWFCVHENTPQADNQSAATATEEKA
>AMP19648.1 opsin 2 [Euphausia superba] OP2/MWS
MANITGPQAMAYGGGPMEVTFGYPEGTSIIDIQHDYMKPLIDPHWRNFPPVNPMWHNLLGVLYTFIVFFA
VTGNSMVVWLFNKHAPLRTPSNFLVVNLALSDLIMMTTNCPFFVYNCFSGGRWSLPAEYCNIYACLGAIT
GVCSIWTLAMISADRYNIICNGFNGPKLSKGKAAAMSLFAWFMAIGIALCPLIGWGGYGPEGILTSCSFD
YLSQDIGTITYNLFMIIFDYFVPLFVIVGSYAMIVKAIFAHEEAMRAQAAKMNVKSLRTQEANEQRAEIR
IAKTAIFNIGLWIVCWTPYTVITYHGCIGDFEGLKPLTTTLPALFAKSASCYNPFVYAIGHPKFRQAMTI
HMPWFCVHEATKTADNESSTTAATEEKA
>BAA09133.1 opsin BcRh2 [Hemigrapsus sanguineus] Rh2/BCRb
MTNATGPQMAYYGAASMDFGYPEGVSIVDFVRPEIKPYVHQHWYNYPPVNPMWHYLLGVIYLFLGTVSIF
GNGLVIYLFNKSAALRTPANILVVNLALSDLIMLTTNVPFFTYNCFSGGVWMFSPQYCEIYACLGAITGV
CSIWLLCMISFDRYNIICNGFNGPKLTTGKAVVFALISWVIAIGCALPPFFGWGNYILEGILDSCSYDYL
TQDFNTFSYNIFIFVFDYFLPAAIIVFSYVFIVKAIFAHEAAMRAQAKKMNVSTLRSNEADAQRAEIRIA
KTALVNVSLWFICWTPYALISLKGVMGDTSGITPLVSTLPALLAKSCSCYNPFVYAISHPKYRLAITQHL
PWFCVHETETKSNDDSQSNSTVAQDKA
>BAA09132.1 opsin BcRh1 [Hemigrapsus sanguineus] Rh1/BCRa
MANVTGPQMAFYGSGAATFGYPEGMTVADFVPDRVKHMVLDHWYNYPPVNPMWHYLLGVVYLFLGVISIA
GNGLVIYLYMKSQALKTPANMLIVNLALSDLIMLTTNFPPFCYNCFSGGRWMFSGTYCEIYAALGAITGV
CSIWTLCMISFDRYNIICNGFNGPKLTQGKATFMCGLAWVISVGWSLPPFFGWGSYTLEGILDSCSYDYF
TRDMNTITYNICIFIFDFFLPASVIVFSYVFIVKAIFAHEAAMRAQAKKMNVTNLRSNEAETQRAEIRIA
KTALVNVSLWFICWTPYAAITIQGLLGNAEGITPLLTTLPALLAKSCSCYNPFVYAISHPKFRLAITQHL
PWFCVHEKDPNDVEENQSSNTQTQEKS
>ABI48880.1 opsin, partial [Holmesimysis costata] CRUST
MNPLWYGLLGFWMTVMGTLSVAGNFVVIWVFMNTKSLRTPANLLVVNLAISDFFMMLTMTPPLLVNAYWG
TWILGAFFCEVYAFLGSFFGCVSIWSMVFITADRYNVIVKGVFAEPLTSGGAMMRIAGTWAFTLAWCLPP
FFGWNRYVPEGNMLACGTDYLTETELSRSYLYVYSVWVYLFPLAYIIYSYTFIVKAVAAHEKGMREQAKK
MGVKSLRSEEAQKTSAECRLCKVALMTVTLWFMAWTPYFIINWGGMFNKPMVTPLFSI
>ADQ01810.1 opsin protein [Leptuca pugilator] Rh2/MW1
MANTTGPQMAFYGSGSVSFGYPEGVSIVDFVRPEIKPYVHQHWYNYPPVNPMWHYLLGVIYLFLGTVSII
GNGMVIYLFNKSQALRTPANILVVNLALSDLIMLTTNVPFFTYNCFSGGVWMFSPQYCEIYACLGAVTGV
CSIWLLCFISFDRYNIICNGFNGPKLTTGKAVAGALLSWIIAVGCALPPFFGWGKYILEGILDSCSYDYL
TQDFNTFSYNIFIFVFDYFLPAAVIIFSYVFIVKAIFAHEAAMHEQAKKMNNVSTLRSNEADSQRAEIRI
AKTALVNVSLWFICWTPYAAISLQGVMGDTKGITPLISTLPALLAKSASCYNPFVYAISHPKYRLAITQY
MPWFCVHEAETKSNDDSQSTSTVAQDKA
>ADQ01809.1 opsin protein [Leptuca pugilator] Rh1/MW1
MANTTGPQMAFYGTGAATFGYPDGMTVVDFVPNQVKHMVLDHWYNYAPVNPMWHYLLGVIYLFLGFVSIT
GNGLVIYLYMKSPALKTPANMLVVNLALSDLIMLTTNFPPFTYNCFSGGRWMFSATYCQIYAALGAVTGV
CSIWTLCMISFDRYNIICNGFNGPKLTQGKATAMCAIAWIISIGWCLPPFFGWGAYTLEGILDSCSYDYL
TQDWNTISYNVCIFVFDFFLPAAVIVFSYIFIVKAIFAHEAAMREQAKKMNVTNLRSNEAEAQSAEIRIA
KTAIANVSLWFLCWTPYAAITVQGVLGNHEGITPLVTTLPALLAKSCSCYNPFVYAISHPKFRQAITVHM
PWFCVHEPEPKTSSDNQSNTTVSNEKA
>ABG37009.1 opsin [Neogonodactylus oerstedii] Rh3/CRUST
MSYWNSNKAMEEYSLPSTNPYGNFTVVDTVPENMLHMVHSHWYQFPPLNPMWYGILAFVVTVVGLCSICG
NFVVIWVIMNTKALRSPANTLVVSLAVSDYIMMTCMFPPLVLNCYWGTWIFGPLFCEVYAFIGNTVGCAS
IGNMIFITFDRYNVIVKGVSGKPLSQKNATLQVLFVWICSIMWCVFPFFGWNRYVPEGNMTACGTDYLTE
DEFSRSYLYIYSVWVYIGPLALIIYCYFHIVSAVATHEKQMRDQAKKMGVKSLRTEEAKKTSAGCRLAKV
ALTTVSLWFMAWTPYLIINWAGMFYPSVVSPLFSIWGSVFAKSNAVYNPIVYAISHPKYRAALYKKLPCL
ACSTESADEGSATNSTTTATAEKYESA
>ABG37008.1 opsin [Neogonodactylus oerstedii] Rh2/CRUST
MSYYDDSASAAYTNPYGNHTVVDTVPADMLHLIDSHWYGFPPLNDMWYGILAFFISVTGILAVGGNFVVI
WVFKCTKALRSPLNYYVVNLAISDFTLMACMCPPVVINSYYRTWIFGPTFCYVYAAIGSLTGCASIFTMC
LISYDRYNVIVKGIGGKPSPPARQMLIILLVWLHFKPPGTFAPFFGWSRYVPEGNMTACGTDYLRGSILD
QTYLWSYTTWCYFMTFVFIVYCYWFIVAAVRNHEKAMREQAKKMGVKSLRGDATLQKKSADCKLAKIALI
NVSLWFMAWTPYAIINIAGLTNKEIVTPLFFIWGSVFAKANTVYNPIEYAISHPKYKGALYQKLPWLQCA
PDVPEDDSKSTASTTTTGGEEKA
>ABG37007.1 opsin [Neogonodactylus oerstedii] Rh1/LMS
MSYWNSNKIVEEYSLPSTNPYGNFTVVDTVPENMLHMIHSHWYQFPPLNPMWYGILAFVVTVVGLCSICG
NFVVIWVFMNTKALRSPANTLVVSLAVSDFIMMACMFPPLVLNCYWGTWIFGPLFCEVYAFIGNTVGCAS
IGNMIFITFDRYNVIVKGISGTPLSQKNTTLQVLFVWICSIMWCVFPFFGWNRYVPRGDMTACGTDYLTE
DEFSRSYLYVYSVWVYIGPLALIIYCYFHIVSAVATHEKQMRDQAKKMGVKSLRTEEAKKTSAECRLAKV
ALTTVSLWFMAWTPYLIINWAGMFYPSVVSPLFSIWGSVFAKANAVYNPIVYAISHPKYRAALYKKLPCL
ACSTESADEGSATNSATTTTAEKYESA
>AIF73509.1 UV3 opsin, partial [Neogonodactylus oerstedii] UV3
FEAPNPMAHYLLAILYIGFTFVSCVGNGTVIFLMMTSKGLRTPSNMLIVNLAFADFIMMAKTPIFIINCF
NEGPVLGRMGCQIFGIMGAYTGPMSACTNAAIAFDRFRCITDPIEGRLSKSQVAGLLVFIYAWITPWVMM
PFLEIWNRFVPEGYLTTCTFDYMSENSKFYVVGLWFCMWLLPMFVISFCYYRVYLHVSAHEKQLKKQAAK
MNVDSLRSGEKSNMRQEVRVAKVGVTLTSLFLFSWTPYAVIAFLCTFGRKDLVSPFVSMIPACTCKTAAC
IDPFVYAINHPKYRLELMKRMPWFCVHENEEPSTTADDNKTITAKEEQ
>AIF73508.1 UV2 opsin, partial [Neogonodactylus oerstedii] UV2
DVHHSWENVGTMSKLDAISALPAAMLANLTLGSDEEGSPLTRSERDVFASRYEVKMLGWNTPAEYMSHVS
PYWKTFEAPNPFLHYMLGVFYIFFMFAALCGNGVVMWVFATSKSLRTPSNMFVINLAFLDFLMMLKTPVF
IINSFNEGPIWGKIGCDIFALLGSYAGIGGAMTNAAIAFDRYKTIAKPFEAKITRGKAFMIVLGIWIYAT
PWGILPLLDIWGRYVPEGFLTTCSFDYLTDDESTRSFVACIFFFSYIVPGSFIVFFYSQIFSHVSAHEKA
MKEQAKKMNVDNLRTVGSKEDQEKSAEIRIAKVCMGLFFMWFSAWTPYAIVALIGTFGKRSLLTPLMSMI
PALCCKFIACIDPWIYAINHPRYRLELQKRMPWFCIHEPKPEENQSQASATTEKA
>AIF73507.1 UV1 opsin, partial [Neogonodactylus oerstedii] UV1
VKMNGWNTPSDYLDYVDSHWLSYEAPNPMLHHLLGVLYIFLASWSVVGNGLVVFIFLTSKSLRSPSNMLI
VNLALADGLQMCKTPVFIISSFNEGPVMGRLGCSIYGFIGAYCGPLSACTNAAIAFDRYRTITNPMDGRL
TGSQVMGILLFIYAWITPWVWLPFMEIWNRFVPEGFLTSCTFDYMSPNSKFYVVGLWFCVWFLPMIIITV
CYYNVYCHVAAHEKALKKQAEKMNVESLRSGDKVNMRQEIRVAKVGITLTTLFLFSWTPYAAVAFLCTFG
RKDLVPPFVSMIPACTSKTSACIDPFVYAINHPKYRLELQKRMPWFCIHEEEPTVETKSTATTDNKPDA
>ACU00218.1 opsin, partial [Neogonodactylus oerstedii] rOp9/LW2
LWYGLLGFTITILGILSICGNFVVVWVFLNTKTLCSAANTLVVNLAISDFIMMFTMFPPMAYNCFAGTWA
FGPLFCEIYGFLGNLCGCVSIYSMVWITLDRYNVIVKGVSSTPMRRRKAALXXXXXXXXXXXXXXFPLFG
WNRYVPEGNMTACGTDYLTDDQSSRSYLYAYSVWVLFGPFILIVYCYACIVKAVITHEKQIREQAKKMGI
RSLQTKEEQKTSAEIRLAKVALTTVSLWFMAWCPYLIINWSGMFFPFLVTPLFSIWGSLFAKANAVYNPI
VYAISHSRYRAALMKKVPCFACQTETLEEIEISQTCEERDRSDKPQESV
>ACU00211.1 opsin, partial [Neogonodactylus oerstedii] rOp8/LW2
MWYGILAFVVTVVGLCSICGNFVVIWVFMNTKALRSPANTLVVSLAVSDFIMMTCMFPPLVLNCYWGTWI
FGPLFCEVYAFIGNTVGCASIGNMIFITFDRYNVIVKGVSGKPLSQKNATLQVLFVWICSIMWCVFPFFG
WNRYVPEGNMTACGTDYLTEDEFSRSYLYIYSVWVYIGPLALIIYCYLHIVSAVATHEKQMRDQAKKMGV
KSLRTEEAKKTSAECRLAKVALTTVSLWFMAWTPYLIINWAGMFYPSVVSPLFSIWGSVFAKSNAVYNPI
VYAISHPKYRAALYKKLPCLACSTESADEGSATNSATTTTAEKYESA
>ACU00210.1 opsin, partial [Neogonodactylus oerstedii] rOp7/LW2
MWYGILAFVVTVVGLCSICGNFVVIWVFMNTKALRSPANTLVVSLAVSDFIMMACMFPPLVLNCYWGTWI
FGPLFCEVYAFIGNTVGCASIGNMIFITFDRYNVIVKGVSGTPLSQKNATLQVLFVWICSIMWCVFPFFG
WNRYVPEGNMTACGTDYLTEDEFSRSYLYVYSVWVYIGPLALIIYCYFHIVSAVATHEKQMRDQAKKMGV
KSLRTEEAKKTSAECRLAKVALTTVSLWFMAWTPYLIINWAGMFYPSVVSPLFSIWGSVFAKANAVYNLI
VYAISHPKYRAALYKKLPCLACSTESADEGSATNSATTTTAEKYESA
>ACU00216.1 opsin, partial [Neogonodactylus oerstedii] rOp12/LW2
LWYGLLGFTMTILGIFSLAGNFVVVWVFMNTKSLRSPANTLVVNLALNDFLMMFVNFPPMVINSYWGTWV
FGPRFCEFYAFWGNMCGCVSIYTMVWITLDRYNVIVKGMNGKPLTSKGAMLRNLFSWVFSIVWCLFPFFG
WNRYVPEGNMTACGTDYLTDDQFSKSYLYVYTTWVFFMPFFIIVFSYFFIVKAVMAHEQQMREQAKKMGV
KSLRSEEAKQTSNECRLAKIALMNVSLW
>ACU00221.1 opsin, partial [Neogonodactylus oerstedii] rOp11/LW2
MAILGIFSLAGNFVVVWVFLTTKSLRSPSNYLVVNLALNDFLMMFVNFPPMVINCHMGTWVFGPRFCEIY
AFWGNMCGCVSIYTMVWITLDRYNVIVKGMNGTPLTTKGAMLRNLFSWVVAIVWCILPFFGWNRYVPEGN
MTACGTDYLTDDEFSKSYLYVYTSWVFFVPFLIIVFSYYFIVKAVMAHEKAMREQAKKMGVKSLRSEEAK
KTSNECRLAKIALMNVSLWFMAWSPYMVINWAGMFSPSTVTPIFSIWGSVFAKANSVYNPLVYALTHPKY
RAALYVKLPFLACKGDSDNDNSSATSSATTAAPEKTEQA
>ACU00217.1 opsin, partial [Neogonodactylus oerstedii] rOp10/LW2
LWYGLLGFTITILGIFSLSGNFVVVWVFLNTKSLRSPANTLVVNLALNDFLMMLVMFPPLVINSYWGTWV
FGPRFCEIYAFWGNMCGCVSINTMVWITLDRYNVIVKGMNGTPLTANAAMLRNLFSWVFSIVWCILPFFG
WNRYVPEGNMCACGTDYLTDNEVSKSYLYVYTVWVFVIPFCIIVFSYFFIVKAVMAHEQQMREQAKKMGV
KSLRSEEAKQTSNECRLAKIALMNISLWFMAWSPYLVINFAGMFSPSTVTPLFSIWGSVFAKANAVYNPL
VYAISHPKYRAALYVKMPFLACKGDSDDDSASTASSATTAAPEKTEQA
>AUC64078.1 MWS opsin [Neogonodactylus oerstedii] MWS
MFSRVFNGTGPQALARTVDLSFGYPDGVVISDLVPDHMRDLVHPHWMQFPPVNPMVHYILGVVYLILGTA
AICGNGMVLYVFLKTKNLRTPNNMLVVNLSFSDLCMLLSQFPWFTWNCFMGGVWYFSPLMCEIYACTGAI
TGLCSLWSLVFISYDRYNVIVRGMNGTKLTSGLAFAMILFCWTYATIMSIFPFIGWGRYIPEGILDSCSF
DYLTRDWQIRSHGLCLFIFCYCVPLFCIAFFYVSIIKAICAHEAAMRAQAKKMNVSNLRTNGESEGDSAE
VRIAKVAVTNVSLWLICWTPYAAIVMQGMFFNQAGITPLVSMLPALLAKSASCYNPMIYAISHPRYRLAL
QKELPWLCIHEAAPSSKASNDSQSTVTKDEKE
>AUC64080.1 LWS opsin 3 [Neogonodactylus oerstedii] LWS3
MSYWDDPAKFAADGLMTNTNPYGNYTVVDTVPANMLHMVHSHWYQFPPMNPLWYGLLGFTITMCGLLSLP
GNLIVVWVFMNTKSLRSPANTLVVNLAFNDFIMMLVMFPPMVMSCYWGTWALGPTFCEAYGFVGNLCGCV
SIYTMVWITLDRYNVIVKGVSAQPLSQKGAILRILGTWVFSLVWTSLPFFGWNRYVPEGNMTACGTDYLT
DDQFSKSYLYVYTAWVFFGPFLLIVFSYYHIVSAVFAHEKQMREQAKKMGIKSLRSEEAKQTSNECRLAK
VALTTVSLWFMAWCPYLIINWVGMFAPMKVTPLFSIWGSLFAKANAVYNPIVYAISHPKYRAALQKKLPC
LACNTDNGDNDNQSSGTTTATAEKTESA
>AUC64079.1 LWS opsin 2 [Neogonodactylus oerstedii] LWS2
MSYWNDPANLADTSLPSTNPYGNYTVVDTVPKEILHMVDSHWYQFPPMNPLWYGLLGFAIFVLGIMSVVG
NGIVIWVFMTTKNLRSPANTLVVNLALSDFLMMLVMFPPMVISCYNGTWTLGAFFCELYAFAGSLFGCIS
IWTMLWITLDRYNVIVKGVSAEPLKKKGALLRILFTWTMSLVWCLFPFFGWNRYVPEGNMTACGTDYLTE
DMFSHSYLYVYSVWVYFFPLVVIVYSYTFIVKAVAAHEKQMRDQAKKMGVKSLRNEEAQKTSAECRLAKV
ALVTVSLWFMAWTPYLIINYTGMIDKQKVTPLFSIWGSLFAKANAVYNPIVYAISHPKYRAALMKKLPCL
ACSTEGQDNTSAATTQVSEKEESS
>AUC64077.1 LWS opsin 1 [Neogonodactylus oerstedii] LWS1
MSYYDDSASAAYTNPYGNHTVVDTVPADMLHLIDSHWYGFPPLNDMWYGILAFFISVTGILAVGGNFVVI
WVFMCTKALRSPSNYYVVNLAISDFTLMACMCPPVVINSYYRTWIFGPTFCYVYAAIGSLTGCASIFTMC
LISYDRYNVIVKGIGGKPLTTGKAMLMILLVWLTSAAWTFAPFFGWSRYVPEGNMTACGTDYLRGSILDQ
TYLWSYTTWCYFMTFVFIVYCYWFIVAAVRNHEKAMREQAKKMGVKSLRGDADAQKKSADCKLAKIALIN
VSLWFMAWTPYAIINIAGLTNKEIVTPLFSIWGSVFAKANTVYNPIVYAISHPKYKGALYQKLPWLQCAP
DVPEDDSKSTASTTTTGGEEKA
>ALJ26468.1 short wavelength-sensitive opsin [Procambarus clarkii] SWS
MALLDGLTLPGAGMTNDTNLIRPALFRSGEGVAAGGRYEMRMLGWNTPSEYMDYVHPYWKTFQAPNPFLH
YMLAVLYIMFMFAALVGNGVVIWVFTSAKNLRTPSNMFIINLAILDFIMMLKTPVFIVNSFNEGPIWGKL
GCDTFALMGSYSGVGGAVTNAAIAYDRYKTIAKPFEAKISRGTALMMVVGIWAYASPWALLPLFNIWGRF
VPEGFLTTCTFDYMSEDASTRAFVGSIFVFAYIVPGSLVFYFYGQIFVHVRAHEQAMREQAKKMNVANLR
SVGSHEDQEKSVEIRIAKVCMGLFFLFLISWTPYAVVALIAAFGDRSKLTPLVSMIPALTCKFVACVDPW
VYAINHPRYRLELQKRMPWFCIHEEKPQDTISQSTCETEKA
>ALJ26467.1 long wavelength-sensitive opsin [Procambarus clarkii] LWS
MSSWSNQPAMDDYGLPSSNPYGNFTVVDMAPKDILHMIHPHWYQYPPMNPMMYPLLLIFMLFTGILCLAG
NFVTIWVFMNTKSLRTPANLLVVNLAMSDFLMMFTMFPPMMVTCYYHTWTLGPTFCQVYAFLGNLCGCAS
IWTMVFITFDRYNVIVKGVAGEPLSTKKASLWILTIWVLSITWCIAPFFGWNRYVPEGNLTGCGTDYLSE
DILSRSYLYVYSTWVYFLPLAITIYCYVFIIKAVAAHEKGMRDQAKKMGIKSLRNEEAQKTSAECRLAKI
AMTTVALWFIAWTPYLLINWVGMFARSYLSPVYTIWGYVFAKANAVYNPIVYAISHPKYRAAMEKKLPCL
SCKTESDDVSESASTTTSSAEEKAESA
>sp|P35360.1|OPSL_LIMPO RecName: Full=Lateral eye opsinOps4/LMS4
MANQLSYSSLGWPYQPNASVVDTMPKEMLYMIHEHWYAFPPMNPLWYSILGVAMIILGIICVLGNGMVIY
LMMTTKSLRTPTNLLVVNLAFSDFCMMAFMMPTMTSNCFAETWILGPFMCEVYGMAGSLFGCASIWSMVM
ITLDRYNVIVRGMAAAPLTHKKATLLLLFVWIWSGGWTILPFFGWSRYVPEGNLTSCTVDYLTKDWSSAS
YVVIYGLAVYFLPLITMIYCYFFIVHAVAEHEKQLREQAKKMNVASLRANADQQKQSAECRLAKVAMMTV
GLWFMAWTPYLIISWAGVFSSGTRLTPLATIWGSVFAKANSCYNPIVYGISHPRYKAALYQRFPSLACGS
GESGSDVKSEASATTTMEEKPKIPEA
>AAO59500.2 opsin 3, partial [Limulus polyphemus] Ops3/LMS3
RTPTNLLVVNLAFSDFCMMAFMMPTMTSNCFAETWILGPFMCEVYGMAGSLFGCASIWSMVMITLDRYNV
IVRGMAAAPLTHKKATLLLLFVWIWSGGWTILPFFGWSRYVPEGNLTSCTVDYLTKDWSSASYVIIYGLA
VYFLPLITMIYCYFFIVHAVAEHEKQLREQAKKMNVASLRANADQQKQSAECRLAK
>AAA02499.1 opsin [Limulus polyphemus] Ops2/LMS2
MANQLSYSSLGWPYQPNASVVDTMPKEMLYMIHEHWYAFPPMNPLWYSILGVAMIILGIICVLGNGMVIY
LMMTTKSLRTPTNLLVVNLAFSDFCMMAFMMPTMASNCFAETWILGPFMCEVYGMAGSLFGCASIWSMVM
ITLDRYNVIVRGMAAAPLTHKKATLLLLFVWIWSGGWTILPFFGWSRYVPEGNLTSCTVDYLTKDWSSAS
YVIIYGLAVYFLPLITMIYCYFFIVHAVAEHEKQLREQAKKMNVASLRANADQQKQSAECRLAKVAMMTV
GLWFMAWTPYLIIAWAGVFSSGTRLTPLATIWGSVFAKANSCYNPIVYGISHPRYKAALYQRFPSLACGS
GESGSDVKSEASATMTMEEKPKSPEA
>AAA02498.1 opsin [Limulus polyphemus] Ops1/LMS
MANQLSYSSLGWPYQPNASVVDTMPKEMLYMIHEHWYAFPPMNPLWYSILGVAMIILGIICVLGNGMVIY
LMMTTKSLRTPTNLLVVNLAFSDFCMMAFMMPTMTSNCFAETWILGPFMCEVYGMAGSLFGCASIWSMVM
ITLDRYNVIVRGMAAAPLTHKKATLLLLFVWIWSGGWTILPFFGWSRYVPEGNLTSCTVDYLTKDWSSAS
YVVIYGLAVYFLPLITMIYCYFFIVHAVAEHEKQLREQAKKMNVASLRANADQQKQSAECRLAKVAMMTV
GLWFMAWTPYLIISWAGVFSSGTRLTPLATIWGSVFAKANSCYNPIVYGISHPRYKAALYQRFPSLACGS
GESGSDVKSEASATTTMEEKPKIPEA
>ACO05013.1 opsin 5 [Limulus polyphemus] Op5/BCR
MSTGSYFIGNSTAPRSSGWWSYDPGLSVRDTAPENIKHLISDHWSKFPAVNPMWHYLLGLIYIVLGIASL
TGQSVVLYLFAKTKPLRTPANMLIVNLAFSDFMMMITQFPVFIINCLGGGAWQLGPLLCEITGFAGGLFG
YGSIVTLAVISIDRYNVIVRGFSASPLTHARSAVFILVIWAWTLGWALPPFFGWGRYVPEGILNSCSFDY
LTRDWATVSYIMGCWICEYALPLMVIIYCYIFIVKAVCDHERHLREQAKKMNVASLRSNVDTQKASAEMR
IAKVALVNVLLWVVSWTPYAAIAMIGIAGDQMLITPLRSALPALAGKAASVYNPIVYAISHPKFRLAMQK
EIPCCCINEPQPQSDTSSEMSTKTSVATVNGEDSTAGGTTNN
>AEL29244.1 UVopsin [Limulus polyphemus] UV
MVPENLTFRDNQLDFFFQAEPLQQEIHMNGWNAPKDMFINPYWKQFEAPNPFMHYLLGILYTGLMIVACI
GNGIVIYVFSMSKTLRTPANLFVVALAVTDFLMMLKTPVFIYNSFHAGPVYGNIGCIIYGTVGAYSGLMS
AFCNAVISYDRYRVIACPFSSSKLTNKKAVAMLLGIVLYVSPFALLPAFEIWNRYVPEGYLTSCTADYFQ
HDLNGRSFIFCIWFFAWFIPVIIIFCCYFRIYAAVRDHENQLREQAKKMNVENLRTNQNQKDTRGEIRIA
KVAFGIIMLFLFSWVPYILVAFIGAFSTKERQLITPLMSMVPALTLKASACFDPFIYAINHPKYRLELQK
KIPWLCIHESYSDNASTCSNKTQLSGDTTPTVNSDG
>AIT75832.1 opsin 8 [Limulus polyphemus] Ops8/LW2
MLDIISSSSPFWWQFSSNASVVDMVPKDMLHMVHEHWYRFPSLNPLWFQILGVAMIFLGILCICGNGVVI
YIFLTTKSMRTASNVLIVNLAFSDFMMMGTMMPMMATNCFAEKWALGPFMCEVYGMLGSLFGCASIWSMV
MITYDRYHIIGKGFSVSPMTHSKAALMNIFVWAWSIGWTLAPFFGWNRYVPEGNMTSCTFDYLTKDTHSR
SYVVIYATAVYFLPLFITIYCYFFIVRAVADHERSLREQAKKMNVTSLRANGDQQGARAEIRLAKIAMFN
VGLWFVAWTPYLIIAFNGIFSDGTKLTPLATIWGSVFAKANSVYNPIVYGISHPKYRVALKAKLPWLFCD
TDNDENFSNESNDTSTLITEKIQLPFKIST
>AIT75831.1 opsin 7 [Limulus polyphemus] Ops7/LW1
MVEWNHTESAGLALSGGSDDRYFLWMRRHSDDTAITNLFPHDMGHLIRDHWRQFQAPSSEWYFAIGVIML
ILELIGLTGNFSVIYIFLTTKYLRRPSNMFIVNLAFSDFMMMFTIMPMMVVSCFKQKWIFGPLMCEIYGA
CGSGFGSVSIISMVAIAMNRYRVVVKGLSSEKLTYKQAILWICLIWIYVGLWTSAPFFGWSSYILEGNFI
NCSLDSVSHNWNSRSYVIGYSIGVYFLPLFFLTYTYYYVAKTVIQQESALRKYSRCMSVDQLKPRQSKIT
VEAKLSMVALITVVMWFVAWTPYIIFIFLGSFTSGKFFTPLLSLLGAVLAKCASFCDPIVYGVSHPKYRE
ALRERMLKFYKFFSCGKCRPTKENEDHKNQHELTTIEKNNSTTEADH
>AIT75830.1 opsin 6 [Limulus polyphemus] Ops6/LW1
MTGWNPSHSLGHSLWWGSDNEHFLWMRRHGANVTTTDVLPADMEPLIREYWKQFRVLSPEWFFALGICIT
ALGLISLTGNSVVIYIFLTTKSLRTPSNLLVVNLAFSDFMMMFTMMPMMSVCCFSQSWIFGPLACGIYGA
FGSGFGSISIISMMAIAIDRYRVIVKGLSGERLTYREAVLWICIIWIFVGLWTAAPFFGWNSYVPEGNLT
SCSIDMVSHDWNSRSYVIAYGTSVYLLPLLFLSYTYFYIVKTVVEHEYLLRKQARRMNVDRLKPKQPGIS
VEAKISLVALMTVVLWFVAWTPYAALAILGSLTNGKLVTPLISIWGAVFAKAGSCYNPIVYAISHPKYQE
ALRKRLPRLYKFFSCTSSKPLEKVENQENQHESTTIEKIISPESSP
>AAL37521.1 opsin, partial [Skogsbergia lerneri] SlME27#/MW2
SAECRIAKVAMTNVVLWITIWTPYAVVVMTGAWGNQDTITPLFSQLPAMFAKTASCFNPVIYAISHPKYR
QALNESLPWFCINEPKDTDDTKSAASATTTVTEKQ
>AAL37513.1 opsin, partial [Vargula hilgendorfii] VhME16#/MW2
NVESLRNEDNKKMSAECRIAKVAMTNVLLWTCIWTPYAWVVMTGAWGNRAHITPLSAQMPALVAKTASCL
NPLVYAISHPKYRAALNEALPWFCIHEPKQEDDTKSAASAATTTEEK
>AAL37507.1 opsin, partial [Vargula hilgendorfii] VhCE7#/MW2
QAKKMSAECRIAKVAMTNVFLWVAIWTPYATVGMIGVFGDQSIIAPLVSQIPSLIAKTASCFNPVVYAIS
HPRYRQALQEAMPWMCVHEPTDDVQSVASTTETTASEEKQ
>ADZ45236.1 opsin [Vargula tsujii] Vtops/MW2
MVLNLTDALAKPYTQADAGGHYSEKFGSEYGFGFFYPPGAKLTDGIPEDFRWIVSSHWDQFAPVSPLYLY
TMAFFWFFLWILNFFGNGTVMYLFLKTRYLRTPSNMFIVNLAFVDFIMMSSQTPPFMHTVLGTGYWEMGA
FGCEFIGMIATLCGCIAIYTNVMIAYDRYNVIVKGFNGVKITSSMVLVILGVMWTWVLVWNILPLMRIWG
SFMPEGLLASCGMDYLARDLNNRSYCASLFLVAYILPMIALIFFYSQIVKAVWDHEDAMREQAKKMNVES
LRSEDNKKMSAECRIAKVAMTNVFLWICIWAPYSVVTMIGVFGNQATITPLVSQIPSLVAKTASCFNPLV
YAISHPKYRQALQESMPWLCIHEPVDDTKSVASAETCAEKQ
>CAD13146.1 opsin, partial [Dugesia japonica] MELL
TPPFFGFGNYVPEGFQTSCTFDYLTQSKGNVIFNIGMYIGNFVIPVGIIIFCYYQIVKAVRVHELEMLKM
AQKMNASHPTSMKTGAKKADVQAAKISIIIVFLYLLSWTPYAIIALMALTGRRDHLNPYTAELPVLFAKT
SAMYNPFIYAINHPKFRE
>CAB89516.1 opsin, partial [Girardia tigrina] MELL
GFIGGLFGFISINTMALISLDRYFVIAQPFQTMKSLTIKRAIIMLVFVWLYSLIWSTPPFFGFGNYVPEG
FQTSCTFDYLTQSKGNIIFNTGMYIGNFVIPVAIIIFCYYQIVKAVRLHELEMLKMA
>XM_001650694.1 Aedes aegypti AAEL005322-RA partial mRNA UV/RH7
MRKWNAQFKSLRTPANYLVINLAIADFIIMLEAPLFVYNSYHQGPATGNVWCTIYALLGAVGGTVAIVTLTMISIDRYNVVVYPLNPKRSTTRLKVALMIVFAWIYGLVFSVIPALDIGLSRYTPEGFLTACSFDYLERTRDARLFMFLYFIFAWVVPIIAITFCYIQILRVVIGANSIQSSKNKSKTEVKLAGVVIGIIGLWFIAWTPYAIVAMMGVFGYESLLSPLGSMVPAILAKTAACIDPYFYAMNHPRYRQELRKMFGLNQQDLGNSQYQTSRYTRNASRMDDSEGGASERVTIGRQPGKTTTDEPEPSQQTEQGPQPTYSKNLAANSRGALQRAQSSISAADDTSLSVSIDLTETNPNSNH
>FM177115.1 Aphis spiraecola partial lwrh gene for long-wavelength opsin LWS
ILSVVGNGMVIYIFTCTKNLRTPSNLLVVNLAFSDFCLMFTMCPAMVWNCIYETWMFGPF
ACELYGMFGSLFGVTSIWTMVFIALDRYNVIVKGLSAKPMTTKLALLQIFCIYLHGLFWT
LTPFFGWSRYVPEANMTACGTDYFTLTWHSRSYVLVYAMFAYFLPLLVIIYAYYFIVKAV
ASHEKSMREQAKKMNVSSLRSGDQSNTSAEFKLAKVALMTISLWFMAWTPYLVINFAGIF
QLITID
>XP_001861638.1 ultraviolet-sensitive opsin [Culex quinquefasciatus] UV7
MPQDCTQTTKCGILHPASQEIPWKWKGKDQVLEVLLQIFSWTTSVVCGCRMWMASTASTADLTGGGYVAY
GRDLHRSWELKGKDHQLCWSEPGFEPRSTAYETEALPLGYVARFKSLRTPANYLVINLAVADFLIMLEAP
IFVYNSYHLGPAFGNTLCTIYSLLGAIGGTVAIMTLTMISVDRYNVVVYPLNPNRSTTRLKVMLMIVFTW
IYALVFSLMPALEIGLSRYTPEGFLTACSFDYLDRGWDARVFMFMYFVFAWVIPFLTISYCYVAILRVVV
GAGSIQSSKNKNKQEVKLAGVVIGIIGLWFIAWTPYAVVAMLGVFGYEHLLTPLGSMIPAILAKTASCID
PYFYAMNHPRFRQELRKMFGKEQEMNHSQYQTSRYTRNASRNDSEAGPSERVQLGRAPGKDADPIPAVSS
SVAQPNYSQNLASNRKGGLQRAQSSISAADDTSLSCSIDLTETQPNNH
>AAT01077.1 putative rhodopsin [Homalodisca vitripennis] LMS
MSLISEPSFSAYSWASQGGFGNQTVVDKVPPEMLYLVDAHWYQFPPMNPLWHSLLGFAMVVLGFIAVTGN
GMVVYIFSCTKALRTPSNLLVVNLAFSDFLMMFTMAPPMVLNCYYETWVLGPFMCELYAMFGSILGCTSI
WTMVMIANDRYNVIVKGLSAKPMTIKSALARILFCWAHSLIWCLAPFLGWGRYVPEGNMTACGTDYLTPD
WISKSYILVYSLFCYFMPLFLIIYSYWFIVQAVSAHEKAMREQAKKMNVASLRSSDAANTSAEHKLAKVA
LMTISLWFCAWTPYLVINYAGIFQALTISPLFTIWGSVFAKANACYNPIVYAISHPKYRAALNKKFPSLV
CGATEAPASTSDGASVASGATTLTEDKSAAA
>AAG17119.1 long-wavelength like opsin [Megoura viciae] LWS
MLNKIGSHYERQESNWVAEGGFGNETVVDRVPADMMHLIDPSWYQFPPMESMWYKWLGVTIFFLGILSVV
GNGMVIYIFTCTKNLRTPSNLLIVNLAFSDFCLMFTMCPAMVWNCFYETWMFGPFACELYAMFGSLFGVT
SIWTMVFIALDRYNVIVKGLSAKPMTTKLALLQIFCIYLHGLFWTLTPFFGWSRYVPEANMTACGTDYLT
LAWHSRSYVLVYAIFAYYLPLLVIIYAYYFIVKAVASHEKSMREQAKKMNVSSLRSGDQSNTSAEFKLAK
VALMTISLWFMAWTPYMVINFAGIFQLITIDPLFTIWGSVFAKANAVYNPIVYAISHPKYRLALDKKFPC
LVCGKLEDDRSDSKSVASAQTTISEDKV
>NP_001164379.1 long wavelength sensitive opsin 1 [Nasonia vitripennis] LMSb
MGPSFLTLTAMAQRGGYGGGGGFGGGFNNQTVVDKAPPEIHHMIDPYWYQFPPMNPLWYGILGFVIGCLG
CISVAGNGMVVYIFASTKSLRTPSNLLVINLAFSDFCMMFTMSPPMVINCYYETWVFGPLMCEIYALCGS
IFGCGSIWTMCMIAFDRYNVIVKGLSAKPMTINGSLLRILGIWLMASIWTIAPMFGWNRYVPEGNLTACG
TDYFSKDWVSRSYIVVYSFFVYFLPLFMIIYSYYFIIKAVSAHEKNMREQAKKMNVASLRQGDSQSAENK
LAKIALMTISLWFMAWTPYLVINWAGIFDLARLTPLFTIWGSVFAKANAVYNPIVYGISHPKYRAALFAR
FPSLACAGDAPAGAASDAVSTTSGVTTLTDHDKSNA
>CAQ65108.1 long-wavelength opsin, partial [Rhopalosiphum padi] LWS
ILSVVGNGMVIYIFTCTKNLRTPSNLLIVNLAFSDFCLMFTMCPAMVWNCFYETWMFGPFACELYAMFGS
LFGVTSIWTMVFIALDRYNVIVKGLSAKPMTTKLALLQIFCIYLHGLFWTLTPFFGWSRYVPEANMTACG
TDYLTLTWHSRSYVLVYAIFAYYLPLLVIIYAYYFIVKAVASHEKSMREQAKKMNVSSLRSGDQSNTSAE
FKLAKVALMTISLWFMAWTPYMVINFAGIFQFMTID
>CAQ65107.1 long-wavelength opsin, partial [Tuberolachnus salignus] LWS
ILSVTGNGIVIYIFTSTKNLRSPSNLLVVNLAFSDFCLMFFMCPPMVWCCLRETWPFGPFACELYGMVGS
LFGVTSIWTMVFIALDRYNVIVKGLSAKPMTTKLALFQILCIYTHGMLWTLAPFFGWSRYVPEATQTACG
TDYYTQTTLSRSYVFFYAIFAYFVPLLIIIYAYYFIVKAVASHEKSMREQAKKMNVTSLRSGDQSNTSAE
FKLAKVALMTISLWFMAWTPYLIINWAGIFQLVPLS
>ABI48869.1 opsin, partial [Archaeomysis grebnitzkii] CRUST
MNPLWYGLLGFVIFCLGILSVCGNAVVIWVFMNTKSLRSPANLLVVNLAFSDFLMMLNMFPPMVHSCYHG
TWMLGAFFCEFYGFTGSLFGCISIWTMVFITMDRYNVIVKGVAAEPLTSKGASIRILFVWTVAFAWTILP
FFGWNRYVPEGNLTACGTDYLTEDSTSHLYLYMYASWAYYTPLLYIIYAYTFIVQAVSAHEKGMREQAKK
MGVKSLRNEEAQKTSAECRLAKVALMTVSLWIMAWTPYMIINFTGMNDRTKLTPLCTIWGSL
>CK991518.1 Rhodopsin [Cambarus ludovicianus] LWS
MLACGTDYLTETELSRSYLYIYSVWVYLFPLAYIIYSYTFIVKAVAAHEKGMREQAKKMGVXSLRSEEAQKTSAECRLCKVALMTVTLWFVAWTPYFIINWGGMFNRSMVTPXNTPSGGSVFRQGQTLSITPSV
>ABY81042.1 long-wave opsin, partial [Caspiomysis knipowitschi] CRUST
GMTIFVLAILSVVGNLIVIIVFINTKSLRSPSNILIVNLAFSDFLMMINMCPAMMIACIYKTWLLGPTYC
QWYAFSGSLCGCLSIWTMVFVTLERYNVIVKGVSAKPLTLKGAIRRIAFVWVISLLWCSFPLLGWSRYVP
EGNLAACGTDYLTEDPISQAYIYAYSVICYFIPLIVTLYCYSYIVHAVATHERSMKEQAKKMGVKTFRNE
ETQRTSTEFRLAKIALMTVSLWFIAWTPYLIINYMGMMAKQY
>ABY81040.1 long-wave opsin, partial [Hemimysis anomala] CRUST
VIGVLGCLSFIGNSIVIIVFITTKSLRSPSNLLIVNLAFSDLLMMTSMCPPMLMSCIYKTWFLGPAYCSW
YGFMGSLCGCLSIWTMVWITLERYNVIVKGVSAKPLSVKGAICRIIFTWVMSVMWCSFPLIGWNRYVPEG
NLTACGTDYLTDDLFSMSYIYIYSANCYFIPLGITLYCYTFIVHAVAAHEKSMKEQAKKMGVRSLRNEET
TRTSTEFRLAKIAMMTVSLWFIAWTPYLVINYTGMIDKQK
>ABI48884.1 opsin, partial [Homarus gammarus] CRUST
MNPLWYGLLALWMFVMGTLSVCGNSIVIWVFMTTKALRTPANLLVVSLAISDFLMMFCMCPPLLINCYYQ
TWVWGAFACEVYGCIGSTVGTCSIFCMVFITMDRYNVIVKGVSATPLTTNGAMLRNLFSWVTSIGWCLPP
FFGFNAYVPEGNLIACGTDYLKESVPYHVYLYLYSVWCYFLPLVIIVYCYTYIVAAVSAHERQMREQAKK
MGVKSLRSEESKKTSNECRLAKVALTTVSLWFIAWTPYLIINWAGMINKPSVSPLLTI
>ABY81037.1 long-wave opsin, partial [Katamysis warpachowskyi] CRUST
GMTIFVLAILSLIGNLIVIFVFINTKNLRSPSNLLIVNLAFSDFLMMSNMCPAMMIACINQTWLMGPTYC
EWYAFSGSLCGCLSIWTMVFVTLERYNVIVKGISAKPLSFNGAIRRIVFVWTLALIWCSFPLLGWSRYVP
EGNLTACGTDYLTEDPISQAYIYTYAIICYGIPLAITLYCYSYIVQAVANHERSMKEQAKKMGVKSLRNE
ETHRASAEFRLAKIAFMTVSLWFIAWTPYLVINIMGMVAKQY
>ABI48885.1 opsin, partial [Mysis diluviana] CRUST
MKSRWYIILGLIISVLAILSVIGNLTVIVVFINTRSLRSPSNLLIVNLAFSDFFMMCNMCPAMLLACIYK
TWLLGPTYCAWYAFSGSLFGCLSIWTMVWITLERYNVIVKGVSSKPLSVKGAITRIVLTWIFAVIWCSFP
LVGWNRYVPEGNLTACGTDYLSDDIYSQSYIYLYSVMVYFIPLGITIYCYSYIVHAVANHEKSMKEQAKK
MGVKSFRNEETQRTSAEFRLAKIALMTVSLWFIAWTPYLVINIVGMVARQQLNPLSTI
>ABY81039.1 long-wave opsin, partial [Mysis segerstralei] CRUST
GLIISVLAILSVIGNLTVIVVFINTRSLRSPSNLLIVNLAFSDFFMMCNMCPAMLLACIYKTWLLGPTYC
AWYAFSGSLFGCLSIWTMVWITLERYNVIVKGVSSKPLSVKGAITRIVLTWIVAVIWCSFPLVGWNRYVP
EGNLTACGTDYLSDDIYSQSYIYLYSVMVYFIPLGITIYCYTYIVHAVANHEKSMKEQAKKMGVKSFRNE
ETQRTSAEFRLAKIALMTVSLWFIAWTPYLVINIVGMVARQQLNPLSTIWG
>ABI48892.1 opsin, partial [Neomysis americana] CRUST
MNPLWYSLVGFWMVIMGVLSVVGNFVVLWVFMTTKSLRTPANLLVVNLALSDFLMVFTMFPPMVISCYWQ
TWTLGAFFCEVYAFLGSLFGCVSIWSMVWITLDRYNVIVKGVSGEPLANSGAMTRIAGTWVTAFAWCLPP
FFGWNRYVPEGNMTACGTDYLTDDKFSHSYLYIYSVWVYIFPLFLNIYLYTFIIKAVANHEKQMREQAKK
MGVKSLRSEESQKTSAECRLAKVALMTVSLWFMAWTPYFIINWAGMLSKSNVTPLFSIWGSV
>ABY81029.1 long-wave opsin, partial [Paramysis intermedia] CRUST
GITIFVLATLSVIGNLIVIFVFVNTKSLRSPSNLLIVNLAFSDFLMMTNMCPAMLIACIYRTWLLGPTYC
GWYAFTGSLCGCLSIWTMVFITLERYNVIVKGVASKPMSFNGAIRRIVFVWTLSIIWVGLPLLGWSRYVP
EGNLTACGTDYLTEDPISQAYIYTYSIISYGVPLVITLYCYTYIVQAVANHERSMKEQAKKMGVKTFRNE
ETHQRSLEFRLAKIALMTVSLWFIAWTPYLVINIMGMVAKQY
>ABY81041.1 long-wave opsin, partial [Schistomysis assimilis] CRUST
GMTIFVLAILSVIGNLIVIFVFINTKSLRSPSNLLIVNLAFSDFLMMSNMCPAMMIACINRTWLLGPTYC
EWYAFTGSLCGCLSIWTMVFVTLERYNVIVKGVSSKPLSFNGAVRRIAFVWTLAIMWCSFPLLGWSRYVP
EGNLTACGTDYLTEDPISQAYIYTYAIICYGIPLFITLYCYSYIVQAVANHEKSMKEQAKKMGVKSFRNE
ETHRTSTEFRLAKIAFMTVSLWFIAWTPYLVINIMGMVAKQY
>XP_009065095.1 hypothetical protein LOTGIDRAFT_108602, partial [Lottia gigantea] MEL1
MFVHPHWKNFPPVSAAWHNFIGIFITFVGITGVIGNFVVIYTFSRTKSLRTASNMFVVNLALSDLTFSAV
NGFPLFSLSSFSHKWIFGRVACELYGLIGGIFGLMSINTMAMISIDRYLVITSPFTAMRNMTHKRAFLMI
VGVWIWSILWAIPPIFGWGAYIPEGFQTSCTFDYLTRGDNRRSYIMCLYICGFVVPLGVIIFCYVFIIKS
VMNHEKEMAKMADKLDAKDVRSTKEKAKAEIKIAKVSMTIILLYLMSWTPYAIVALIAQWGPALVVTPYV
SEIPVLFAKASAMHNPVIYALSHPKFRDAVSKLMPWFLCCCGLTDAE
>XP_012800936.1 rhodopsin [Schistosoma haematobium] MEL2
MSSNRTIEMLRPVMKDFDSIVLPYWHKFEQPHPYYQYAIGLFIAVVGITGVCLNLLVIIFFTMFKSLRTP
SNILVVNLAISDLGFSAVIGFPLKTMAAFNNFWPWGKIACDIYGLAGGLFGFVSLSTIAAVALDRYLVIA
TPFESVFQTTPRRTLLLMLFLWLWSLIWTIPPLFGFGRYVTEGYQTSCTMDYISTDLNNRLFNIGLFGFG
FLCPLFLSLFCYARIILIVRSRGKDFIEMAASSKGTNQKEKGANVSSSKSDTFVLKSSAILLGVYLLCWT
PYSVVCLMALIGYADYITPLMVELPCLCAKTAAVWDPCIYAFRYPKFRVLLQRQFGFLRLTKNKTDQSSR
GELSTVCQIEE
>AAF73286.1 RHO G-protein coupled receptor [Schistosoma mansoni] MEL1
MKQNLTFATLWPDDNDFASIVHSHWHKFIQPDPLYYYLVGIYIGIVGILAVMGNSLVITLFLLCKQLRTP
PNMLIVSLAISDFSFALINGFPLKTIAAFNHRWGWGKLACELYGFAGSIFGFISLTTMAFIALDRYLVIV
QPFETFSRITYGKVIVMIFITWIWSALWSIPPFFGYGSYIPEGFHTSCTFDYLSTDLPNLIFNAGLYILG
FLCPVFIIIFSYYQIVKTVRLNELELMKMAQSLDLQNPSAMKTGDKKADIEAAKTSIILVLLYLMSWSPY
AIVCLMTLIGSRDSLTPFHSELPVLFAKTSAVYNPIVYAVKHPKFRMEIEKRFPFLICCCPPKPKERLQN
TIVSKIQVSQIGIGTVSGGNENTLNTVKRED
>AAD28720.1 opsin, partial [Schmidtea mediterranea] MEL1
GFIGGLFGFISINTMALISLDRYFVIAQPFQTMKSLTIKRAIIMLVFVWLYSLIWSTPPFFGYGNYVPEG
FQTSCTFDYLTQSKGNIIFNIGMYIGNFIIPVGIIIFCYYQIVKAVRVHELEMLKMAQKMNASHPTSMKT
GAKKADVQ
>CAC86665.1 rhabdomeric opsin [Platynereis dumerilii] MEL1
MSRSEVLVPGSMSLDGLLTTAHPIGNDSIETILHPYWQQFDIENTIPDSWHYAVAAWMTFFGILGVSGNL
LVVWTFLKTKSLRTAPNMLLVNLAIGDMAFSAINGFPLLTISSINKRWVWGKLWRELYAFVGGIFGLMSI
NTLAWIAIDRFYVITNPLGAAQTMTKKRAFIILTIIWANASLWALAPFFGWGAYIPEGFQTSCTYDYLTQ
DMNNYTYVLGMYLFGFIFPVAIIFFCYLGIVRAIFAHHAEMMATAKRMGANTGKADADKKSEIQIAKVAA
MTIGTFMLSWTPYAVVGVFGMIKPHSEMFIHPLLAEIPVMMAKASARYNPIIYALSHPKFRAEIDKHFPW
LLCCCKPKPKAQLPSSTTKGSIASKTEADTSV
>CAD33854.1 long-wavelength opsin, partial [Acyrthosiphon pisum] LWS
VTIFFLGILSVVGNGMVIYIFTCTKNLRTPSNLLIVNLAFSDFCLMFTMCPAMVWNCFYETWMFGPFACE
LYAMFGSLFGVTSIWTMVFIALDRYNVIVKGLSAKPMTTKLALLQIFCIYLHGLFWTLTPFFGWSRYVPE
ANMTACGTDYLTLAWHSRSYVLVYAIFAYYLPLLVIIYAYYFIVKAVAPHEKSMREQAKKMNVSSLRSGD
QSNTSAEFKLAKVALMTISLWFMAWTPYMVINFAGIFQLMTIDPLFTI
>EFX83617.1 arthropsin1 [Daphnia pulex] Arthropsin1
MTANSNDSAGYWWAINATRWFVDDSNETLGIDWDDWDVSLWTPEQRQLLERGGVSRRIHVALGVLLSFIV
LFGFAANSTILYVFSRFKRLRTPANVFIINLTICDFFACCLHPLVVYSAFRGRWSLGQTGCNLYGMGVAF
FGLNSIVTLSAIACERYIVITSSSCRPAVAKWRITRQQAQKACAGIWLHCAALVTPPWMLGWSSYEPEGV
LVTCSWDYTTRTLSNRLYYLYLLLLGFVLPVSVLTFCYAAIFRFIFHSSKEMTRLVMASHVKSPFSTNST
SFRKRRRQTDVRTALIILSLAMLCYTAWTPYAIVSLIGQFGPVDEDGQPKKLSPMATAIPAFLAKTAIVF
DPLVYGFSSPQFRSSVRQILNSGGLRGGQSNNAIAGLTRVQTNPNCQLSRVNSVAVLSSNRFRMNKDLSV
SVNKLVVQSTDVVWMRAAEPIPPTGQLSQCPATSPLSRLIPLLFRSSYSLIRKVLCPKSRRTILTKTLAS
EFNKVLTHLLSSFFNMHFDSKND
>Compound eye opsin BCRH2, genome [Daphnia pulex] BCRa
MNPSLSFNTTLIRSARAIQPNVHFGYPPGVSLTDFVTDDMKALIHPHWSKFPPVNPMWHY
LLGTIYIFLGVVSLCGNGIVISLFTKTKGLRSTANMFVVNLAFSDFCMMISQFPMFVHNS
FNGGIWLFGPAACELYACLGSIFGATSICTMAVIAYDRYNVIVKGMAGTKMTSKRAATLI
ACCWIYATWWSITPYFGFGRYIPEGILDSCSFDYLTRDEQTKAFVLCLFIFLYCIPLVFI
TYCYYFIVKTIFDHEKTLRDQAKKMNVTSLRSNADSNAASAEIKIAKVALCNIALWAAMW
TPYAAIVLKGLLGDQSTITPLVTILPALIAKSASICNPVVYAISHPKFRLALQEKYPWFC
INEPVKSDNESICSTKTGASSSSTTESS
>BAH04516.1 long-wavelength sensitive opsin [Apis cerana] LWS
MIAVSGPSYEAFSYGGQARFNNQTVVDKVPPDMLHLIDAHWYQYPPLNPMWHGILGFVIGMLGFISVMGN
GMVVYIFLSTKSLRTPSNLFVINLAISDFLMMFCMSPPMVINCYYETWVLGPLFCQIYAMLGSLFGCGSI
WTMTMIAFDRYNVIVKGLSGKPLSINGALIRIIAIWLFSLGWTIAPMFGWNRYVPEGNMTACGTDYFNRG
LLSASYLVCYGIWVYFVPLFLIIYSYWFIIQAVAAHEKNMREQAKKMNVASLRSSENQNTSAECKLAKVA
LMTISLWFMAWTPYLVINFSGIFNLVKISPLFTIWGSLFAKANAVYNPIVYGISHPKYRAALFAKFPSLA
CAAEPSTDATSTTSGTTTVTDNEKSNA
>AAT91645.1 long wavelength-sensitive rhodopsin [Apodemia mormo] Rh1/LWS
MAITNLDPGPGVAALQSWGPQTMAFSNNMTVVDKVLPEMLHKIDKHWYQFPPMNDLWYGLVGFVMAWICI
TAFSGNAMVLYIFNSTKSLRTPSNLFVVNLAFSDFAMICVLAPPVLVNSYYQTWVFGPLFCDIYACCGSL
FGCVSIWTMTMIAFDRYNVIVKGIAAKPLTINGALLRILGIWLFSLAWTLAPMFGWGKYAPEGNMTACGT
NSLDQALDNVLYIWLYSVACYFLPLGLICYSYFFILQAVSAHEKAMREQAKKMNVASLRSSDQANTSAEC
KLAKVALITISLWTMAWTPYLIINISGIHGAGLTPLSTIWGSLFAKASTIYNPIVYGISHPKYRAALYAK
FPALACQPESDESGSIASTATTAEKPAA
>BAG32517.1 long wave opsin [Athalia rosae] LWS
MSMMSGPSFAAYNSWSAQAGGFGNQTVVDKVPAEMLYLVDSHWYQFPPMNPLWHGILGFVIAVLGFVSVV
GNGMVVYIFCSTKSLRTPSNLLVVNLAFSDFLMMFTMSPPMVINCYYETWVFGPLMCEVYAMLGSLFGCG
SIWTMTAIAFDRYNVIVKGLAAKPMNIKGALLRILGIWLFAGIWTVAPMLGWNRYVPEGNMTACGTDYLT
KDWVSRSYIVVYSFFVYYMPLFLIIYSYFFIIQAVSAHEKSMREQAKKMNVASLRSSDNANTSAECKLAK
IALMTISLWFMAWTPYLVINYAGVFETAKITPLFTIWGSLFAKANAVYNPIVYGISHPKYRAALFQKFPS
LACGGAEPGHGDATSTVSGVTTLTDNEKPAA
>AAY16528.1 long wavelength sensitive opsin [Bicyclus anynana] LWS
MAITSMDPGPGIAALQAWGGHAAAYGSNETVVDKVLPDMLHLVDPHWYQFPPMNPLWHGLLGFVIGVLGF
VSITGNGMVVYIFTTTKSLKTPSNILVINLAFSDFLMMLVMSPPMVVNCYNETWVFGPLACQLYACAGSL
FGCTSIWTMTMIAFDRYNVIVKGIAGKPLTINGALLRVFAIWLFSLAWTIAPLFGWGRYVPEGNMTACGT
DYFDKSWQNRSYILFYSIFCYYSPLLLICYSYFFIIQAVAAHEKAMREQAKKMNVASLRSSENANTSAEC
KLAKVALMTISLWFMAWTPYLVINYAGIFETMTISPLVTIWGSVFAKANAVYNPIVYGISHPKYRAALYA
RFPGLACQAAAEDNGSVASAATATEEKPSA
>NP_001036882.1 ceropsin [Bombyx mori] CeropsinLWS
MSISMDAGPGFAALQSWSSQVAAFGNSNQTVVDRVSPEMLHLIDAYWYQFPPMNPLWHALLGFTIGVLGF
ISMMGNGMVIYIFMTTKNLKTPSNLLVVNLAFSDFLMMCAMSPAMVINCYNETWVFGPFACELYGCAGSL
FGCASIWTMTMIAFDRYNVIVKGIAAKPMTNNGALLRILGIWAFSLAWTVAPFFGWNRYVPEGNMTACGT
DYLTKDWFSRSYIVVYSVFVYFAPLLLIVYSYYYIVQAVSAHEKAMREQAKKMNVASLRSSEAANTSTEC
KLAKVALMTISLWFMAWTPYLVINYTGILESAPISPLATIWGSLFAKANAVYNPIVYGISHPKYQAALYK
RFPVLQCHSTTTDEASSVASGTTVMEEKPTA
>AAA62725.1 opsin [Calliphora vicina] DIP/opsin
MERYSTPLIGPSFAALTNGSVTDKVTPDMAHLVHPYWNQFPAMEPKWAKFLAAYMVLIATISWCGNGVVI
YIFSTTKSLRTPANLLVINLAISDFGIMITNTPMMGINLFYETWVLGPLMCDIYGGLGSAFGCSSILSMC
MISLDRYNVIVKGMAGQPMTIKLAIMKIALIWFMASIWTLAPVFGWSRYVPEGNLTSCGIDYLERDWNPR
SYLIFYSIFVYYLPLFLICYSYWFIIAAVSAHEKAMREQAKKMNVKSLRSSEDADKSAEGKLAKVALVTI
SLWFMAWTPYTIINTLGLFKYEGLTPLNTIWGACFAKSAACYNPIVYGISHPKYGIALKEKCPCCVFGKV
DDGKASDATSQATNNESETKA
>AAY16533.1 long wavelength-sensitive visual pigment [Colias philodice] LWS
MAITSMDPAPGVAAMQAWGGHAEAYSSNQTVVDKVLPEMLHLIDAHWYQFPPMNPLWYGLLGFTISILAF
ISVTGNGMVIYIFTTTKSLKTPSNLLVVNLAFSDFLMMAMMAPPLCINSYYQTWVFGPVACQFYACFGSL
FGCVSIWTMTAIAFDRYNVIVKGIAAKPLTINGALLQIFAVWAFSLAWTLAPIFGWSRYVPEGNMTACGT
DYLSKDLLSQIYIITYSIACYFLPLALIVYSYFFIVQAVAAHEKAMREQAKKMNVASLRSSEQSNTSAEC
KLAKVALMTISLWFMAWTPYLVINFAGVFETAPISPLSTIWGSVFAKANAVYNPIVYGISHPKYRAALYQ
RFPALACQPSPSEETGSVASAATACTEEKPSA
>CAD33868.1 long-wavelength opsin, partial [Daktulosphaira vitifoliae] LWS
ITMCLLTILALTGNGLVLYIFTCTKSLRTPSNLLVVNLALSDFCMMCSMGPAMAWSCLYETWMFGPFGCE
LYAMAGSIFGNASIWTMVFIALDRYNVIVKGLAAKPMTIKLALFKILLIYTHAIMWSIAPILGWSRFVPE
MNMTSCGTDYLNESIQSKSFIVIYALFVYVTPLLVIIYSYYFIVKAVAKHEKTMREQAKKMNVTSLRSGE
QSNTSAEIKLAKVALMTISLWFMAWTPYLVINFGAIFDLITIDPLFTI
>CAA46709.1 rh2 opsin [Drosophila pseudoobscura] RH2/DIP
MERSLLPEPPLAMALLGPRFEAQTGGNRSVLDNVLPDMAPLVNPHWSRFAPMDPTMSKILGLFTLVILII
SCCGNGVVVYIFGGTKSLRTPANLLVLNLAFSDFCMMASQSPVMIINFYYETWVLGPLWCDIYAACGSLF
GCVSIWSMCMIAFDRYNVIVKGINGTPMTIKTSIMKIAFIWMMAVFWTIMPLIGWSSYVPEGNLTACSID
YMTRQWNPRSYLITYSLFVYYTPLFMICYSYWFIIATVAAHEKAMRDQAKKMNVKSLRSSEDCDKSAENK
LAKVALTTISLWFMAWTPYLIICYFGLFKIDGLTPLTTIWGATFAKTSAVYNPIVYGISHPNDRLVLKEK
CPMCVCGTTDEPKPDAPPSDTETTSEAESKD
>CAA46708.1 rh1 opsin [Drosophila pseudoobscura] RH1/DIP
MDSFAAVATQLGPQFAAPSNGSVVDKVTPDMAHLISPYWDQFPAMDPIWAKILTAYMIIIGMISWCGNGV
VIYIFATTKSLRTPANLLVINLAISDFGIMITNTPMMGINLYFETWVLGPMMCDIYAGLGSAFGCSSIWS
MCMISLDRYQVIVKGMAGRPMTIPLALGKIAYIWFMSTIWCCLAPVFGWSRYVPEGNLTSCGIDYLERDW
NPRSYLIFYSIFVYYIPLFLICYSYWFIIAAVSAHEKAMREQAKKMNVKSLRSSEDADKSAEGKLAKVAL
VTISLWFMAWTPYLVINCMGLFKFEGLTPLNTIWGACFAKSAACYNPIVYGISHPKYRLALKEKCPCCVF
GKVDDGKSSEAQSQATTSEAESKA
>AAK58111.1 opsin, partial [Dryas iulia] LWS
YQFPPMNPLWHGLLGFVIGVLGFISVTGNGMVVYIFTTTKSLKTPSNILVVNLAFSDFLMMAMMAPPMVI
NCYNETWVFGPLACQLYACAGSLYGCVSIWTMTMIAFDRYNVIVKGIAAKPMTINGALLRVFGIWAFSLA
WTVAPLFGWGRYVPEGNMTACGTDYFDKSMSNISYIVLYSVACYYAPLLLIIYSYFFIVQAVAAHEKAMR
EQAKKMNVASLRSSDAANTSAECKLAKVALMTISLWFMAWTPYLVINYAGIFETMTISP
>CAD33865.1 long-wavelength opsin, partial [Eulachnus rileyi] LWS
VTIFFLGILSVTGNGIVIYIFTCTKNLRTPSNLLVVNLAFSDFCLMFFMCPPMVWNCLHETWEFGAFGCE
LYASIGSLFGVVSIWTMVFIALDRYNVIVKGLSAKPMTTKLALLQIFVIYVHGILWTLAPLLGWGRYAPE
GNMTACGTDYFTLTISNRSYLILYGMFSYFLPLLVIIYAYYFIVKAVASHERSMREQAKKMNVTSLRSGD
QSNTSAEFKLAKVALMTISLWFMAWTPYLVINWAGIFQLLTLNPVLTI
>CAQ65104.1 long-wavelength opsin, partial [Geoica utricularia] LWS
VMAVVGNGLVIYVFTCTKNLRTPSNLLVVNLAFSDFCLMFFMCPPMVWSCLYETWVFGPFACELYGMVGS
LFGVTSIWTMVFIALDRYNVIVKGLSAKPMTTKLALFQIFCIYMHGLFWTLAPMLGWSRYVPEANMTACG
TDYLTLTWHSRSYIVVYASFAYFMPLLIIIYAYYFIVKAVASHEKTMREQAKKMNVSSLRSGDQNNTSAE
FRLAKVALMTISLWFMAWTPYLVINFSGIFQLLTMD
>AAY16540.1 long wavelength-sensitive visual pigment [Heliconius erato] LWS
MAITSLDPGPGAAALQAWGGQMAAFGSBETVVDKVLPDMLHLIDPHWHQFPPMNPLWHGLLGFVIGVLGF
ISVTGNGMVVYIFTTTKTLKTPSNILVVNLAFSDFLMMFMMAPPMVINCYNETWVFGPLACQLYACAGSL
YGCVSIWTMTMIAFDRYNVIVKGIAAKPMTINGALLRVFGIWAFSLAWTIAPLFGWGRYVPEGNMTACGT
DYFDQSFSNRSYILLYSIACYYAPLFLIIYSYFFIVQAVAAHEKAMREQAKKMNVASLRSSDAANTSAEC
KLAKVALMTISLWFMAWTPYLVINYAGIFKTMTISPIVTIWGSVFAKANAVYNPIVYGISHPKYRAALYA
RFPGLACQSAPEDNGSVASAATATEEKPSA
>AAK58110.1 opsin, partial [Heliconius pachinus] LWS
HQFPPMNPLWHGLLGFVIGVLGFISVTGNGMVVYIFTTTKSLKTPSNILVVNLAFSDFLMMFMMAPPMVI
NCYNETWVFGPLACQLYACAGSLYGCVSIWTMTMIAFDRYNVIVKGIAAKPMTINGALLRVFFIWAFSLA
WTVAPLFGWGRYVPEGNMTACGTDYFDQSISNMTYILLYSIACYYAPLFLIIYSYFFIVQAVAAHEKAMR
EQAKKMNVASLRSSDQANTSAECKLAKVALMTISLWFMAWTPYLVINYAGIFKTMT
>ABI97875.1 long wavelength-sensitive opsin, partial [Hermeuptychia hermes] Rh2/LWS
YQFPPMNPLWHGLLGFVIGCIGFVAVCGNGMVIYIFTTTKSLKTPSNILVVNLAFSDFLMMALMPPPMVI
NCYNETWVFGPFACQLYACGGSLFGCVSIWTMTMIAFDRYNVIVKGIAAKPMTINGALLRVLFIWAFSLG
WTLAPLFGWGRYVPEGNMTACGTDYFDKSWSNITYIVLYSVACYYAPLLLIIYSYFFIVQAVAAHEKAMR
EQAKKMNVASLRNGDQANTSAECKLAKVALMTISLWFMAWTPYLVINYAGIFETMTISPLVTIWGSVFAK
ANAV
>CAD62428.1 long-wavelenght opsin, partial [Hoplocallis picta] LWS
ATIFCLGILAFVGNGLVTYIFTCTKSLRTPSNLLVINLAFSDFCFMSSMCPMMVWNCIYETWMFGPFACE
LYSMLGSLFGVTSIWTLVLIALDRYNVIVKGLSAKPMTTKLALFQLLCIYTHGLFWTLTPFFGWNRYVPE
ANMTACGTDYLTLSWHSRSYVLVYAIFAYFIPLLTITYLYYFIVKAVASHEKAMREQAKKMNVSSLRSGD
QSNTSAEFKLAKVALMTIFLWFMAWTPYLVINFAGIFQLATIDPLFTI
>AAW80336.1 long-wavelength opsin, partial [Jellisonia sp. FXG440] LWS
NPLWHSILGFVIGLLGVISFLGNGMVIFIFTSTKQLRTPSNLLVINLAVSDFLMMFWMSPPMVINCYYET
WILGPLMCELYGMFGSLCGCVSIWTMTLIAFDRYNVIVKGLAAKPLTNKGSILRILLVWASSAMWCIFPF
FGWNRYVPEGNMTACGTDYLNKEWFSRSYILVYSVFVYYLPLICIIYSYFFIVRAVAEHEKSMREQAKKM
KVASLRSSGSGAPGANDKSAEFKLAKVALMTIALWFFAWTPYLVINYTGIFETATISPLATIWGSL
>AAY16536.1 long wavelength-sensitive visual pigment [Limenitis arthemis astyanax] LWS
MAITSLDPGPGAAALQAWGGQMAAYGSNETVVDKVLPDMLHLVDPHWYQFPPMNPLWHGLLGLVIGVLGF
VSIAGNGMVVYIFTTTKTLKTPSNILVVNLAFSDFCMMLFMAPPMVVNCYYETWVFGPLACQLYACAGSL
FGCASIWTMTMIAFDRYNVIVKGIAAKPMTINGALLRVLGIWAFSLSWTIAPLFGWGRYVPEGNMTACGT
DYFDKTWGNRSYILFYSIACYYMPLFLIIYSYFFIVQAVAAHEKAMREQAKKMNVASLRSSDQANTSAEC
KLAKVALMTISLWFMAWTPYLVINYAGIFETMTISPLVTIWGSVFAKANAVYNPIVYGISHPKYRAALYA
RFPALACAPEPQDNTSVASSATATEEKPSA
>AAT91638.1 long wavelength-sensitive rhodopsin [Lycaena rubidus] Rh1/LWS
MSITSLDPAPGVAAMQAWGPQAMAYGGNETVIDKVLPEMLHKIDAHWYQFPPMNPLWHGLLAFVISIICI
IATTGNGMVIYIFSTTKSLKTPSNLLVVNLALSDFLIITTMSPPVVVNTYYETWIFGPLACDIYACCGSL
FGCVSIWTMTMIAFDRYNVIVKGIAAKPLTINGALLRILGIWLFSLAWTITPLFGWGKYAPEGNMCVCGT
DYLDKSWVHRSYIILYSVACYFAPLLLIIYSYWFIIQAVSAHEKAMREQAKKMNVASLRSSDAANTSAEC
KLAKVALMTISLWFMAWTPYLIINWAGIFKTSLISPLVTIWGSIFAKANSIYNPIVYGISHPKYRAALYA
RFPSLACQPSPDESGSVASTGTAVQEEKPSA
>CAQ65097.1 long-wavelength opsin, partial [Maculolachnus submacula] LWS
LLSVTGNGIVIYIFTSTKNLRTPSNLLIVNLAISDFCLMFFMCPPMVWSCLYETWPFGPFACELYGMVGS
LFGVVSIWTMVFIALDRYNVIVKGLSAKPMTTKSALFRILLIYMHGLLWTLAPFFGWSRYVPEATQTACG
TDYYTMTTLSRSYVFVYASFAYILPLLVIIYAYYFIVKAVASHEKSMREQAKKMNVTSLRSGDQKNTSAE
FKLAKVALMTITLWFMAWTPYLVINWAGIFQLFPLT
>CAQ65101.1 long-wavelength opsin, partial [Mindarus abietinus] LWS
IIATVGNGMVIYIFTCTKNLRTPSNLLVVNLAFSDFCLMGFMCPPMVWSCLKETWVFGPFACELYAMIGS
LFGVTSIWTMVFIALDRYNVIVKGLSAKPMTTKSALFQIFCIYMHGLFWTLAPMFGWSRYVPEANMTACG
TDYLTLTWHSRSYIVVYATFAYMFPLLIIIYAYYFIVKAVASHEKSMREQAKKMNVSSLRSGDQSNTSAE
FKLAKVALMTISLWFMAWTPYLVINFSGIFQLLTMD
>ABI97869.1 long wavelength-sensitive opsin, partial [Morpho helenor] LWS
HQFPPMNPLWHGLLGFVIGCLGVVSIIGNGMVIYIFTSTKNLKTPSNILVVNLAVSDFLMMTVMAPPMVI
CCYYETWVLGPLACELYGCAGSLFGCASIWSMTMIAFDRYNVIVKGIAAKPMTINGALLRVFAIWVFALA
WTLAPMFGWGRYVPEGNMTACGTDYLDKSWHNRSYILIYSVFVYYSPLLLIIYSYFFIVQAVAAHEKAMR
EQAKKMNVASLRSSDAANTSAECKLAKVALMTISLWFMAWTPYLVINYSGIFESMTISPLATIWGSVFAK
ANAV
>BAE44971.1 long wave opsin, partial [Myrmecia loweryi] LWS
MSIVSGPSHAAYTWAAQGGGFGNQTVVDKVPPEMLHLVDPHWYQFPPMNPLWHALLGFIIGVLGMISILG
NGMVVYIFTTTKSLRTPSNLLVINLAISDFLMMLCMSPAMVINCYYETWVLGPLFCELYALAGSLFGCGS
IWTMTMIAFDRYNVIVKGLSAKPMTINSALLRIFGIWLFTLIWTIAPVFGWNSYVSEGNMTACGTDYLNK
DMPSRSYILVYSIFCYFMPLFLIIYSYFYIIQAVAAHEKNMREQAKKMNVASLRSAENQNTSAECKLAKV
ALMTISLWFMAWTPYLVVNYAGIFETTKISPLFTIWGSVFAKANAVYNPIVYGIR
>ABI97876.1 long wavelength-sensitive opsin [Neominois ridingsii] LWS
MAITSMDPGPGVAAMQAWGGQAMPFGSNETVVDKVLPDMLHLVDPHWYQYPPMNPLWHSLLGFVMGVLGF
ISIAGNGMVVYIFTTTKTLKTPSNVLVVNLAFSDFLMMTVMSPPMVVNCYYETWVFGPLACQLYACAGSL
LGCVSIWTMTMIAFDRYNVIVKGIAAKPMTINGALLRVLGIWLFSLGWTVAPMIGWGRYVPEGNMTACGT
DYLDKSWLNRSYILVYSLFCYYSPLLLIIYSYFFIIQAVAAHEKAMREQAKKMNVASLRSSDQANTSAEC
KLAKVALMTISLWFMAWTPYLVINYSGIFETMQISPLVTIWGSVFAKANAVYNPIVYGISHPKYRAALYA
RFPALACQPSAEDTASVASAATATEEKASA
>BAE44974.1 long wave opsin, partial [Nothomyrmecia macrops] LWS
FVIGVLGTISIIGNGMVIFIFTTTKSLRTPSNLLVVNLAISDFLMMLAMSPAMVINCYYETWVLGPLFCE
MYALAGSLFGCGSIWTMTMIAFDRYNVIVKGLSAKPMSVNGALIRIFGLWFFSLAWTIAPLFGWNSYVPE
GNMTACGTDYLNKDMFSRSYIFIYSIFVYFMPLFLIIYSYFFIIQAVAAHEKNMREQAKKMNVASLRSAE
NQSTSTECKLAKVALMTISLWFMAWTPYLVINYAGIFETTKISPLFTIWGSLFAKAHAVYNPIVYGIR
>ABI97877.1 long wavelength-sensitive opsin [Oeneis chryxus] LWS
MAITSMDPGPGVAAMQAWGGQAMAYGSNETVVDKVLPDMLHLIDPHWYQYPPMNPLWHGLLGLVMGVLGF
ISFAGNGMVVYIFTTTKSLKTPSNILVVNLAFSDFLMMTVMSPAMVVNCFYETWVFGPLACQLYACAGSL
FGCASIWTMTMIAFDRYNVIVKGIAAKPMTINGALLRVLGIWLFSLAWTVAPMFGWGRYVPEGNMTACGT
DYLDKSWLNRSYILVYSVFCYYSPLLLIIYSYFFIVQAVAAHEKAMREQAKKMNVASLRSSDQANTSAEC
KLAKVALMTISLWFMAWTPYLVINYSGIFETMQISPLVTIWGSVFAKANACYNPIVYGISHPKYRAALYA
RFPALACQPKADDTASVASAATATEEKPSA
>AAW80331.1 long-wavelength opsin, partial [Panorpa arakavae] LWS
NPLWHGLLGFTIGVLGVISVMGNGMVVYIFTSTKPLRTPSNLLVVNLAFSDFLMMFTMAPPMVVNCYNET
WVFGPFMCEVYAMCGSLFGCISIWTMTLIAFDRYNVIVKGLAAKPMSSNGALLRIFAVWAFALMWTLFPM
FGWNRYVPEGNMTACGTDYLTQEWFSKSYILVYSVFVYYAPLFLIIYSYFFIIQAVSAHEKSMREQAKKM
NVASLRSSEAANTSAECKLAKVALMTISLWFFAWTPYLVINYAGIFQSISISPLATIWGSL
>AAW80332.1 long-wavelength opsin, partial [Panorpa japonica] LWS
NPLWHGLLGFTIGVXGVISIIGNGMVVYIFTSTKPLRTPSNLLVVNLAFSDFLMMFTMAPPMVINCYYET
WVFGPFMCEVYAMCGSLFGCISIWTMTLIAFDRYNVIVKGLAAKPMTSNGALLRIFGVWAFSLMWTLFPM
FGWNRYVPEGNMTACGTDYLNQEWLSXSYILVYSIFVYYSPLFMIIYSYFFIIQAVXAHEKSMREQAKKX
NVASLRSSEAANTSAECKLAKVALMTISLWFFAWTPYLVINYAGIFQSISISPLATIWGSL
>AAW80333.1 long-wavelength opsin, partial [Panorpa lewisi] LWS
NPLWHGLLGFTIGVLGVISIIGNGMVVYIFTSTKPLRTPSNLLVVNLAFSDFLMMFTMAPPMVINCYYEX
WVFGPFMCEVYAMCGSLFGCISIWTMTLIAFDRYNVIVKGLAAKPMTSNGALLRIFGVWAFSLMWTLFPM
FGWNRYVPEGNXTACGTDYLNQEWFSKSYILVYSIFVYYSPLFMIIYSYFFIIQAVSAHEKSMREQAKKM
NVASLRSSEAANTSAECKLAKVALMTISLWFFAWTPYLVINYAGIFQSISISPLATIWGSL
>AAW80330.1 long-wavelength opsin, partial [Panorpa pryeri] LWS
NPLWHGLLGFTIGVLGVISIIGNGMVVYIFTSTKPLRTPSNLLVVNLAFSDFLMMFTMAPPMVINCYYET
WVFGPFMCEVYAMCGSLFGCISIWTMTLIAFDRYNVIVKGLAAKPMTSNGALLRIFGVWAFSLMWTLFPM
FGWNRYVPEGNMTACGTDYLNQEWLSKSYILVYSIFVYYSPLFMIIYSYFFIIQAVSXHEKSMREQAKKM
DVASLRSSEAANTSAECKLAKVALMTISLWFFAWTPYLVINYAGIFQSISVSPLATIWGSL
>ABW69110.1 long wavelength-sensitive rhodopsin [Polyommatus icarus] LWS
MTIMNLDPAPGVAALQSWGPRASALFNNETGVDKVLSEMLHRIDPHWDQFPPMNPLWHAILAFITSVILI
IASTGNGMVIYIFTTTKTLKTPSNLFIVNLALSDFLIITTMSPPVVVNTYYETWIFGPLACDIYACCGSL
FGCVSIWSMTMIAFDRYNVIVKGIAAKPLTNGGALLRILGIWLFSLAWTITPLFGWGKYAPEGNMCVCGT
DYLDKSWVHRSYIILYSFAYYFMPLFLIIYSYWFIIQAVSAHEKAMREQAKKMNVASLRSSDQANTSAEC
KLAKVALMTISLWFMAWTPYLIINFAGIFKTERISPLATIWGSVFAKANAIYNPIVYDISHPKYRAALYA
RFPALACQPSADESGSVASSGTAVQEEKPSA
>AAW80334.1 long-wavelength opsin, partial [Pulex irritans] LWS
NPMWHSTLGFVMGLLGIISFIGXGMVIFIFTSTKQLRTPSNLLVINLAVSDFLMMFWMSPPMVINCYYET
WILGPLMCELNGLFGSLCGCVCIWTMAMIAFDRYNVIVKGLAAKPLTNKGAILRILFVWTVSALWSIAPL
FGWNRYVPEGNMTXCGTDYLTKNWFSRSYIIVYSIFVYYLPLFSIIYAYFFIVRTVAEHEKNMREQAKKM
KVASLRSSGSGAGGAGDKSAEXKLAKVALMTIALWFFAWTPYLVINYTGIFETFTLSPLATVWGSV
>CAQ65105.1 long-wavelength opsin, partial [Smynthurodes betae] LWS
ILAVVGNGLVIHIFTCTKNLRTPSNLLIVNLAFSDFCLMFFMCPPMVWSCLYETWVFGPFACELYGMIGS
LFGVTSIWTMVFIALDRYNVIVKGLSAKPMTTKLALFQIFCIYMHGLFWTLAPMLGWSRYVPEANMTACG
TDYLTLTWHSRSYIVVYASFAYFMPLLIIIYAYYFIVKAVASHEKTMREQAKKMNVSSLRSGDQNNTSAE
FKLAKVALMTISLWFMAWTPYLVINFSGIFQLLTMD
>CAA50658.1 opsin [Sphodromantis sp.] LWS
MSLINEPSYSAYSWGGQGGYGNQTVVDKVLPEMLHLIDPHWYQFPPMNPLWHGLLGFVIGCLGFVSVVGN
GMVIYIFSTTKGLRTPSNLLVVNLAFSDFLMMLSMSPPMVINCYYETWVLGPFMCELYALLGSLFGCGSI
WTMVMIALDRYNVIVKGLAAKPMTNKTAMLRILGIWAMSIAWTVFPLFGWNRYVPEGNMTACGTDYLNKE
WVSRSYILVYSVFVYFLPLATIIYSYWFIVQAVSAHEKQMREQAKKMNVASLRSAENANTSAECKLAKVA
LMTISLWFFAWTPYLVTDFSGIFEWGKISPLATIWCSLFAKANAVYNPIVYGISHPKYRAALNKKFPSLA
CASEPDDTASQASGATTVSDEKSASA
>CAD33860.1 long-wavelength opsin, partial [Thelaxes suberi] LWS
ITIFFLGIIAIVGNGMVLYIFTCTKNLRTPSNLLVVNLAFSDFCLMSFMCPPMVWSCYYETWVFGPFACE
LYGMVGSLFGVTSIWTMVFIALDRYNVIVKGLSAKPMTTKLALLQIFFIYMHGLIWTLAPMFGWNRYVPE
ANMTACGTDYLTLAWHSRSYIVVYASFAYFMPLLIIIYAYYFIVKAVASHEKSMREQAKKMNVSSLRSGD
QSNTSAEFKLAKVALMTISLWFMAWTPYLVINFSGIFQLFTMDPLFTI
>ACH56536.1 putative long wavelength opsin [Thermonectus marmoratus] LWS
MLPINVDSMAVLGAPRAEAWGAAPSSFGANITVVDKVPQDMLHMVDSHWYQFPPMNPLWHGLLGFAIGVL
GFMSIVGNGMVVYIFSGTKSLKTPSNMLVVNLAFSDFLMMLCMAPPMVVNCYYETWVFGPFMCELYGMLG
SLFGCISIWTMTMIAVDRYNVIVKGLSARPLTKKGASIQILGIWANSLMWTLFPFFGWNRYVPEGNMTAC
GTDYLTKEWFSRSYILVYSVFVYFLPLFVIIYSYFFIVQAVAAHEKQMREQAKKMNVATLRTGEAAQTSA
ECKLAKIALMTISLWFFAWTPYLIINYTGIFEGKNISPLATIWGSLFAKANAVYNPIVYGISHPKYRAEL
FKKFPSLACAPPADDTVSQASETTKCPMEEKPAA
>AAL59879.2 long wavelength-sensitive opsin [Vanessa cardui] LWS
MAITSLDPGAAALQAWGGQMAAFGSNETVVDKVLPDMLHLVDPHWYQFPPMNPLWHGLLGFVIGILGFIS
ITGNGMVIYIFTTTKSLKTPSNILVVNLAFSDFLMMCVMSPPMVVNCYTETWVFGPLACQLYACAGSLFG
CASIWTMTMIAFDRYNVIVKGIAAKPLTINGAMLRVLGIWVFSLAWTVAPLFGWGRYVPEGNMTACGTDY
LDKSWFNRSYILIYSIFCYFSPLFLIIYSYFFIVQAVAAHEKAMREQAKKMNVASLRSSDAANTSAECKL
AKVALMTISLWFMAWTPYLVINYAGIFETATITPLATIWGSVFAKANAVYNPIVYGISHPKYRAALYARF
PALACQPSPEDNASVASAATATEEKPSA
>ABV44317.1 long-wavelength sensitive opsin, partial [Walkerella benjamini] LWS
WYQFPPMNPLWYGILGFVIGCLGCVSVIGNGMVVYIFASTKSLRTPSNLLVINLAFSDFCMMFTMSGPMV
INCYYETWVFGPLMCEVYALCGSIFGCSSIWTMCMIAFDRYNVIVKGLSAKPLTINGSLLRILGVWLMAS
IWTIAPMFGWNRYVPEGNLTACGTDYFSKDWVSRSYIVTYSFFVYFFPLFMIIYSYWFIIKAVSAHEKNM
REQAKKMNVASLRQGDAQSAENKLAKVALMTISLWFMAWTPYLVINWAGIFDLAKLTPLFTIWGSVFAKA
NAVY
>AAR01943.1 long wavelength-sensitive opsin, partial [Xanthopan morgani praedicta] LWS
YQFPPMNPLWHALLGFTIGVLGFISISGNGMVIYIFMSTKSLKTPSNLLVVNLAFSDFLMMCAMSPAMVV
NCYHETWVWGAFACELYGCAGSLFGCASIWTMTMIAFDRYNVIVKGIAAKPMTNNGALLRILGIWLFSLA
WTLAPFFGWNRYVPEGNMTACGTDYLSKSWFSRSYILIYSVFVYFMPLLLIIYSYFFIVQAVAAHEKAMR
EQAKKMNVASLRSSEAANTSAECKLAKVALMTISLWFMAWTPYLVINYTGVFESAPISPLATIWGSLFAK
ANAV
>XP_018655261.1 putative opsin-like receptor [Schistosoma mansoni] MEL3
MSEIKNFTRSLLLYNRTFSMIKNNIHDSDIIMLNHWIKYTQPDPIYNYLVAIFVALIGIFGTITNLLVIF
VFLTPKSSISLQCALIINLAISDFGFSAVIGFPLKTIAAFNQYWPWGSVACQLYGFISATFGFLSLTTIA
AISFDRYLVIVKDHKTTNFRVICTVIGFLWIWSIIWTIPPFFGFGRYVLEGYQTSCTFDYISNDMPSLLF
SGGMYIFGFMFPVLLCIYCYVNLLKIVRNNERVVLISLSNDGASKQRESVRNRKRLDIEATKSVILSLLF
YLMSWTPYAMVCLISILGQSYFLTPTIAEMPHIFAKMAAIYNPILYAFTNRKFKNALGIRKTSSVIMQQQ
RLLSKGQLKPLVSLLFLVN
>00001[Systellaspis debilis] MWS2(eye)
MAGTQNASYAMSFTRGGSLISYGYPEGVTLMDLLPEDVKPLIHSHWNKYPPVNPMWHYLLAGIYIMLSIMSFFGNGIVMYIFGTKKSLRSPANLLVINLAFSDFMMMVSQYPMFIINCFDGGYWTLGAFACQLHAFTAAVFGITSLLTLVAIGYDRYCVIVKSFDSTMTTGKAAIIIVLAYSYSIIITMWPFFGWNAYIPEGILTSCSFDYITPEWNTRSYCIFLFICCFCIPNTLMVFVYSRIVLAIRNHEKALRDQAKRMGVESLRSNVDMNKQSVEVRIAKCAVSNVFLWLITWTPYAYITMTGVFGNQEILTPIVSALPGLICKTASVYNPVMFAISHPKFRLALQETWPWFCVHEPKDDDSKSVKTAEAESEPSK
>00002[Systellaspis debilis] MWS1(eye)
MENITSPQVAFLRSQNVQFGYPEGLKIVDFVPEHMKHMVHQHWYSFPPVNPMWHYLLGVIYVILGFLAITGNGMVVYLYIVAKSLKTPANLLVVNLALSDLIMLTTNFPFFAYNCFMGGQWMFSALYCEIYAALGAITGVCSIWSLVMISWDRYNIICNSFNGIRVTMGMAGMMCAFCWIMAIGWALPPFFGWGKYIPEGILDSCSYDYISQDWNTKSYNLCIIFFDFCCPCTIIIGSYAFIVRSIFEHEKGMREQAKKMNVASLRTGEAENQRAEIRIAKTAMANISLWLICWSPYGIITIQGVTGNVSNITPLVTMLPALLAKSASCYNPFVYAISHPKFRQAITIHMPWFCIEENQPKPQEDTKSEGDAPAANGEAKEEKA
>00003[Systellaspis debilis] LWS2b(eye)
MTACGTDYLTESMFYHSYLYVYSSGAFIFPLFFNIFCYTFIVQAVVKHEKGMREQAKKMGVKSLRSEENQKTSAECRLAKVALMTVALWFMAWTPYFVINYSGMLNKSAVTPLFSIWGSVFAKANAVYNPLVYAISHPKYRAALEKKLPCLACKGEEPLASEGASTATEQPAVEKTESA
>00004[Systellaspis debilis] LWS2a(eye)
MGFLSLAGNFVVIWVFMNTKSLRSPANLLVVNLAMSDFLMMLTMFPPMVVSCYWQTWTLGAFFCEIYAFFGSLFGCTSIWTMVWITADRYNVIVKGVSAEPLTSGGAMLRIAGTWTITLLWCLPPFFGWNRYVP
>00005[Systellaspis debilis] MWS2(phot)
NPMWHYLLAGIYIMLSIMSFFGNGIVMYIFGTKKSLRSPANLLVINLAFSDFMMMVSQYPMFIINCFDGGYWTLGAFACQLHAFTAAVFGITSLLTLVAIGYDRYCVIVKSFDSTMTTGKAAIIIVLAYSYSIIITMWPFFGWNAYIPEGILTSCSFDYITPEWNTRSYCIFLFICCFCIPNTLMVF
>00006[Systellaspis debilis] LWS2b(phot)
MSWKNQPSGGDNSLPSTNPYGNYTVVDTVPENMLHMIDPHWYQFPPMNPLWYGLVGFWMVCMGTLSLVGNFVVVWVFMNTKSLRTPANLLVVNLAFSDFLMMLTMFPPMVVSCYWQTWTLGPFFCELYGFFGSLFGATSIWTMIWITLDRYNVIVKGMAAQPLSSGGALMRIGGTWALVLGWCLPPFFGWNAYVPEGNMTACGTDYLTESMFSHSYLYVYSAIAFITPLFLNIFLYTFIVQAVANHEKGMREQAKKMGVKSLRSEENVKTSAECRLAKVALMTVALWFMAWTPYFVINYSGMLNKASVTPLFSIWGSVFAKANAVYNPLVYAISHPKYRAALEKKLPCLACKGEEPIGSEATSAAPEPAEKPEA
>00007[Systellaspis debilis] LWS2a(phot)
MVDPHWYQFPPMNPLWYGLVGFWMVVMGFLSLAGNFVVIWVFMNTKSLRSPANLLVVNLAMSDFLMMLTMFPPMVVSCYWQTWTLGAFFCEIYAFFGSLFGCTSIWTMVWITADRYNVIVKGVSAEPLTSGGAMLRIAGTWTITLLWCLPPFFGWNRYVPEGNMTACGTDYLNESAFSKSYLYVYSVWAYMTPFVFIVYSYTFIVKCVAAHEKGMREQAKKMGVK
>KU682725 EsPeropsin [Euphausia superba]
MDPLEKQWEPVSSYQHIYIGIYLFFVGILGTLDNGLVVVMFLRFRKLLTPSNMLLLNLCIADLGICLMGGFPFSGTSSFAGKWLWGEWGCQYYAFMGFFFGIGNLTTILMIALDRYLVTCRQDLKLREGVDLGDKLNYSRYIQMITFIWTWSFFWAVCPLLGWARYGYEPSVTTCTLDWQHNDSSYKSYIMMASIMVYMVPCMIMTSCYYQSAKYLRQARKQGNSTIKYDWATESNVNKMGIILIAAYLICWSWYAVVCIWVVFRDPKTVPMILTLLPPLMAKASPVLNPIIYFYANPTLKKGMIATLCCWCHDPPQELLEDTPESKRK
>AIT75833.1 peropsin 1 [Limulus polyphemus]
MASSTELGSVDLNMSLGETPEFQADKDTYLVDSTFPTSTHKAVGIYLVIVGILGTFGNGIIITMFIRFRTLLTPTNLLLITLAVSDLGIILFGFPFSASSSFANRWLFNEGGCQWYAFMGFLFGSAHIGVLALLGLDRYLITCRIDFRRKLTYKRYCQMICAVWVYAIFWSVMPLIGWGRYGPEPSITTCTIDWRHNDGSYKSFIIVYFVLGFLVPFLLIAICYFNIARQLSVKPVAPSLRSAICDQWANERNVTMMCLVIVITFVVSWSPYAIVCLWTVFKPPSTVPSVLTLIPPLFAKASTVFNPIIYYLTNPRLRMGIIATITCSGELPGEMIPVSSNPEATPETHESI
>BAJ22674.1 peropsin [Hasarius adansoni]
MDDNMSEIALADDMSTLSTQEPSENVYPYVFPLSTHTIVGTYLIIIGILGTLGNGLVLVTFLRFRVLVTPTTLLLVNLAVSDLGLILFGFPFSASSSLSAKWIFGEGGCQWYAFMGFLFGSAHIGTLALLALDRYLIACRISLRGKLTFKRYTQMITVVWTYAFFWALMPLLGWGRYGLEPSVTTCTIDWQHNDSSYKSFLIVYFVLGFMVPFAIIAVSYIAIARRVGKKSKERPVVRDLWTNERSVTLMAFILIVTFFVAWSPYAVLCLWTIFAEPNTVPPFLTLIPPLFAKSSTVVNPLIYFLSNPKLRTAILSTLSCCNEAPIQNIELPDSPERAANNDAI
>JAV99628.1 Peropsin, partial [Ornithodoros moubata]
MENVTGRQTTGTPDLAVGTYLIVIGTIGSLLNCILLAMYCRMGSSLNPTSLLLINLLVSDLGILIFGFPFSASSSFYGRWLFEDWGCQLYAFLGFLFGSAHIGTLTFLALDRYLATCRVEFRGKLTYKRYLQLILTVWCYSFFWAAMPLLGWGSYGIEPSLQSCTIDWRKNDTAYKSFTIVYFVLGYVAPLLIVIVCYRYSAIHILSPCVSNRASDNWANEDTVTWMVVIIVVSFFVAWTPYALLCMWAVFGDPSSVPWILALIPPLFAKTCSAIDPFIYFLSNPKIRSDVRKLLTCDSRSIQDVARPQDVDTPDEDRGKPV
>CCP46949.1 peropsin [Cupiennius salei]
MDDNLSASGLNDMPMVSTEEPGDNVYPYYFPPSTHVIVGSYLVLIGVLGTIGNGLVLVTFLRFRVLVTPTSLLLINLAISDLGLILFGFPFSSSSSFSGRWLFGDGGCQWYAFMGFLFGSAHIGTLTILALDRYLIACRISLRGKLTYRRYTQMLSAVWAYAMFWSLMPLIGWGRYGLEPSVTTCTIDWQHNDSSYKSFIIVYFVLGFLVPFAIIAVCYCAIARRARRKVKERAVVRDQWTNERNVTLMSFILIVAFVVAWSPYAVLCLWTIFAPPSTAPPFLTLIPPLFAKSSTVLNPLIYFLTNPKLRAAILSTMACCKEAPLQNIELPDSPERAANADAI
>sp|P32241.1|VIPR1_HUMAN Vasoactive intestinal polypeptide receptor 1
MRPPSPLPARWLCVLAGALAWALGPAGGQAARLQEECDYVQMIEVQHKQCLEEAQLENETIGCSKMWDNLTCWPATPRGQVVVLACPLIFKLFSSIQGRNVSRSCTDEGWTHLEPGPYPIACGLDDKAASLDEQQTMFYGSVKTGYTIGYGLSLATLLVATAILSLFRKLHCTRNYIHMHLFISFILRAAAVFIKDLALFDSGESDQCSEGSVGCKAAMVFFQYCVMANFFWLLVEGLYLYTLLAVSFFSERKYFWGYILIGWGVPSTFTMVWTIARIHFEDYGCWDTINSSLWWIIKGPILTSILVNFILFICIIRILLQKLRPPDIRKSDSSPYSRLARSTLLLIPLFGVHYIMFAFFPDNFKPEVKMVFELVVGSFQGFVVAILYCFLNGEVQAELRRKWRRWHLQGVLGWNPKYRHPSGGSNGATCSTQVSMLTRVSPGARRSSSFQAEVSLV
>ESS182754 EsRh1b [Euphausia superba] MWS
MANFTGEILASALMAGMSEAQTQSFGYPPGVTAIDIAPAHLKSHIDPHWANFPPVNPMWHYVLGLIYVFLLFFSITGNGLVVYLFNKHDPIKTPSNFLVVNLALSDLIMLITNCPFFVYNCYYGYWAFSMSYCATYAALGAVTGVCSIWTLACISADRYNIICNGFKGPKLTKGKATVMALMCWCIAFGCASPPFFGWGGYTLEGILTTCSFDYLSQDIGTITYNLFMFIFDYCCPLLVIIGSYAMIVKAITEHEASMRAQAAKMNVKSLRTQEANDQRAEIRIAKTAMFNIALWIGCWTPYAAITLQGSFGDFSGLKPLTTTLPALLAKSASCYNPFVYAIGHPKFREAMTIHMPWFCVHEEASKADNASTGTTEEKAAA
>ESS176721 EsRh1a [Euphausia superba] MWS
MANFTGEILASALMAGLPAAQTQSFGYPPGVTAIDIAPDHLKPFIDKHWANFPPVNPMWHYVLGLIYVFLLFFSISGNGLVVYLFNKHDPIKTPSNFLVVNLALSDLIMLTTNCPFFVYNCFQGHWSFSIGYCATYAALGAVTGVCSIWTLACISADRYNIICNGFKGPKLTKGKAMAMAIFCWAIAIGCAAPPFFGWGGYSLEGILTSCSFDYLSQDIGTITYNLFMFIFDYCCPLLVIIGSYAMIVKAISEHEASMRAQAAKMNVKSLRTQEANDQRAEIRIAKTAMFNIALWIGCWTPYAAITLQGSFGDFSGLKPLTTTLPALLAKSASCYNPFVYAIGHPKFREAMTIHMPWFCVHEEGKVDNESTGTTEEKAAA
>ESS177277 EsRh7 [Euphausia superba]
MDNKAGEPFAAAYFGGGFNSPVDASYGYPEGVTLVDFASPEMKPFIDPHWANYPPVNPMWHYILGVIYVLLLIMAIAGNGCVVYLFNVHRPIRTPSNFLVVNLALSDFVMLTTNCPFFIFNCFNGGQWSFGPFFCKVYAALGAVTGICSIWTLAMISFDRYNIICNGFSGTKLSRGKAGCMALICWIMASGISIQPFFGWGGYSPEGILTSCSFDYLSQDIRTFTYNLFMFSFNYCIPLSIIIWTYVFIVRAIWVHEAIMREQAAKMNVKSLRSGEASEQRSEIRIAKTAVFNIALWFICWTPYAAITMQGTLGDFSNLSPLTTTLPALLAKSASCYNPLVYAIGHPRFREAMTVHMPWCCIVEVPAPKSAPGEDDISNVTRVSSIRGGQTEGGGSREG
>ESS182477 EsRh8 [Euphausia superba]
MVSFNETLEETICHCESSSRNVILRLPDLLPDDIKILVHEHWYQFQPVNPSWHYLLGTCYVILGAFSLLGNGMVIYLFYKSTTLKTPANFLVVNLSFSDLVMFLTNYPICTYNCFNGGVWNFSAHQCHLYAAAGGITGVCNIWTLVMISADRCNIICWSRLGPYLTRRKVLVMVVLAWSIAITTAVPPFFGWGGYSPEGILISCSFDYLSQDLNTKTYNFFIFIVDFFIPLLVIIASYSMIVKTVFNHEAALRAQAKRMNLTSLRLKMNPSTNVEYRIAKTAVANISLWLFCWTPYAVITLQGVLGFHGNITPLMTTLPGILAKSASCYNPFIYAIGHPKFRRAMHEHMPWLSKRISLCRRPKGDGSEYSNSTEPTAFNMTRR
>ESS183103 EsRh9 [Euphausia superba]
MNFTDGIIAEAQGAGVQFGYPSGMSIVDLVPENIKHMVHPHWSAFPPINPMWHYLLGCVYILLGFFSFTGNGLVMYLYLNHKNLQTSANMLIFNLTFSDWCMMISQFPWFAYNCFNGGVWSFSPFACELYAFTGAITGLCSLWTLVFISFDRYNVIVNGMQATPLSKGGALARIAFCWGYATMMAVPPFFGWGKYIPEGIQDSCSFDYLTRDDFMIRTHGMALIVFNFMIPVTIIAGSYVMIVKAITDHESAMRAQAAKMNVKDLRGNADAQKMSAEVRIAKVAICNVTLWLICWTPYAKIVAQGVFFDQSSITPIASMLPALIAKSASGYNPVVYAINHPRFRLAMTKSFPGFCVHEKEPDNASTATEAETKVAA
>ESS183478 EsRh10 [Euphausia superba] 
MNFTAGPFAMAQYENVHFGYPKGMSIVDTVPEHMKHLIHSHWEQFPPVNPMWHYVLGMAYIIIGIISFFGNGLVMYLYLTNKNLQTAPNMLIFNLTFSDFIMMLSQFPMFAYNCFNGGVWNFSVFACEMYAFSAAVTGLCSLWTLVWISFDRYNIIVNGMAATPLSKGGAMARIGFCWGYATMMGVGPLVGWGRYIPEGILDACTFDFLTRDDFMIRTHGMALLTFNFVIPVSIIGAAYVMIVKAVCAHESAMRAQAAKMNVKDLRGNSDAQKQSAEVRIAKVAIMNVTLWLICWCPYVWIVIQGVFGDQSVITPLTCILPSLILKTASCYNPMVYAINHPRFRLAMTKAFPGFCIHEREPDNASTATEAATKETA
>ROT85804.1 onychopsin [Penaeus vannamei]
MALIAMDRYYAIAQPFIGWRLSYGRAIVWVCGAWAYGVVWCCPPLLGWNEYVLEGFLTSCTFDYLNEDLW
SRSYVFVLFVGAYLLPLATITICYGRIFSSVSRHDQKVARENDLGDLSSVNFHRRETQLARVVIISVWFW
AMAWTPYAVVSLMGILSWRDNLTPLATMLPALFAKLSTVYNPFIYAVSHPRYRQELAVRLPWLCCRLPME
RSYSMSRQRSLTSTVSRTSSVNNYRKDLPSLDALVSSLGNEASKTTHNTDL
>CCP46946.1 onychopsin [Euperipatoides kanangrensis]
MDIANDTEFNNGSYYSNLSAALIQHNTFSTFPSDITTDPSQHNETIYIESTTQQMTRLLSQTAASAFSII
MNTTSSVVSLGFNSTTVLSEPSAAALEYDTSIWGNTSELLANISSIWKPAHIPKDIWVHPHWYQFPPQTD
LMHFIFGLSICVLGIFSVIGNFSVMWVFSGIKALRTPSNLFIINLAFSDFMMMATNFPIYVYNSYKTQWA
FGSLVCEIYGFCGAFFGTLSIVTMAVISVDRYYVIVKPFVVMRKMNHTRASGIIAGVWIYVLAWCIPPFL
GWNAYVVEGFLTTCSFDYLSQDIFNRAFVFGLFIGAYAFPLSVIVYCYFYIVKEVAKHEAEFKKKAKEMN
VASLRGNEEFMKKRREIKTAKIALSIIFLWIFAWTPYAAVALMGVFTDQSKITPLLSQLPAVFAKTASVY
NPLVYAISHPKFRAGLRKKLPWLTCIPIEESKRMADASSSASLSRQSSLASNIDSVRGGSIREKTQRDPE
IADTKHKKDPSLDSSIDSNLDSGIPETPNTMQMKTIEKKTLPQPKEQGQKDVDSVPEGTNQETKKTSEQS
SEVPKNVSSVPGGTTSGTQKISEQSSENQKNVNSVPGDSIPGTLEKQNQIENKIIANNNPENSIVETIKK
QDTVIEEHKKNLNSVPGDSDPGTLKKQLNTETIGISSGIISDNLDQNCIKKQLSIDNSSINEVNNHLQES
KKEIILSVSKQIASSKQYSHFVPLMENTDLGQAMLVPPMAFAAHIGPYGNHFDLKYEEPNHIGLPSDDYL
PLASYPPDLARYMTYFNPTMDEVETMSNTSLKNEDENTKSLKERSKQNIPFHSKYASPNEGQPIWVMRSY
PGSSHHRKTLPPTVQASMEQYQSRRT
>AFM75825.1 onychopsin [Epiperipatus cf. isthmicola LH-2012]
MEISETVFDRHNNVVETSSILEPQSSFTVFISTLGHTQHINNEATYIESTIEQKAILLSHTVASAFSTIM
TTSTSIVSAGVPDMVANPTEDDVSMWGNATNFLLNLTSLWKPAYIPKDLWVHPHWYQFPKQTELMHFIFG
LSICFLGILSVIGNFLVMWIFGGTKGLRTPSNIFVINLAFSDFMMMATNFPVYVYNSYYQHWALGSFICE
IYGFCGAFFGTLSIVTMAVISIDRYYVIVKPFVVMRKMNHTKATFIVAGVWIYVLAWCLPPFFGWNAYVP
EGFLTTCSFDSLSDGFYNKAFVFGLFLGAYALPLSIILYCYFYIFKEVAKHEAEFKRKAKEMNVASLRGN
EEFMKKRREIKTAKIAFSIIFLWIFAWTPYAVVALMGVFTDHSKITPLVSNLPAVFAKTAAVYNPIVYAI
SHPKFRSALRKKLPWLTCIPIEEPKGATDQSSASISRQSSIVSNLDSVRGDSVAELARREPEDKKGKGKS
QDDDVTHHGSQVVETHGNIEMKTIAKKSSPSLPSEKETCVDTGDVESSSKETTDKKEKDQEPPKNVISVP
GVSNPGTLQDNIIKEIIQNNTQSDICNNISSKDTEIEVKNLIQIEDKIKDSPNSHNVQQQSNDISLKISL
DKENIHSLPLINSLQNSPPSSFDVNHEDILQTKLQLNNLLIPPNFATYMKYFDPIAEEITTISNVSVQLN
QSYKMKFLKRSSVPNPIQNYFNTFPNFNEGKCKWSTQSYPGNSKYKKNLQQLLHTSQPLLSEINKASNIS
NN
>AFM75824.1 onychopsin [Euperipatoides rowelli]
MDIANDTEFNNASYYSNLSAALIQHNTFSTFPLDTTKDPSQHNETIYIESTTQQMTRLLSQTAASAFSII
MNTTSSVVSLGFNSTTVLSEPSAAALEYDTSIWGNTSDLLANISSIWKPAHIPKDIWVHPHWYQFPPQTD
LMHFIFGLSICVLGIFSVIGNFSVMWVFSGIKGLRTPSNLFIINLAFSDFMMMATNFPIYVYNSYQTQWA
FGSLVCEIYGFCGAFFGTLSIVTMAVISVDRYYVIVKPFVVMRKMNHTRASGIIAGVWIYVLAWCIPPFL
GWNAYVVEGFLTTCSFDYLSQDIFNRAFVFGLFIGAYAFPLAVIVYCYFYIVKEVAKHEAEFKKKAKEMN
VASLRGNEEFMKKRREIKTAKIALSIIFLWVFAWTPYAAVALMGVFTDQSKITPLLSQLPAVFAKTASVY
NPLVYAISHPKFRAGLRKKLPWLTCIPIEESKSMADASSSASLSRQSSLASNIDSVRGGSIREKTQRDPE
IADTKHKKDPSLDSSIDSNLDSGIPETPNTMQMKTIEKKTLPQPKEQGQKDVASVPEGTNQESKKTTEQS
SEVPKNVSSVPGGTTSGTQKISEQSSENQKNVNSVPGDSIPGTQEKQNQIENKIIANNNPENSNVETIKK
QDTVIEEHKKNLNSVPGDSVPGTLKKQLNTETIGISSGIISDNLDQNCIKKQLSIENSSINEVNNHLQES
KKEIILSVSEQIASSKQYSHFVPLTENTDLGQAMLVPPMAFAAHIGPYGNHFDLKYEEPNHIGLPSDDYL
PLASYPPDLARYMTYFNPSMDEVETMSNTSLKNEDENTKSLKERSKQNIPFHSKYASPNEGQPIWVMRSY
PGSSHHRKTLPPTVQASMEQYQSRRPSFTKEY
>AFM43712.1 onychopsin [Ooperipatus hispidus]
MDIANDTEFNNASYYSNISAALIQHNTYSTFPSDTSTDPSQHNETIYIESTTQQMTTLLSQSAASAFSII
MNTTSSVVSLEFNSTTVLSEPSAAALEYDTSIWGNTSELLANISSIWKPAHIPKDIWVHPHWYQFPPQTD
LMHFIFGLSICVLGLFSVIGNFAVMWVFSGIKGLRTPSNLFIINLAFSDFMMMATNFPIYVYNSYRTQWS
FGSLVCEIYGFCGAFFGTLSIMTMAVISIDRYYVIVKPFVVMRKMNHTRASGIIAGVWIYVLAWCLPPFI
GWNAYVVEGFLTTCSFDYLSQDLFNRAFVFGLFIGAYAFPLAVIVYCYFYIVKEVAKHEAEFKKKAKEMN
VASLRGNEEFMKKRREIKTAKIALSIIFLWVFAWTPYAAVALMGVFTDQSKITPLLSQLPAVFAKTASVY
NPLVYAISHPKFRAGLRKKIPWLTCIPIEVSKSMADASSSASLSRQSSVASNIDSVRGGSIREKTQRDPE
IADTKHKKDPSLDSSKDSNLDSGIPETPNTMQMTTIEKKTLPQPKEQGQKVVDSVPEGTNQAPDKTSEQS
SEVPKNVSSVPGETTSGTQKISEQSSENQKNMNSVPGDSIPGTLEKQNQIEENKIIANNIPGNSIVETIK
KQDTVIEEHKKNLNSVPGDSDPGTLKKQLNKEIIGISSAIISDNSDQNGIKKQLSIEKSSINQVNNHLQE
SKKEIILSVSEQNASSKQYSHFVPLTENTDLGQAMLVPPMTFAAHIGPYCNYFDLKCEEPSHLGSPSDDY
LPLASYPPDLARYMTYFNPTMEEVETMSNTSLKNENENIKPLKERSKQNIPFHSNYASPNEGPPIWVMRS
YPGSSHHRKTLPPNVQASMEQYQSRRTSFTKEY
>AFM43711.1 onychopsin [Eoperipatus sp. LH-2012]
MEFSQYAVLKKNVFTSSVILTPQSTFTIFTSTASETQVLSNEITHIETTLQQVPTVVSATVTSPYSTIMA
TSIAFMSSKEPDIVTNSNEVATEEVLTIWHNATDFLLNVSTLWKPDYIPKDLWVHPHWYQFPQQSELMHF
IFGLCICFLGILSVVGNFFVMWIFAGTKSLRTPSNIFVINLAFSDFMMMATNFPIYVYNSYFKYWALGPF
VCEIYGFCGAFFGTLSIVTMAVISVDRYYVIVKPFIVMRKMNRNRAIAIIASVWIYVLAWCLPPFFGWNA
YVPEGFLTTCSFDSLSEGFYNRAFVFGLFMGAYVLPLTIILYCYFYIFKEVAKHEAEFKKKAKEMNVASL
RGNEEFMKKRREIKTAKIALTIIFLWIFAWTPYAVVALMGIFTDHSKITPLVSNLPAVFAKTASVYNPIV
YAISHPKFRSALRKKFPWLICIPLEESKGAAAEQSSASISRQSSIVSNLDSVRGGSIQDPTEREPVESKT
KVKNNEDENLYHDVEITKTSDNIEMKSITRRSSPVKSTTKSEESTNKNQEISEKIQKQPHPQVEQSIQNI
KECSKAESTDGNAKDSEPSKNGISVPGASDPGTLQDINKEIIQNNMDPDIYYNKSLCEIKVENKNLLKIE
NKINDPAENYNHINPEQECYDTPIKIFISKENINSLPNQEYSYNNLDSSCYNAIQKRIQLENLLIPSYPP
DLANYMNYFDPDPDEITISNMSLIFDQKQKVKLSKKFSFPILKSNYFDNINAKRNKFVHATQSFPGNSKY
RKNLSILLQKSQEQHPTPSK
>AFM43710.1 onychopsin [Phallocephale tallagandensis]
MDIANDTEFNNASYYSNLSAPLIQHNTFSTFPSDTSTDPSQHNETIYIESTTQQMTRLLSQTAASAFSII
MNTTSSVVSLEFNSTTVLSEPSAAALEYDTSIWGNTSELLANISSIWKPAHIPKDIWVHPHWYQFPPQTD
LMHFIFGLSVCVLGIFSVIGNFSVMWVFSGIKGLRTPSNLFIINLAFSDFMMMATNFPIYVYNSYKTQWS
FGSLVCEIYGFCGAFFGTLSIVTMAVISVDRYYVIVKPFVVMRKMNHTRASGIIAGVWIYVLAWCLPPFL
GWNAYVVEGFLTTCSFDYLSQDLFNRAFVFGLFIGAYAFPLSVIVYCYFYIVKEVAKHEAEFKKKAKEMN
VASLRGNEEFMKKRREIKTAKIALSIIFLWVFAWTPYAAVALMGVFTDQSKITPLLSQLPAVFAKTASVY
NPLVYAISHPKFRAGLRKKLPWLTCIPIEESKSMADASSSASLSRQSSLASNIDSVRGGSIREKAQRDPE
IADTKHKKDPSVDSSIDSNLDSGIPETPNTMQMKTIEKKTLPQPKEQGQKDVDSVPEGTNHGSEKTEQSS
EVSKNVSSVPGGTTSGTQKISEQSSENQKNVNSVPGDSIPGTLEKRNQIENKIITNNNPENSIMETIKKQ
DTVIEEHKKNLNSVPGVSDPGTLKKELNKEIIGNSSGIISDNLDQNCIKKQLSIEKSSINEVNNPLQESK
KEIILSVSEQNASSKQYSHFVPLTENTDLGQAMLVPPMAFAAHIGPYSNHFDLKYEEPNFLGLPSDDYLP
LASYPPDLARYMTYFNPTMDEVETMSNTSLKNEDENIKSLKERSKQNIQFHSKYASSNEGQPIWVMRSYP
GSSHHRKTLPPTVQASMEQYQSRRTSFTKEY
>ESS171537 EsOnychopsin [Euphausia superba]
MSIITLIGSLHSVFAHDRKWYPGAGSLEPIPPLPDPVSDENNSSLTYLVDHVSADVLHKVHDHWHQFPVPHAIWHPILGTLYCIIGVVSLVGNGLVMWVFSMTQSLRSGTNVLTMNLAASDLLMMVSNFPILIANCFNKRWTLGPFACEVYGFCGALFGTVSIITMALIALDRYHAIVTPFAGRRLSRGRALLWVLGAWTYSTSFCILPFFGWNQYVLEGFLTSCTFDYLSTDLWSRAYVIMLFFVAYVFPLTVICICYVKIVVSVNKHDETLLNRAYAEGVRHTGRNFQRREAKLAKVVFTSVFFWVLAWTPYAIMVLCGLFSFDNMLTPLTAMLPALFAKLFTVYNPFIYAVSHPKFRQEVGRRLPCLHCILPPIRVVSPGASMKSDTSSMNFLSRSASVVSSRLEDPLKSDALPPDRFSRSASIVASRLASSRNFSFKSDTSSLHRFLRSSSDVSSKIEKAKSDLPSPTTLMHNMSFNPGGRI
>QLF98405.1 arthropsin [Diaphorina citri]
MIIGVAGVVGNSLVLFVFSRYRRLKGPFSAFIINLAISDLCTACLHFMPAFSSFQNQWAFGHSGCVFYAF
GVGHFGLLSIVILSVIAVERYMVLTTKPFSGTWKITECGARKVCIGAWLYVFCLTLPPLFGWSCYIPEGF
MTSCSWDYMSRTMSNRAFYLYLLMFGFILPVAVITYCYVFILHVVLAHGKEMSNLKTTGGGVVTNYTLAY
KLAMPIHRATPLNSAVRTAQILLMLVICFLLAWTPYAVITFIGQFGDASLITPWVSATPAIFAKASVVYN
PLIYGLSHPSFKSLMKQYMSSCTSFNMTTRGASMSRCQSQRGYKGDVLSSPPDMGHAHDRMFRTRGFRKL
HHRDFNSEPDQRSMAVLLSETGSSVLPGRYRVTSPPHTSMHHMHEEDMSMSSHVMRTSNDYSRRATILES
SSHTMLHRNQSQTSFKIKFSRSGGQEESVTLYSSGRIRTSEELTLQNLRHQKISNRGSFRKSSMRDAMRK
>AWM72029.1 arthropsin [Acyrthosiphon pisum]
MSNHLASFNAMCKNESKKCYGDEEGNEKLTSPMIFFSYGMLLTVIGIVGLIGNGLVLIVFTRFRRLKGPF
STFVLNLATADFATSILHFMSAVSSFKQEWIFHEIGCTIYAFGVGQFGLVSIVTLSTIAIERYLVITAKP
VSGSWKLTRQGATKVCAFVWIYCLSITLPPIFGWSKYVLEGFETSCSWDYTTRTVSNRLFYIYMLVLGFI
LPVSIITYCYIFIIVSILDHNKEMADCNTNAEPLGTESWDYRLALNVARRGQAVPIRSALRTSYIILILI
GLFIASWTPYAVVTFVGQFGSQTKIEPWISALPAICAKASVVYNPIVYGLSHPHFRSSIRNYISGCTTVG
HSHTELCTPGRNQRLATNKSLNRFALLTGQNRNRANVVELKCVRHRRVPPDSNSICMDYYSEPDCRSLTL
TMEPNRGSAIIKIDKVPFKVVVSTIRSKSVNGKINTITDKTDCSEESNEESNENQNEEVKKTSISDQFVF
DF
>AWM72028.1 arthropsin [Acyrthosiphon pisum]
MSNHLASFNAMCKNESKKCYGDEEGNEKLTSPMIFFSYGMLLTVIGIVGLIGNGLVLIVFTRFRRLKGPF
STFVLNLATADFATSILHFMSAVSSFKQEWIFHEIGCTIYAFGVGQFGLVSIVTLSTIAIERYLVITAKP
VSGSWKLTRQGATKVCAFVWIYCLSITLPPIFGWSKYVLEGFETSCSWDYTTRTVSNRLFYIYMLVLGFI
LPVSIITYCYIFIIVSILDHNKEMADCNTNAEPLGTESWDYRLALNVARRGQAVPIRSALRTSYIILILI
GLFIASWTPYAVVTFVGQFGSQTKIEPWISALPAICAKASVVYNPIVYGLSHPHFRSSIRNYISGCTTVG
HSHTELCTPGRNQRLATNKSLNRFALLTGQNRNRANVVELKCVRHRRVPPDSNSICMDYYSEPDCRSLTL
TMEPNRGSAIIKIDKVPFKVVVSTIRSKSVNGKINTITDKTDCSEESNEESNENQNEEVKKTSISDQFVF
DF
>CCP46951.1 arthropsin [Cupiennius salei]
MSLCDGSHALLESYGIFLTGNSSDNNVSDLVIDPVFRHWCYYDPVPHIAHYFVGVLLIGICSLSITGNLL
VIVIFSRYRRLRSPANTLIINLATSDMLNGLLHPAAAYSSFKERWMFGRLGCEVYAGLCGLFGLISIVTL
TAIAIERCLVISVKPWYGGILFTQAKAKVSIIIIWLYCFVIILPPLFGWGAFVPEGFLTSCSFDYISRTD
SNRSYFIYIFILGFFLPVTIIIVCYAFITRTIFQNEKDMKKNNVKKVYNKPRKRNDYKAAEMIMFVIAMF
LISWIPYSLIAFIGQFGNRAVLTPWVSVLPSLFAKMSTIYNPAIYGLSHRHFRATLRKIFKKERRSSTER
GGTYQSRNSSVTKARNGCPCLPNYGGSDVLEESSSSFSGKKVYLGVAVANTLESNRILYIKKQNSLYESC
HCELPRGRRKRSDKDIRFSTENKLRPKSYSARGRPAVLAVQYDTAKMSLTRSLMFKSESCLHQKYQFYLE
KDHIVRIPSVICSFNNTSNQRTDAEQSFPPGLLCHVPKPYIRVLNIEALPVENVAPETIKKSDDPSRNVD
EKKEKQYLCKDCILHDKLSHE
>BAQ54936.1 opsin, arthropsin type [Indolestes peregrinus]
MTDEEEQLSEVVSTLNYTSSKVDTTAWTEGVGTNLSTTTEFGLSVWVGSWSEEGQAIENGQIKLIRATVV
THTHWLQYPPLRPEFHYLLGTLLVIIGTAGVLGNGLVLFVFTRFRRLRGPASSFIVNLAVADLCNSLLHS
MAAASSFRRAWAFGNAGCVVYACGVGYFGLLSIVTLAAIAVERYMVITAKPLSGNWKMTKYGARKVCVVV
WFYCALMCAPPLFGWSRYVAEGFLTSCSWDYLSRTPANRSYYIYLLSLGFVVPVCVIAYCYAFILAAIRA
HGKEMAAVKGMMTGGSPPSFGSNVSGGMGMNCRSHYHYHSNHHSPHHHNHGQRLAQRHGSSNTSATATTS
HPHHMRSASHRSGARSSNAVRTAEVILTLILLFLISWTPYSVISLIGQFGDMQKITPWTATLPAIFAKAS
VIYNPIVYGLSHPHFRSSVRQYLSACTTAASAGHMTTASLMRRHSPQAPMKKKVEAAATIAEAASPPPSV
ASAPAAAVMLSEADIDPDFKRRMGIPLQHCKHRRRRKHRSGSNSPSSRGKLHHVHFRYHSGEFLSEPDNH
HVTLLMEKSTKDSAECFINPGPVQENGAKRLTVSHGGDDRDRLNKDDVPLECKGVRRSSCSRAVCVMHDG
SHVCRLSGREAGKLFAQDRKESTSSKSQWEMSSLL
>BAQ54921.1 opsin, arthropsin type, partial [Mnais costalis]
QYPPLRPEFHYLLGTLLVIIGTAGVLGNGLVLFVFTRFRRLRGPASSFIVNLAVADLCNSLLHSMAAVSS
FRKGWAFGGTGCVVYACGVGYFGLLSIVTLAAIAVERYMVITAKPLSGNWKVTQYGARKVCVVIWFYCAL
MSGPPLFGWSRYVAEGFLTSCSWDYLTRTPVNRAYYVYLLTLGFVVPVGVIAYCYAFILAAIRAHGKEMA
AVKGMMTGGSPTSMGNMAGGGGTSLSCRSHYYYHANHHSPHCQTHHRSGQRHASSNTSATPTSNHPNHHR
TASHRSGARSSNAVRTAEVILTLVLLFLISWTPYTVVSMIGQFGDVERVTPWAATLPAIFAKASVIYNPI
VYGLSHPHFRSSVRQYLSACTTAASAGQGTTASFMRRHSPQAPMKKKAEAAATIAEVASPAPSVASAPPA
AVIVSDCEVDSEMKRRMVSEILRGKQRRYRKHRPGSPTPLPRTSRLHHVHFRYHSGEFLSEPDSHQVTLL
IDRPREGELEWCANGAVHRRLTASHGGEERDRLNRDEVLSDLRAGRQRSSCSRAVCVVYEGSHVCCLTGR
EADGVVPGRDGDPCSTSKSLWEMNSFL
>BAQ54904.1 opsin, arthropsin type, partial [Ischnura asiatica]
MVDEDWSTTADSTDDYNSTSKLETTPWPSSQNSSPSPELGVSVWVGTWSEGSRENGHVEWARSAVPTHDH
WLQYPPLRPEFHYLLGTLLVIIGTAGVLGNGLVLFVFTRFRRLRGPASSFIVNLAVADLCNSLLHSMAAA
SSFRRGWAFGKAGCVVYACGVGYFGLLSIVTLAAIAVERYMVITAKPLSGNWKMTQYGAGKVCVVIWFYC
ALMSGPPLFGWSCYMAEGFLTSCSWDYLSRTPANRAYYVYLLSLGFVVPVGVIAYCYAFILAAIRAHGKE
MAAVKGMMTGGSPPSIGNPTSGALSCRSPYYYHANHHSPHQQCPGYRPGTRHASPNTSATPTTSHPGHHR
TASHRSGARSSNAVRTAEVILTLVLLFLISWTPYTVVSMIGQFGDMQRVTPWAATLPAIFAKASVIYNPI
VYGLSHPHFRSSVRQYLSACTTAASAGQGTTASFMRRHSPQAPLKRKAEAAATIAEVASPEPSVVSAPPA
AVIVSDCEADPEVKRRMVAEILRGKHRRYRKHRPGSPSSRASRLHHVHFRYHSGEFLSEPDTHQVTLLID
RPR
>BAQ54880.1 opsin, arthropsin type [Epiophlebia superstes]
MTTDEERSPNDGAVNNFTTSKVDGTAWPDGDVTALGVNLSTTTELGLGVWVGSWSEEDGGSGGTEVDWVR
SSVPSHPHWLQYPPLRPEIHYLLGTLLILIGTAGVLGNGLVLFVFTRFRRLRGPASSFIVNLAVADLCNS
LLHSMAAASSFRGGWAFGKAGCVVYACGVGYFGLLSIVTLAAIAVERYMVITAKPLSGNWKMTQYGARKV
CVVVWIYCAFMSAPPLFGWSRYIAEGFLTSCSWDYLSRTPANRAYYVYLLTLGFVVPVCVIAYCYAFILA
AIRAHGKEMAAVKGMMTGGSPPSMGSNFSGVGTVNCRSHYHYHANHSSPHQHHHANRLGHRHASSGTSAT
ATSYPQHKRSASHRSCARSSNAVRTAEVILTLVLLFLISWTPYSVISLIGQFGDIQRITPWTATLPAIFA
KASVIYNPIVYGLSHPHFRSSVRQYLSACTTAASAGHGTTASLMRRHSPQVPMRKKAEATAAAAEAASQE
PSVVSAPVVAVLGSDCEGEIEANCRRILRPKHHRNRKHHTGSPTSSSNTRLHHVHFRYPSGEFLSEPDHR
HVTLLLERPLTGVDLKWCANGEVREGEDGRVATSAADDKMHKGGEERIKRPSCSRAVCVMYDGSHVCCLE
EKEAGNFLSSPKNSVASSTSKSRWEMSSLL
>BAQ54829.1 opsin, arthropsin type, partial [Asiagomphus melaenops]
MTTDNERLMSAEAAINFTSSSKTDGSTHETVNGVNGTTGDLGAGVLVGSWPEVDGDKELEWSRSSIPSHP
HWLQYPPLSPEIHYLLGTLLVLIGTAGVLGNGLVLFVFTRFRRLRGPASSFIVNLAVADFCNSLLHSMAA
ASSFRGSWAFGKTGCVVYACGVGYFGLLSIVTLAAIAVERYMVITAKPLSGNWKMTQYGARKVCVVIWFY
CALMSAPPLFGWSRYIAEGFLTSCSWDYLSRTPANRAYYIYLLTLGFIAPVCVIAYCYAFILAAIRAHGK
EMAAVKGMMTGGSPSSLGINTPAGGSIKCRSHYHY
>BAQ54809.1 opsin, arthropsin type, partial [Tanypteryx pryeri]
SRSSVPSHPHWLQYPPLSLEIHYLLGTLLVLIGTAGVLGNGLVLFVFTRFRRLRGPASSFIVNLAVADLC
NSLLHSMAAASSFRGSWAFGKTGCVLYACGVGYFGLLSIVTLAAIAVERYMVITAKPLSGNWKMTQYGAR
KVCVVIWFYCALMSAPPLFGWSRYIAEGFLTSCSWDYLSRTPANRAYYIYLLTLGFVVPVCVIAYCYAFI
LAAIRAHGKEMAAVKGMMSGGSPPAMGSNISGGGTVNCRSHYHYHANANHHHHHFPHRHGNRTGNGGVTS
TGCQPQYRSGSRRSCARSSNAVRTAEVILTLVLLFLISWTPYSVISLIGQFGDIQRITPWTATLPAIFAK
ASVIYNPIVYGLSHPHFRSSVRQYLSACTTAASASHGTTASLMRKQSPQVPMKKKMVPPAPAAEVGSAEP
SVASAPAAAVL
>BAQ54788.1 opsin, arthropsin type, partial [Anotogaster sieboldii]
MTVGEERLLSAEDAINFNSSSKLDGTGGVVTLRTNQNSTTELGLGVWVGSWPEEDGGGVGGDREIEWSHS
SVPAHSHWLQYPPLSPEFHYLLGSLLVLIGTAGVLGNGLVLFVFTRFRRLRGPASSFIVNLAVADLCNSL
LHSMAAASSFRGTWAFGKNGCVVYACGVGYFGLLSIVTLAAIAVERYMVITAKPLSGNWKMTQYGARKVC
VVIWFYCALMSAPPLFGWSRYVAEGFLTSCSWDYLTRTPANRAYYIYLLTLGFVAPVCIIAYCYAFILAA
IRAHGKEMAAVKGMMSGGSPPSLGGNFSAGATVTCRSHYHGNVGSHYQYHYPHHHHGHRQGNSGSGGVTS
AGHQPPYSRSGSHRSCARSSNAVRTAEVILTLVLLFLISWTPYSVISLIGQFGDIQRITPWTATLPAIFA
KASVIYNPIVYGLSHPHFRSSVRQYLSACTTAASAGHGTTASLMRKHSPQVPLKRKPIPPATPAEIASPG
PSVASAPAAAVIGNEMEGDPEVSRRMMASMLRTKRRRHRRHHLGSPTSSSSNKLHHVHFRYPSGEFLSEP
DHNHHHVTLLLERSLGVGEGFGCRTNGEVLP
>BAQ54714.1 opsin, arthropsin type [Orthetrum albistylum]
MTGEEGSLSLDAAINSSSKLEESARGQDDNNQSTTEVSLNVWVGSWLGEEGNHDMEWTRSLVPSHPHWLQ
YPPLNPEIHYLLGSLLVLIGTTGVLGNGLVLFVFTRFRRLRGPASSFIVNLAVADLCNSLLHSMAAVSSF
RRIWSFGKTGCVLYACGVGYFGLLSIVTLAAIAVERYMVITAKPLSGNWKMTQYGARKVCVVIWFYCALM
SAPPLFGWSRYIAEGFLTSCSWDYLTRTPANRAYYIYLLTLGFVAPVCVIAYCYAFILAAIRAHGKEMAA
VKGMMSGGSPPSMGSNFSGCCTVNCRSHYHCHTSMNSHHHHTLLHHQEHRHMTTHSTTSAGHHTYSRTGS
NRSCARSSNAIRTAEIILTLVLLFLTSWTPYSVVSLIGQFGDMQRVTPWTATLPAIFAKASVIYNPIVYG
LSHPHFRSSVRQYLSACTTAASAGHGTTASLMRKQSPQMPVKKKTPPATATAVGSAEMSVPSASAAMALG
RDSDGTSDNVRRMAMLRSKHRRHRKHPSSSPTSTSNHRLHHVHFRYASGEFLSEPDHHQHVTLLLEQSRG
GGGIEWHPNGDLVSKEEDRRMVSDLEGGERRRMDDKDHLRMPSCSKAVCVMYDGSHVCYPVGKEFSPSGI
LTSVKSSESLDTNRGRWEMSSLL
>BAQ54694.1 opsin, arthropsin type [Sympetrum frequens]
MTGEEGAFDAAINSSSKLENSTQDENNQSTTEVSVNVWVGSWSGEEGNHDLEWSRSLVPSHPHWLQYPPL
NPEIHYLLGSLLVLIGTTGVLGNGLVLFVFTRFRRLRGPASSFIVNLAVADLCNSLLHSMAAISSFRRIW
SFGKTGCVLYACGVGYFGLLSIVTLAAIAVERYMVITAKPLSGNWKMTQYGARKVCVVIWFYCALMSAPP
LFGWSRYIAEGFLTSCSWDYLTRTPANRAYYIYLLTLGFVAPVCVIAYCYAFILAAIRAHGKEMAAVKGM
MTGGSPPSMGSNFSGCCTVNCRSHYHCHTSMNSHHHHSLMHQQEHRHMTATHSATSTGHHTYSRTGSHRS
CARSSNAIRTAEIILTLVLLFLTSWTPYSVVSLIGQFGDIQRVTPWTATLPAIFAKASVIYNPIVYGLSH
PHFRSSVRQYLSACTTGASAGHGTTASLMRKQSPQMPVKKKTPPATATAAGSVEMSVPSAPAAIALGRDS
DVTLENSRRMVMLRTKHRRHRKHPSASPTSTSNHRLHHVHFRYASGEFLSEPDHHQHVTLLLEEGSRGEV
GLEWHPNGDLVSKKEERGRIAEGEDRRRMNDHLRMPGSSKAVCVMYDGSHVCYPVGKDCPPSGPLTSVKS
SESLDANRGRWEMSSLL
>FAA01166.1 TPA: opsin, arthropsin type [Ladona fulva]
MTGQEGTFSVDAAINSSSKLEDSAPGLEDNNQSTTEVSLNVWVGNWLGEEGTHDLEWTRSLVPSHPHWLQ
YPPLNPEIHYLLGSLLVLIGTTGVLGNGLVLFVFTRFRRLRGPASSFIVNLAVADLCNSLLHSMAAISSF
RRIWSFGRTGCVLYACGVGYFGLLSIVTLAAIAVERYMVITAKPLSGNWKMTQYGARKVCVVIWFYCALM
SAPPLLGWSRYIAEGFLTSCSWDYLTRTPANRAYYIYLLTLGFVAPVCVIAYCYAFILAAIRAHGKEMAA
VKGMMSGGSPPSMGSNFSGCCTVNCRSHYHCHTSMNSHHHHSLLHQHQHRHMTTHSAKSAGHHTYSRTGS
HRSCARSSNAIRTAEIILTLVLLFLTSWTPYSVVSLIGQFGDIQRVTPWTATLPAIFAKASVIYNPIVYG
LSHPHFRSSVRQYLSACTTGASAGHGTTASLMRKQSPQMPVKKKTPPVTATAVGSAEVSVPSASAAMAQG
RDSDGTSENVRRMAMLRSKHRRHRKHPSESPTSNSNHRLHHVHFRYASGEFLSEPDHHQHVTLLLEQSKG
NGGMEWHPNGDLVSKEEERRMVSDVEGGERRKLDDKDHLRMPSCSKAVCVMYDGSHVCYPVGKEFPPSGM
LTSVKSSESLDTNKGRWEMNSLL
>CCP46948.1 Ek arthropsin [Euperipatoides kanangrensis]
MNNSVVLKYNFTSSVLGSFYGDLLIHPHWKNYPPVSKEAHAIVGYIMIFIGVIGSLGNALVIWIFGSSRL
LRTPANLFIINLAFSDFLMSTTNFPLVVISSFKGIWYFGKIGCDIYGFMGGVFGLMSIVTLAAIAMDRNR
VISRPFDVLQKMTTSRTAKIICFIWIYCLILASPPLFGWSQYVPEGFLTSCSFEYLDRNLLTRSFILYLF
ILGFALPCLVILFCYIFIIKSIYNHEKMMAKTLANSPLKFPQDRIKKRSNKKLNNDIQAAKIAFVIIILF
CLSWIPYAIITLIGQFGNKTLITPWVSTLPAVFAKASTMYNPLVYAISNPYFRKALIKQLPCPFLQNKYF
GHSKNFTKWSRSYSTVRDWTSSRHSNNRIPLSPNQSFDNDELLPNSTSAVEKGETCDFKNVIFQGDKKIN
II
>ESS214119 EsArthropsin [Euphausia superba]
TSSKWRITRAKAKRIIVVVWIYCFAMAIPPFLGWSKYIPEGLMTSCSWDYITRTWENRAYYIYLLIGGFVLPVVAIMVCYSYIVVALVRSSRVLVSKPHPGSARRNDMRIAQMVFTLILLFTISWSPYATVSLIGQFGDISLITPWVT
>XP_037792382.1_onychopsin-like [Penaeus monodon]
MLNDLCNSLLWSYQKWGDIASLNLTLTSRVPQEVRHKVPSHWYQFDAPHPLWQPILGTLYIMIGSLSVTG
NSIVLWIFGTTRSLRSGTNLLVMNLALSDLFMMLTQFPVLVANCYNQRWTLGALACEIYGFCGALFGTVS
IITMALIAMDRYYAIAQPFIGWRLSYGRAIVWVCGAWAYGVVWCCPPLLGWNEYVLEGFLTSCTFDYLSE
DLWSRSYVFVLFVGAYLLPLAIITTCYGRIFSSVSRHDQKVARENDLGDLSSVNFHRRETQLARVVIISV
WFWAMAWTPYAVISLMGILSWRENLTPLATMLPALFAKLSTVYNPFIYAVSHPRYRQELAVRLPWLCCRL
PMERSQSMSRQRSLTSTVSRTSSMNNYRSNGQRSFRNSSKADVTKDLPSLDALISSMGNEASKKTYNTDL
