# Supplementary material for: A thorough annotation of the krill transcriptome offers new insights for the study of physiological processes
Source: Sci Rep. 2022 Jul 6;12:11415. doi: 10.1038/s41598-022-15320-5 (PMC9259678; doi:10.1038/s41598-022-15320-5)
Supplement: Supplementary file 5 — Supplementary Information 5. [file 41598_2022_15320_MOESM5_ESM.xlsx]

## Sheet: mirna_go_tx
Table S2. Putative microRNAs precursors. List of krill putative microRNAs precursors with corresponding known mature sequence and annotated GO terms.
microRNA	GO term	Krill putative precursor
aae-bantam-3p	GO:0033879	ESS239818
ame-bantam-3p	GO:0008800	ESS239818
dan-bantam	GO:0008252, GO:0008252	ESS239818
dan-bantam	GO:0008252, GO:0008252	ESS239818
dps-bantam	GO:1990567, GO:1990567, GO:1990084, GO:1990084	ESS239818
dps-bantam	GO:1990567, GO:1990567, GO:1990084, GO:1990084	ESS239818
dps-bantam	GO:1990567, GO:1990567, GO:1990084, GO:1990084	ESS239818
dps-bantam	GO:1990567, GO:1990567, GO:1990084, GO:1990084	ESS239818
pte-bantam-3p	GO:0033882, GO:0033814	ESS239818
pte-bantam-3p	GO:0033882, GO:0033814	ESS239818
tca-bantam-3p	GO:0045239, GO:0030062, GO:0006099, GO:0033407, GO:0045246, GO:0071610, GO:0071652, GO:0019643, GO:0071653, GO:0071654, GO:0003887, GO:1900262, GO:1900263, GO:1900264, GO:0006100	ESS239818
tca-bantam-3p	GO:0045239, GO:0030062, GO:0006099, GO:0033407, GO:0045246, GO:0071610, GO:0071652, GO:0019643, GO:0071653, GO:0071654, GO:0003887, GO:1900262, GO:1900263, GO:1900264, GO:0006100	ESS239818
tca-bantam-3p	GO:0045239, GO:0030062, GO:0006099, GO:0033407, GO:0045246, GO:0071610, GO:0071652, GO:0019643, GO:0071653, GO:0071654, GO:0003887, GO:1900262, GO:1900263, GO:1900264, GO:0006100	ESS239818
tca-bantam-3p	GO:0045239, GO:0030062, GO:0006099, GO:0033407, GO:0045246, GO:0071610, GO:0071652, GO:0019643, GO:0071653, GO:0071654, GO:0003887, GO:1900262, GO:1900263, GO:1900264, GO:0006100	ESS239818
tca-bantam-3p	GO:0045239, GO:0030062, GO:0006099, GO:0033407, GO:0045246, GO:0071610, GO:0071652, GO:0019643, GO:0071653, GO:0071654, GO:0003887, GO:1900262, GO:1900263, GO:1900264, GO:0006100	ESS239818
tca-bantam-3p	GO:0045239, GO:0030062, GO:0006099, GO:0033407, GO:0045246, GO:0071610, GO:0071652, GO:0019643, GO:0071653, GO:0071654, GO:0003887, GO:1900262, GO:1900263, GO:1900264, GO:0006100	ESS239818
tca-bantam-3p	GO:0045239, GO:0030062, GO:0006099, GO:0033407, GO:0045246, GO:0071610, GO:0071652, GO:0019643, GO:0071653, GO:0071654, GO:0003887, GO:1900262, GO:1900263, GO:1900264, GO:0006100	ESS239818
tca-bantam-3p	GO:0045239, GO:0030062, GO:0006099, GO:0033407, GO:0045246, GO:0071610, GO:0071652, GO:0019643, GO:0071653, GO:0071654, GO:0003887, GO:1900262, GO:1900263, GO:1900264, GO:0006100	ESS239818
tca-bantam-3p	GO:0045239, GO:0030062, GO:0006099, GO:0033407, GO:0045246, GO:0071610, GO:0071652, GO:0019643, GO:0071653, GO:0071654, GO:0003887, GO:1900262, GO:1900263, GO:1900264, GO:0006100	ESS239818
tca-bantam-3p	GO:0045239, GO:0030062, GO:0006099, GO:0033407, GO:0045246, GO:0071610, GO:0071652, GO:0019643, GO:0071653, GO:0071654, GO:0003887, GO:1900262, GO:1900263, GO:1900264, GO:0006100	ESS239818
tca-bantam-3p	GO:0045239, GO:0030062, GO:0006099, GO:0033407, GO:0045246, GO:0071610, GO:0071652, GO:0019643, GO:0071653, GO:0071654, GO:0003887, GO:1900262, GO:1900263, GO:1900264, GO:0006100	ESS239818
tca-bantam-3p	GO:0045239, GO:0030062, GO:0006099, GO:0033407, GO:0045246, GO:0071610, GO:0071652, GO:0019643, GO:0071653, GO:0071654, GO:0003887, GO:1900262, GO:1900263, GO:1900264, GO:0006100	ESS239818
tca-bantam-3p	GO:0045239, GO:0030062, GO:0006099, GO:0033407, GO:0045246, GO:0071610, GO:0071652, GO:0019643, GO:0071653, GO:0071654, GO:0003887, GO:1900262, GO:1900263, GO:1900264, GO:0006100	ESS239818
tca-bantam-3p	GO:0045239, GO:0030062, GO:0006099, GO:0033407, GO:0045246, GO:0071610, GO:0071652, GO:0019643, GO:0071653, GO:0071654, GO:0003887, GO:1900262, GO:1900263, GO:1900264, GO:0006100	ESS239818
tca-bantam-3p	GO:0045239, GO:0030062, GO:0006099, GO:0033407, GO:0045246, GO:0071610, GO:0071652, GO:0019643, GO:0071653, GO:0071654, GO:0003887, GO:1900262, GO:1900263, GO:1900264, GO:0006100	ESS239818
tca-bantam-5p	GO:0045239, GO:0030062, GO:0006099, GO:0033407, GO:0045246, GO:0071610, GO:0071652, GO:0019643, GO:0071653, GO:0071654, GO:0003887, GO:1900262, GO:1900263, GO:1900264, GO:0006100	ESS239818
tca-bantam-5p	GO:0045239, GO:0030062, GO:0006099, GO:0033407, GO:0045246, GO:0071610, GO:0071652, GO:0019643, GO:0071653, GO:0071654, GO:0003887, GO:1900262, GO:1900263, GO:1900264, GO:0006100	ESS239818
tca-bantam-5p	GO:0045239, GO:0030062, GO:0006099, GO:0033407, GO:0045246, GO:0071610, GO:0071652, GO:0019643, GO:0071653, GO:0071654, GO:0003887, GO:1900262, GO:1900263, GO:1900264, GO:0006100	ESS239818
tca-bantam-5p	GO:0045239, GO:0030062, GO:0006099, GO:0033407, GO:0045246, GO:0071610, GO:0071652, GO:0019643, GO:0071653, GO:0071654, GO:0003887, GO:1900262, GO:1900263, GO:1900264, GO:0006100	ESS239818
tca-bantam-5p	GO:0045239, GO:0030062, GO:0006099, GO:0033407, GO:0045246, GO:0071610, GO:0071652, GO:0019643, GO:0071653, GO:0071654, GO:0003887, GO:1900262, GO:1900263, GO:1900264, GO:0006100	ESS239818
tca-bantam-5p	GO:0045239, GO:0030062, GO:0006099, GO:0033407, GO:0045246, GO:0071610, GO:0071652, GO:0019643, GO:0071653, GO:0071654, GO:0003887, GO:1900262, GO:1900263, GO:1900264, GO:0006100	ESS239818
tca-bantam-5p	GO:0045239, GO:0030062, GO:0006099, GO:0033407, GO:0045246, GO:0071610, GO:0071652, GO:0019643, GO:0071653, GO:0071654, GO:0003887, GO:1900262, GO:1900263, GO:1900264, GO:0006100	ESS239818
tca-bantam-5p	GO:0045239, GO:0030062, GO:0006099, GO:0033407, GO:0045246, GO:0071610, GO:0071652, GO:0019643, GO:0071653, GO:0071654, GO:0003887, GO:1900262, GO:1900263, GO:1900264, GO:0006100	ESS239818
tca-bantam-5p	GO:0045239, GO:0030062, GO:0006099, GO:0033407, GO:0045246, GO:0071610, GO:0071652, GO:0019643, GO:0071653, GO:0071654, GO:0003887, GO:1900262, GO:1900263, GO:1900264, GO:0006100	ESS239818
tca-bantam-5p	GO:0045239, GO:0030062, GO:0006099, GO:0033407, GO:0045246, GO:0071610, GO:0071652, GO:0019643, GO:0071653, GO:0071654, GO:0003887, GO:1900262, GO:1900263, GO:1900264, GO:0006100	ESS239818
tca-bantam-5p	GO:0045239, GO:0030062, GO:0006099, GO:0033407, GO:0045246, GO:0071610, GO:0071652, GO:0019643, GO:0071653, GO:0071654, GO:0003887, GO:1900262, GO:1900263, GO:1900264, GO:0006100	ESS239818
tca-bantam-5p	GO:0045239, GO:0030062, GO:0006099, GO:0033407, GO:0045246, GO:0071610, GO:0071652, GO:0019643, GO:0071653, GO:0071654, GO:0003887, GO:1900262, GO:1900263, GO:1900264, GO:0006100	ESS239818
tca-bantam-5p	GO:0045239, GO:0030062, GO:0006099, GO:0033407, GO:0045246, GO:0071610, GO:0071652, GO:0019643, GO:0071653, GO:0071654, GO:0003887, GO:1900262, GO:1900263, GO:1900264, GO:0006100	ESS239818
tca-bantam-5p	GO:0045239, GO:0030062, GO:0006099, GO:0033407, GO:0045246, GO:0071610, GO:0071652, GO:0019643, GO:0071653, GO:0071654, GO:0003887, GO:1900262, GO:1900263, GO:1900264, GO:0006100	ESS239818
tca-bantam-5p	GO:0045239, GO:0030062, GO:0006099, GO:0033407, GO:0045246, GO:0071610, GO:0071652, GO:0019643, GO:0071653, GO:0071654, GO:0003887, GO:1900262, GO:1900263, GO:1900264, GO:0006100	ESS239818
tcf-bantam	GO:1990907, GO:1990907, GO:1904837, GO:1904837, GO:1904863, GO:1904863, GO:1904865, GO:1904865, GO:1904864, GO:1904864	ESS239818
tcf-bantam	GO:1990907, GO:1990907, GO:1904837, GO:1904837, GO:1904863, GO:1904863, GO:1904865, GO:1904865, GO:1904864, GO:1904864	ESS239818
tcf-bantam	GO:1990907, GO:1990907, GO:1904837, GO:1904837, GO:1904863, GO:1904863, GO:1904865, GO:1904865, GO:1904864, GO:1904864	ESS239818
tcf-bantam	GO:1990907, GO:1990907, GO:1904837, GO:1904837, GO:1904863, GO:1904863, GO:1904865, GO:1904865, GO:1904864, GO:1904864	ESS239818
tcf-bantam	GO:1990907, GO:1990907, GO:1904837, GO:1904837, GO:1904863, GO:1904863, GO:1904865, GO:1904865, GO:1904864, GO:1904864	ESS239818
tcf-bantam	GO:1990907, GO:1990907, GO:1904837, GO:1904837, GO:1904863, GO:1904863, GO:1904865, GO:1904865, GO:1904864, GO:1904864	ESS239818
tcf-bantam	GO:1990907, GO:1990907, GO:1904837, GO:1904837, GO:1904863, GO:1904863, GO:1904865, GO:1904865, GO:1904864, GO:1904864	ESS239818
tcf-bantam	GO:1990907, GO:1990907, GO:1904837, GO:1904837, GO:1904863, GO:1904863, GO:1904865, GO:1904865, GO:1904864, GO:1904864	ESS239818
tcf-bantam	GO:1990907, GO:1990907, GO:1904837, GO:1904837, GO:1904863, GO:1904863, GO:1904865, GO:1904865, GO:1904864, GO:1904864	ESS239818
tcf-bantam	GO:1990907, GO:1990907, GO:1904837, GO:1904837, GO:1904863, GO:1904863, GO:1904865, GO:1904865, GO:1904864, GO:1904864	ESS239818
aae-miR-10	GO:0043259, GO:0019969, GO:0071612, GO:0032613, GO:0005141, GO:1905571, GO:0004920, GO:0102811, GO:0102967, GO:0102969, GO:0102968, GO:0047088, GO:0009258, GO:0009257, GO:0009256, GO:0050579, GO:0032653, GO:0102068, GO:0050597, GO:0050639, GO:0071658, GO:0140105, GO:0030779, GO:0032733, GO:0032693, GO:0043259, GO:0019969, GO:0071612, GO:0032613, GO:0005141, GO:1905571, GO:0004920, GO:0102811, GO:…	ESS247835
aae-miR-10	GO:0043259, GO:0019969, GO:0071612, GO:0032613, GO:0005141, GO:1905571, GO:0004920, GO:0102811, GO:0102967, GO:0102969, GO:0102968, GO:0047088, GO:0009258, GO:0009257, GO:0009256, GO:0050579, GO:0032653, GO:0102068, GO:0050597, GO:0050639, GO:0071658, GO:0140105, GO:0030779, GO:0032733, GO:0032693, GO:0043259, GO:0019969, GO:0071612, GO:0032613, GO:0005141, GO:1905571, GO:0004920, GO:0102811, GO:…	ESS247835
aae-miR-10	GO:0043259, GO:0019969, GO:0071612, GO:0032613, GO:0005141, GO:1905571, GO:0004920, GO:0102811, GO:0102967, GO:0102969, GO:0102968, GO:0047088, GO:0009258, GO:0009257, GO:0009256, GO:0050579, GO:0032653, GO:0102068, GO:0050597, GO:0050639, GO:0071658, GO:0140105, GO:0030779, GO:0032733, GO:0032693, GO:0043259, GO:0019969, GO:0071612, GO:0032613, GO:0005141, GO:1905571, GO:0004920, GO:0102811, GO:…	ESS247835
aae-miR-10	GO:0043259, GO:0019969, GO:0071612, GO:0032613, GO:0005141, GO:1905571, GO:0004920, GO:0102811, GO:0102967, GO:0102969, GO:0102968, GO:0047088, GO:0009258, GO:0009257, GO:0009256, GO:0050579, GO:0032653, GO:0102068, GO:0050597, GO:0050639, GO:0071658, GO:0140105, GO:0030779, GO:0032733, GO:0032693, GO:0043259, GO:0019969, GO:0071612, GO:0032613, GO:0005141, GO:1905571, GO:0004920, GO:0102811, GO:…	ESS247835
aae-miR-10	GO:0043259, GO:0019969, GO:0071612, GO:0032613, GO:0005141, GO:1905571, GO:0004920, GO:0102811, GO:0102967, GO:0102969, GO:0102968, GO:0047088, GO:0009258, GO:0009257, GO:0009256, GO:0050579, GO:0032653, GO:0102068, GO:0050597, GO:0050639, GO:0071658, GO:0140105, GO:0030779, GO:0032733, GO:0032693, GO:0043259, GO:0019969, GO:0071612, GO:0032613, GO:0005141, GO:1905571, GO:0004920, GO:0102811, GO:…	ESS247835
aae-miR-10	GO:0043259, GO:0019969, GO:0071612, GO:0032613, GO:0005141, GO:1905571, GO:0004920, GO:0102811, GO:0102967, GO:0102969, GO:0102968, GO:0047088, GO:0009258, GO:0009257, GO:0009256, GO:0050579, GO:0032653, GO:0102068, GO:0050597, GO:0050639, GO:0071658, GO:0140105, GO:0030779, GO:0032733, GO:0032693, GO:0043259, GO:0019969, GO:0071612, GO:0032613, GO:0005141, GO:1905571, GO:0004920, GO:0102811, GO:…	ESS247835
aae-miR-10	GO:0043259, GO:0019969, GO:0071612, GO:0032613, GO:0005141, GO:1905571, GO:0004920, GO:0102811, GO:0102967, GO:0102969, GO:0102968, GO:0047088, GO:0009258, GO:0009257, GO:0009256, GO:0050579, GO:0032653, GO:0102068, GO:0050597, GO:0050639, GO:0071658, GO:0140105, GO:0030779, GO:0032733, GO:0032693, GO:0043259, GO:0019969, GO:0071612, GO:0032613, GO:0005141, GO:1905571, GO:0004920, GO:0102811, GO:…	ESS247835
aae-miR-10	GO:0043259, GO:0019969, GO:0071612, GO:0032613, GO:0005141, GO:1905571, GO:0004920, GO:0102811, GO:0102967, GO:0102969, GO:0102968, GO:0047088, GO:0009258, GO:0009257, GO:0009256, GO:0050579, GO:0032653, GO:0102068, GO:0050597, GO:0050639, GO:0071658, GO:0140105, GO:0030779, GO:0032733, GO:0032693, GO:0043259, GO:0019969, GO:0071612, GO:0032613, GO:0005141, GO:1905571, GO:0004920, GO:0102811, GO:…	ESS247835
aae-miR-10	GO:0043259, GO:0019969, GO:0071612, GO:0032613, GO:0005141, GO:1905571, GO:0004920, GO:0102811, GO:0102967, GO:0102969, GO:0102968, GO:0047088, GO:0009258, GO:0009257, GO:0009256, GO:0050579, GO:0032653, GO:0102068, GO:0050597, GO:0050639, GO:0071658, GO:0140105, GO:0030779, GO:0032733, GO:0032693, GO:0043259, GO:0019969, GO:0071612, GO:0032613, GO:0005141, GO:1905571, GO:0004920, GO:0102811, GO:…	ESS247835
aae-miR-10	GO:0043259, GO:0019969, GO:0071612, GO:0032613, GO:0005141, GO:1905571, GO:0004920, GO:0102811, GO:0102967, GO:0102969, GO:0102968, GO:0047088, GO:0009258, GO:0009257, GO:0009256, GO:0050579, GO:0032653, GO:0102068, GO:0050597, GO:0050639, GO:0071658, GO:0140105, GO:0030779, GO:0032733, GO:0032693, GO:0043259, GO:0019969, GO:0071612, GO:0032613, GO:0005141, GO:1905571, GO:0004920, GO:0102811, GO:…	ESS247835
aae-miR-10	GO:0043259, GO:0019969, GO:0071612, GO:0032613, GO:0005141, GO:1905571, GO:0004920, GO:0102811, GO:0102967, GO:0102969, GO:0102968, GO:0047088, GO:0009258, GO:0009257, GO:0009256, GO:0050579, GO:0032653, GO:0102068, GO:0050597, GO:0050639, GO:0071658, GO:0140105, GO:0030779, GO:0032733, GO:0032693, GO:0043259, GO:0019969, GO:0071612, GO:0032613, GO:0005141, GO:1905571, GO:0004920, GO:0102811, GO:…	ESS247835
aae-miR-10	GO:0043259, GO:0019969, GO:0071612, GO:0032613, GO:0005141, GO:1905571, GO:0004920, GO:0102811, GO:0102967, GO:0102969, GO:0102968, GO:0047088, GO:0009258, GO:0009257, GO:0009256, GO:0050579, GO:0032653, GO:0102068, GO:0050597, GO:0050639, GO:0071658, GO:0140105, GO:0030779, GO:0032733, GO:0032693, GO:0043259, GO:0019969, GO:0071612, GO:0032613, GO:0005141, GO:1905571, GO:0004920, GO:0102811, GO:…	ESS247835
aae-miR-10	GO:0043259, GO:0019969, GO:0071612, GO:0032613, GO:0005141, GO:1905571, GO:0004920, GO:0102811, GO:0102967, GO:0102969, GO:0102968, GO:0047088, GO:0009258, GO:0009257, GO:0009256, GO:0050579, GO:0032653, GO:0102068, GO:0050597, GO:0050639, GO:0071658, GO:0140105, GO:0030779, GO:0032733, GO:0032693, GO:0043259, GO:0019969, GO:0071612, GO:0032613, GO:0005141, GO:1905571, GO:0004920, GO:0102811, GO:…	ESS247835
aae-miR-10	GO:0043259, GO:0019969, GO:0071612, GO:0032613, GO:0005141, GO:1905571, GO:0004920, GO:0102811, GO:0102967, GO:0102969, GO:0102968, GO:0047088, GO:0009258, GO:0009257, GO:0009256, GO:0050579, GO:0032653, GO:0102068, GO:0050597, GO:0050639, GO:0071658, GO:0140105, GO:0030779, GO:0032733, GO:0032693, GO:0043259, GO:0019969, GO:0071612, GO:0032613, GO:0005141, GO:1905571, GO:0004920, GO:0102811, GO:…	ESS247835
aae-miR-10	GO:0043259, GO:0019969, GO:0071612, GO:0032613, GO:0005141, GO:1905571, GO:0004920, GO:0102811, GO:0102967, GO:0102969, GO:0102968, GO:0047088, GO:0009258, GO:0009257, GO:0009256, GO:0050579, GO:0032653, GO:0102068, GO:0050597, GO:0050639, GO:0071658, GO:0140105, GO:0030779, GO:0032733, GO:0032693, GO:0043259, GO:0019969, GO:0071612, GO:0032613, GO:0005141, GO:1905571, GO:0004920, GO:0102811, GO:…	ESS247835
aae-miR-10	GO:0043259, GO:0019969, GO:0071612, GO:0032613, GO:0005141, GO:1905571, GO:0004920, GO:0102811, GO:0102967, GO:0102969, GO:0102968, GO:0047088, GO:0009258, GO:0009257, GO:0009256, GO:0050579, GO:0032653, GO:0102068, GO:0050597, GO:0050639, GO:0071658, GO:0140105, GO:0030779, GO:0032733, GO:0032693, GO:0043259, GO:0019969, GO:0071612, GO:0032613, GO:0005141, GO:1905571, GO:0004920, GO:0102811, GO:…	ESS247835
aae-miR-10	GO:0043259, GO:0019969, GO:0071612, GO:0032613, GO:0005141, GO:1905571, GO:0004920, GO:0102811, GO:0102967, GO:0102969, GO:0102968, GO:0047088, GO:0009258, GO:0009257, GO:0009256, GO:0050579, GO:0032653, GO:0102068, GO:0050597, GO:0050639, GO:0071658, GO:0140105, GO:0030779, GO:0032733, GO:0032693, GO:0043259, GO:0019969, GO:0071612, GO:0032613, GO:0005141, GO:1905571, GO:0004920, GO:0102811, GO:…	ESS247835
aae-miR-10	GO:0043259, GO:0019969, GO:0071612, GO:0032613, GO:0005141, GO:1905571, GO:0004920, GO:0102811, GO:0102967, GO:0102969, GO:0102968, GO:0047088, GO:0009258, GO:0009257, GO:0009256, GO:0050579, GO:0032653, GO:0102068, GO:0050597, GO:0050639, GO:0071658, GO:0140105, GO:0030779, GO:0032733, GO:0032693, GO:0043259, GO:0019969, GO:0071612, GO:0032613, GO:0005141, GO:1905571, GO:0004920, GO:0102811, GO:…	ESS247835
aae-miR-10	GO:0043259, GO:0019969, GO:0071612, GO:0032613, GO:0005141, GO:1905571, GO:0004920, GO:0102811, GO:0102967, GO:0102969, GO:0102968, GO:0047088, GO:0009258, GO:0009257, GO:0009256, GO:0050579, GO:0032653, GO:0102068, GO:0050597, GO:0050639, GO:0071658, GO:0140105, GO:0030779, GO:0032733, GO:0032693, GO:0043259, GO:0019969, GO:0071612, GO:0032613, GO:0005141, GO:1905571, GO:0004920, GO:0102811, GO:…	ESS247835
aae-miR-10	GO:0043259, GO:0019969, GO:0071612, GO:0032613, GO:0005141, GO:1905571, GO:0004920, GO:0102811, GO:0102967, GO:0102969, GO:0102968, GO:0047088, GO:0009258, GO:0009257, GO:0009256, GO:0050579, GO:0032653, GO:0102068, GO:0050597, GO:0050639, GO:0071658, GO:0140105, GO:0030779, GO:0032733, GO:0032693, GO:0043259, GO:0019969, GO:0071612, GO:0032613, GO:0005141, GO:1905571, GO:0004920, GO:0102811, GO:…	ESS247835
aae-miR-10	GO:0043259, GO:0019969, GO:0071612, GO:0032613, GO:0005141, GO:1905571, GO:0004920, GO:0102811, GO:0102967, GO:0102969, GO:0102968, GO:0047088, GO:0009258, GO:0009257, GO:0009256, GO:0050579, GO:0032653, GO:0102068, GO:0050597, GO:0050639, GO:0071658, GO:0140105, GO:0030779, GO:0032733, GO:0032693, GO:0043259, GO:0019969, GO:0071612, GO:0032613, GO:0005141, GO:1905571, GO:0004920, GO:0102811, GO:…	ESS247835
aae-miR-10	GO:0043259, GO:0019969, GO:0071612, GO:0032613, GO:0005141, GO:1905571, GO:0004920, GO:0102811, GO:0102967, GO:0102969, GO:0102968, GO:0047088, GO:0009258, GO:0009257, GO:0009256, GO:0050579, GO:0032653, GO:0102068, GO:0050597, GO:0050639, GO:0071658, GO:0140105, GO:0030779, GO:0032733, GO:0032693, GO:0043259, GO:0019969, GO:0071612, GO:0032613, GO:0005141, GO:1905571, GO:0004920, GO:0102811, GO:…	ESS247835
aae-miR-10	GO:0043259, GO:0019969, GO:0071612, GO:0032613, GO:0005141, GO:1905571, GO:0004920, GO:0102811, GO:0102967, GO:0102969, GO:0102968, GO:0047088, GO:0009258, GO:0009257, GO:0009256, GO:0050579, GO:0032653, GO:0102068, GO:0050597, GO:0050639, GO:0071658, GO:0140105, GO:0030779, GO:0032733, GO:0032693, GO:0043259, GO:0019969, GO:0071612, GO:0032613, GO:0005141, GO:1905571, GO:0004920, GO:0102811, GO:…	ESS247835
aae-miR-10	GO:0043259, GO:0019969, GO:0071612, GO:0032613, GO:0005141, GO:1905571, GO:0004920, GO:0102811, GO:0102967, GO:0102969, GO:0102968, GO:0047088, GO:0009258, GO:0009257, GO:0009256, GO:0050579, GO:0032653, GO:0102068, GO:0050597, GO:0050639, GO:0071658, GO:0140105, GO:0030779, GO:0032733, GO:0032693, GO:0043259, GO:0019969, GO:0071612, GO:0032613, GO:0005141, GO:1905571, GO:0004920, GO:0102811, GO:…	ESS247835
aae-miR-10	GO:0043259, GO:0019969, GO:0071612, GO:0032613, GO:0005141, GO:1905571, GO:0004920, GO:0102811, GO:0102967, GO:0102969, GO:0102968, GO:0047088, GO:0009258, GO:0009257, GO:0009256, GO:0050579, GO:0032653, GO:0102068, GO:0050597, GO:0050639, GO:0071658, GO:0140105, GO:0030779, GO:0032733, GO:0032693, GO:0043259, GO:0019969, GO:0071612, GO:0032613, GO:0005141, GO:1905571, GO:0004920, GO:0102811, GO:…	ESS247835
abu-miR-10a	GO:0045558, GO:0045558, GO:0045558, GO:0045558	ESS247835
abu-miR-10a	GO:0045558, GO:0045558, GO:0045558, GO:0045558	ESS247835
aca-miR-10a-5p	GO:0031429, GO:0072589, GO:0072588, GO:0034513, GO:0000493, GO:0034964, GO:0033979, GO:0090661, GO:0033439, GO:0062065, GO:0034966, GO:0000495, GO:0033968, GO:0005735, GO:0045558, GO:0031429, GO:0072589, GO:0072588, GO:0034513, GO:0000493, GO:0034964, GO:0033979, GO:0090661, GO:0033439, GO:0062065, GO:0034966, GO:0000495, GO:0033968, GO:0005735, GO:0045558	ESS247835
aca-miR-10a-5p	GO:0031429, GO:0072589, GO:0072588, GO:0034513, GO:0000493, GO:0034964, GO:0033979, GO:0090661, GO:0033439, GO:0062065, GO:0034966, GO:0000495, GO:0033968, GO:0005735, GO:0045558, GO:0031429, GO:0072589, GO:0072588, GO:0034513, GO:0000493, GO:0034964, GO:0033979, GO:0090661, GO:0033439, GO:0062065, GO:0034966, GO:0000495, GO:0033968, GO:0005735, GO:0045558	ESS247835
aca-miR-10a-5p	GO:0031429, GO:0072589, GO:0072588, GO:0034513, GO:0000493, GO:0034964, GO:0033979, GO:0090661, GO:0033439, GO:0062065, GO:0034966, GO:0000495, GO:0033968, GO:0005735, GO:0045558, GO:0031429, GO:0072589, GO:0072588, GO:0034513, GO:0000493, GO:0034964, GO:0033979, GO:0090661, GO:0033439, GO:0062065, GO:0034966, GO:0000495, GO:0033968, GO:0005735, GO:0045558	ESS247835
aca-miR-10a-5p	GO:0031429, GO:0072589, GO:0072588, GO:0034513, GO:0000493, GO:0034964, GO:0033979, GO:0090661, GO:0033439, GO:0062065, GO:0034966, GO:0000495, GO:0033968, GO:0005735, GO:0045558, GO:0031429, GO:0072589, GO:0072588, GO:0034513, GO:0000493, GO:0034964, GO:0033979, GO:0090661, GO:0033439, GO:0062065, GO:0034966, GO:0000495, GO:0033968, GO:0005735, GO:0045558	ESS247835
aca-miR-10a-5p	GO:0031429, GO:0072589, GO:0072588, GO:0034513, GO:0000493, GO:0034964, GO:0033979, GO:0090661, GO:0033439, GO:0062065, GO:0034966, GO:0000495, GO:0033968, GO:0005735, GO:0045558, GO:0031429, GO:0072589, GO:0072588, GO:0034513, GO:0000493, GO:0034964, GO:0033979, GO:0090661, GO:0033439, GO:0062065, GO:0034966, GO:0000495, GO:0033968, GO:0005735, GO:0045558	ESS247835
aca-miR-10a-5p	GO:0031429, GO:0072589, GO:0072588, GO:0034513, GO:0000493, GO:0034964, GO:0033979, GO:0090661, GO:0033439, GO:0062065, GO:0034966, GO:0000495, GO:0033968, GO:0005735, GO:0045558, GO:0031429, GO:0072589, GO:0072588, GO:0034513, GO:0000493, GO:0034964, GO:0033979, GO:0090661, GO:0033439, GO:0062065, GO:0034966, GO:0000495, GO:0033968, GO:0005735, GO:0045558	ESS247835
aca-miR-10a-5p	GO:0031429, GO:0072589, GO:0072588, GO:0034513, GO:0000493, GO:0034964, GO:0033979, GO:0090661, GO:0033439, GO:0062065, GO:0034966, GO:0000495, GO:0033968, GO:0005735, GO:0045558, GO:0031429, GO:0072589, GO:0072588, GO:0034513, GO:0000493, GO:0034964, GO:0033979, GO:0090661, GO:0033439, GO:0062065, GO:0034966, GO:0000495, GO:0033968, GO:0005735, GO:0045558	ESS247835
aca-miR-10a-5p	GO:0031429, GO:0072589, GO:0072588, GO:0034513, GO:0000493, GO:0034964, GO:0033979, GO:0090661, GO:0033439, GO:0062065, GO:0034966, GO:0000495, GO:0033968, GO:0005735, GO:0045558, GO:0031429, GO:0072589, GO:0072588, GO:0034513, GO:0000493, GO:0034964, GO:0033979, GO:0090661, GO:0033439, GO:0062065, GO:0034966, GO:0000495, GO:0033968, GO:0005735, GO:0045558	ESS247835
aca-miR-10a-5p	GO:0031429, GO:0072589, GO:0072588, GO:0034513, GO:0000493, GO:0034964, GO:0033979, GO:0090661, GO:0033439, GO:0062065, GO:0034966, GO:0000495, GO:0033968, GO:0005735, GO:0045558, GO:0031429, GO:0072589, GO:0072588, GO:0034513, GO:0000493, GO:0034964, GO:0033979, GO:0090661, GO:0033439, GO:0062065, GO:0034966, GO:0000495, GO:0033968, GO:0005735, GO:0045558	ESS247835
aca-miR-10a-5p	GO:0031429, GO:0072589, GO:0072588, GO:0034513, GO:0000493, GO:0034964, GO:0033979, GO:0090661, GO:0033439, GO:0062065, GO:0034966, GO:0000495, GO:0033968, GO:0005735, GO:0045558, GO:0031429, GO:0072589, GO:0072588, GO:0034513, GO:0000493, GO:0034964, GO:0033979, GO:0090661, GO:0033439, GO:0062065, GO:0034966, GO:0000495, GO:0033968, GO:0005735, GO:0045558	ESS247835
aca-miR-10a-5p	GO:0031429, GO:0072589, GO:0072588, GO:0034513, GO:0000493, GO:0034964, GO:0033979, GO:0090661, GO:0033439, GO:0062065, GO:0034966, GO:0000495, GO:0033968, GO:0005735, GO:0045558, GO:0031429, GO:0072589, GO:0072588, GO:0034513, GO:0000493, GO:0034964, GO:0033979, GO:0090661, GO:0033439, GO:0062065, GO:0034966, GO:0000495, GO:0033968, GO:0005735, GO:0045558	ESS247835
aca-miR-10a-5p	GO:0031429, GO:0072589, GO:0072588, GO:0034513, GO:0000493, GO:0034964, GO:0033979, GO:0090661, GO:0033439, GO:0062065, GO:0034966, GO:0000495, GO:0033968, GO:0005735, GO:0045558, GO:0031429, GO:0072589, GO:0072588, GO:0034513, GO:0000493, GO:0034964, GO:0033979, GO:0090661, GO:0033439, GO:0062065, GO:0034966, GO:0000495, GO:0033968, GO:0005735, GO:0045558	ESS247835
aca-miR-10a-5p	GO:0031429, GO:0072589, GO:0072588, GO:0034513, GO:0000493, GO:0034964, GO:0033979, GO:0090661, GO:0033439, GO:0062065, GO:0034966, GO:0000495, GO:0033968, GO:0005735, GO:0045558, GO:0031429, GO:0072589, GO:0072588, GO:0034513, GO:0000493, GO:0034964, GO:0033979, GO:0090661, GO:0033439, GO:0062065, GO:0034966, GO:0000495, GO:0033968, GO:0005735, GO:0045558	ESS247835
aca-miR-10a-5p	GO:0031429, GO:0072589, GO:0072588, GO:0034513, GO:0000493, GO:0034964, GO:0033979, GO:0090661, GO:0033439, GO:0062065, GO:0034966, GO:0000495, GO:0033968, GO:0005735, GO:0045558, GO:0031429, GO:0072589, GO:0072588, GO:0034513, GO:0000493, GO:0034964, GO:0033979, GO:0090661, GO:0033439, GO:0062065, GO:0034966, GO:0000495, GO:0033968, GO:0005735, GO:0045558	ESS247835
aca-miR-10a-5p	GO:0031429, GO:0072589, GO:0072588, GO:0034513, GO:0000493, GO:0034964, GO:0033979, GO:0090661, GO:0033439, GO:0062065, GO:0034966, GO:0000495, GO:0033968, GO:0005735, GO:0045558, GO:0031429, GO:0072589, GO:0072588, GO:0034513, GO:0000493, GO:0034964, GO:0033979, GO:0090661, GO:0033439, GO:0062065, GO:0034966, GO:0000495, GO:0033968, GO:0005735, GO:0045558	ESS247835
aca-miR-10b-5p	GO:0031429, GO:0072589, GO:0072588, GO:0034513, GO:0000493, GO:0034964, GO:0033979, GO:0090661, GO:0033439, GO:0062065, GO:0034966, GO:0000495, GO:0050597, GO:0033968, GO:0005735, GO:0045559, GO:0004291, GO:0031429, GO:0072589, GO:0072588, GO:0034513, GO:0000493, GO:0034964, GO:0033979, GO:0090661, GO:0033439, GO:0062065, GO:0034966, GO:0000495, GO:0050597, GO:0033968, GO:0005735, GO:0045559, GO:…	ESS247835
aca-miR-10b-5p	GO:0031429, GO:0072589, GO:0072588, GO:0034513, GO:0000493, GO:0034964, GO:0033979, GO:0090661, GO:0033439, GO:0062065, GO:0034966, GO:0000495, GO:0050597, GO:0033968, GO:0005735, GO:0045559, GO:0004291, GO:0031429, GO:0072589, GO:0072588, GO:0034513, GO:0000493, GO:0034964, GO:0033979, GO:0090661, GO:0033439, GO:0062065, GO:0034966, GO:0000495, GO:0050597, GO:0033968, GO:0005735, GO:0045559, GO:…	ESS247835
aca-miR-10b-5p	GO:0031429, GO:0072589, GO:0072588, GO:0034513, GO:0000493, GO:0034964, GO:0033979, GO:0090661, GO:0033439, GO:0062065, GO:0034966, GO:0000495, GO:0050597, GO:0033968, GO:0005735, GO:0045559, GO:0004291, GO:0031429, GO:0072589, GO:0072588, GO:0034513, GO:0000493, GO:0034964, GO:0033979, GO:0090661, GO:0033439, GO:0062065, GO:0034966, GO:0000495, GO:0050597, GO:0033968, GO:0005735, GO:0045559, GO:…	ESS247835
aca-miR-10b-5p	GO:0031429, GO:0072589, GO:0072588, GO:0034513, GO:0000493, GO:0034964, GO:0033979, GO:0090661, GO:0033439, GO:0062065, GO:0034966, GO:0000495, GO:0050597, GO:0033968, GO:0005735, GO:0045559, GO:0004291, GO:0031429, GO:0072589, GO:0072588, GO:0034513, GO:0000493, GO:0034964, GO:0033979, GO:0090661, GO:0033439, GO:0062065, GO:0034966, GO:0000495, GO:0050597, GO:0033968, GO:0005735, GO:0045559, GO:…	ESS247835
aca-miR-10b-5p	GO:0031429, GO:0072589, GO:0072588, GO:0034513, GO:0000493, GO:0034964, GO:0033979, GO:0090661, GO:0033439, GO:0062065, GO:0034966, GO:0000495, GO:0050597, GO:0033968, GO:0005735, GO:0045559, GO:0004291, GO:0031429, GO:0072589, GO:0072588, GO:0034513, GO:0000493, GO:0034964, GO:0033979, GO:0090661, GO:0033439, GO:0062065, GO:0034966, GO:0000495, GO:0050597, GO:0033968, GO:0005735, GO:0045559, GO:…	ESS247835
aca-miR-10b-5p	GO:0031429, GO:0072589, GO:0072588, GO:0034513, GO:0000493, GO:0034964, GO:0033979, GO:0090661, GO:0033439, GO:0062065, GO:0034966, GO:0000495, GO:0050597, GO:0033968, GO:0005735, GO:0045559, GO:0004291, GO:0031429, GO:0072589, GO:0072588, GO:0034513, GO:0000493, GO:0034964, GO:0033979, GO:0090661, GO:0033439, GO:0062065, GO:0034966, GO:0000495, GO:0050597, GO:0033968, GO:0005735, GO:0045559, GO:…	ESS247835
aca-miR-10b-5p	GO:0031429, GO:0072589, GO:0072588, GO:0034513, GO:0000493, GO:0034964, GO:0033979, GO:0090661, GO:0033439, GO:0062065, GO:0034966, GO:0000495, GO:0050597, GO:0033968, GO:0005735, GO:0045559, GO:0004291, GO:0031429, GO:0072589, GO:0072588, GO:0034513, GO:0000493, GO:0034964, GO:0033979, GO:0090661, GO:0033439, GO:0062065, GO:0034966, GO:0000495, GO:0050597, GO:0033968, GO:0005735, GO:0045559, GO:…	ESS247835
aca-miR-10b-5p	GO:0031429, GO:0072589, GO:0072588, GO:0034513, GO:0000493, GO:0034964, GO:0033979, GO:0090661, GO:0033439, GO:0062065, GO:0034966, GO:0000495, GO:0050597, GO:0033968, GO:0005735, GO:0045559, GO:0004291, GO:0031429, GO:0072589, GO:0072588, GO:0034513, GO:0000493, GO:0034964, GO:0033979, GO:0090661, GO:0033439, GO:0062065, GO:0034966, GO:0000495, GO:0050597, GO:0033968, GO:0005735, GO:0045559, GO:…	ESS247835
aca-miR-10b-5p	GO:0031429, GO:0072589, GO:0072588, GO:0034513, GO:0000493, GO:0034964, GO:0033979, GO:0090661, GO:0033439, GO:0062065, GO:0034966, GO:0000495, GO:0050597, GO:0033968, GO:0005735, GO:0045559, GO:0004291, GO:0031429, GO:0072589, GO:0072588, GO:0034513, GO:0000493, GO:0034964, GO:0033979, GO:0090661, GO:0033439, GO:0062065, GO:0034966, GO:0000495, GO:0050597, GO:0033968, GO:0005735, GO:0045559, GO:…	ESS247835
aca-miR-10b-5p	GO:0031429, GO:0072589, GO:0072588, GO:0034513, GO:0000493, GO:0034964, GO:0033979, GO:0090661, GO:0033439, GO:0062065, GO:0034966, GO:0000495, GO:0050597, GO:0033968, GO:0005735, GO:0045559, GO:0004291, GO:0031429, GO:0072589, GO:0072588, GO:0034513, GO:0000493, GO:0034964, GO:0033979, GO:0090661, GO:0033439, GO:0062065, GO:0034966, GO:0000495, GO:0050597, GO:0033968, GO:0005735, GO:0045559, GO:…	ESS247835
aca-miR-10b-5p	GO:0031429, GO:0072589, GO:0072588, GO:0034513, GO:0000493, GO:0034964, GO:0033979, GO:0090661, GO:0033439, GO:0062065, GO:0034966, GO:0000495, GO:0050597, GO:0033968, GO:0005735, GO:0045559, GO:0004291, GO:0031429, GO:0072589, GO:0072588, GO:0034513, GO:0000493, GO:0034964, GO:0033979, GO:0090661, GO:0033439, GO:0062065, GO:0034966, GO:0000495, GO:0050597, GO:0033968, GO:0005735, GO:0045559, GO:…	ESS247835
aca-miR-10b-5p	GO:0031429, GO:0072589, GO:0072588, GO:0034513, GO:0000493, GO:0034964, GO:0033979, GO:0090661, GO:0033439, GO:0062065, GO:0034966, GO:0000495, GO:0050597, GO:0033968, GO:0005735, GO:0045559, GO:0004291, GO:0031429, GO:0072589, GO:0072588, GO:0034513, GO:0000493, GO:0034964, GO:0033979, GO:0090661, GO:0033439, GO:0062065, GO:0034966, GO:0000495, GO:0050597, GO:0033968, GO:0005735, GO:0045559, GO:…	ESS247835
aca-miR-10b-5p	GO:0031429, GO:0072589, GO:0072588, GO:0034513, GO:0000493, GO:0034964, GO:0033979, GO:0090661, GO:0033439, GO:0062065, GO:0034966, GO:0000495, GO:0050597, GO:0033968, GO:0005735, GO:0045559, GO:0004291, GO:0031429, GO:0072589, GO:0072588, GO:0034513, GO:0000493, GO:0034964, GO:0033979, GO:0090661, GO:0033439, GO:0062065, GO:0034966, GO:0000495, GO:0050597, GO:0033968, GO:0005735, GO:0045559, GO:…	ESS247835
aca-miR-10b-5p	GO:0031429, GO:0072589, GO:0072588, GO:0034513, GO:0000493, GO:0034964, GO:0033979, GO:0090661, GO:0033439, GO:0062065, GO:0034966, GO:0000495, GO:0050597, GO:0033968, GO:0005735, GO:0045559, GO:0004291, GO:0031429, GO:0072589, GO:0072588, GO:0034513, GO:0000493, GO:0034964, GO:0033979, GO:0090661, GO:0033439, GO:0062065, GO:0034966, GO:0000495, GO:0050597, GO:0033968, GO:0005735, GO:0045559, GO:…	ESS247835
aca-miR-10b-5p	GO:0031429, GO:0072589, GO:0072588, GO:0034513, GO:0000493, GO:0034964, GO:0033979, GO:0090661, GO:0033439, GO:0062065, GO:0034966, GO:0000495, GO:0050597, GO:0033968, GO:0005735, GO:0045559, GO:0004291, GO:0031429, GO:0072589, GO:0072588, GO:0034513, GO:0000493, GO:0034964, GO:0033979, GO:0090661, GO:0033439, GO:0062065, GO:0034966, GO:0000495, GO:0050597, GO:0033968, GO:0005735, GO:0045559, GO:…	ESS247835
aca-miR-10b-5p	GO:0031429, GO:0072589, GO:0072588, GO:0034513, GO:0000493, GO:0034964, GO:0033979, GO:0090661, GO:0033439, GO:0062065, GO:0034966, GO:0000495, GO:0050597, GO:0033968, GO:0005735, GO:0045559, GO:0004291, GO:0031429, GO:0072589, GO:0072588, GO:0034513, GO:0000493, GO:0034964, GO:0033979, GO:0090661, GO:0033439, GO:0062065, GO:0034966, GO:0000495, GO:0050597, GO:0033968, GO:0005735, GO:0045559, GO:…	ESS247835
aca-miR-10b-5p	GO:0031429, GO:0072589, GO:0072588, GO:0034513, GO:0000493, GO:0034964, GO:0033979, GO:0090661, GO:0033439, GO:0062065, GO:0034966, GO:0000495, GO:0050597, GO:0033968, GO:0005735, GO:0045559, GO:0004291, GO:0031429, GO:0072589, GO:0072588, GO:0034513, GO:0000493, GO:0034964, GO:0033979, GO:0090661, GO:0033439, GO:0062065, GO:0034966, GO:0000495, GO:0050597, GO:0033968, GO:0005735, GO:0045559, GO:…	ESS247835
aca-miR-10c-5p	GO:0031429, GO:0072589, GO:0072588, GO:0034513, GO:0000493, GO:0034964, GO:0033979, GO:0090661, GO:0033439, GO:0062065, GO:0034966, GO:0000495, GO:0033968, GO:0005735, GO:0031429, GO:0072589, GO:0072588, GO:0034513, GO:0000493, GO:0034964, GO:0033979, GO:0090661, GO:0033439, GO:0062065, GO:0034966, GO:0000495, GO:0033968, GO:0005735	ESS247835
aca-miR-10c-5p	GO:0031429, GO:0072589, GO:0072588, GO:0034513, GO:0000493, GO:0034964, GO:0033979, GO:0090661, GO:0033439, GO:0062065, GO:0034966, GO:0000495, GO:0033968, GO:0005735, GO:0031429, GO:0072589, GO:0072588, GO:0034513, GO:0000493, GO:0034964, GO:0033979, GO:0090661, GO:0033439, GO:0062065, GO:0034966, GO:0000495, GO:0033968, GO:0005735	ESS247835
aca-miR-10c-5p	GO:0031429, GO:0072589, GO:0072588, GO:0034513, GO:0000493, GO:0034964, GO:0033979, GO:0090661, GO:0033439, GO:0062065, GO:0034966, GO:0000495, GO:0033968, GO:0005735, GO:0031429, GO:0072589, GO:0072588, GO:0034513, GO:0000493, GO:0034964, GO:0033979, GO:0090661, GO:0033439, GO:0062065, GO:0034966, GO:0000495, GO:0033968, GO:0005735	ESS247835
aca-miR-10c-5p	GO:0031429, GO:0072589, GO:0072588, GO:0034513, GO:0000493, GO:0034964, GO:0033979, GO:0090661, GO:0033439, GO:0062065, GO:0034966, GO:0000495, GO:0033968, GO:0005735, GO:0031429, GO:0072589, GO:0072588, GO:0034513, GO:0000493, GO:0034964, GO:0033979, GO:0090661, GO:0033439, GO:0062065, GO:0034966, GO:0000495, GO:0033968, GO:0005735	ESS247835
aca-miR-10c-5p	GO:0031429, GO:0072589, GO:0072588, GO:0034513, GO:0000493, GO:0034964, GO:0033979, GO:0090661, GO:0033439, GO:0062065, GO:0034966, GO:0000495, GO:0033968, GO:0005735, GO:0031429, GO:0072589, GO:0072588, GO:0034513, GO:0000493, GO:0034964, GO:0033979, GO:0090661, GO:0033439, GO:0062065, GO:0034966, GO:0000495, GO:0033968, GO:0005735	ESS247835
aca-miR-10c-5p	GO:0031429, GO:0072589, GO:0072588, GO:0034513, GO:0000493, GO:0034964, GO:0033979, GO:0090661, GO:0033439, GO:0062065, GO:0034966, GO:0000495, GO:0033968, GO:0005735, GO:0031429, GO:0072589, GO:0072588, GO:0034513, GO:0000493, GO:0034964, GO:0033979, GO:0090661, GO:0033439, GO:0062065, GO:0034966, GO:0000495, GO:0033968, GO:0005735	ESS247835
aca-miR-10c-5p	GO:0031429, GO:0072589, GO:0072588, GO:0034513, GO:0000493, GO:0034964, GO:0033979, GO:0090661, GO:0033439, GO:0062065, GO:0034966, GO:0000495, GO:0033968, GO:0005735, GO:0031429, GO:0072589, GO:0072588, GO:0034513, GO:0000493, GO:0034964, GO:0033979, GO:0090661, GO:0033439, GO:0062065, GO:0034966, GO:0000495, GO:0033968, GO:0005735	ESS247835
aca-miR-10c-5p	GO:0031429, GO:0072589, GO:0072588, GO:0034513, GO:0000493, GO:0034964, GO:0033979, GO:0090661, GO:0033439, GO:0062065, GO:0034966, GO:0000495, GO:0033968, GO:0005735, GO:0031429, GO:0072589, GO:0072588, GO:0034513, GO:0000493, GO:0034964, GO:0033979, GO:0090661, GO:0033439, GO:0062065, GO:0034966, GO:0000495, GO:0033968, GO:0005735	ESS247835
aca-miR-10c-5p	GO:0031429, GO:0072589, GO:0072588, GO:0034513, GO:0000493, GO:0034964, GO:0033979, GO:0090661, GO:0033439, GO:0062065, GO:0034966, GO:0000495, GO:0033968, GO:0005735, GO:0031429, GO:0072589, GO:0072588, GO:0034513, GO:0000493, GO:0034964, GO:0033979, GO:0090661, GO:0033439, GO:0062065, GO:0034966, GO:0000495, GO:0033968, GO:0005735	ESS247835
aca-miR-10c-5p	GO:0031429, GO:0072589, GO:0072588, GO:0034513, GO:0000493, GO:0034964, GO:0033979, GO:0090661, GO:0033439, GO:0062065, GO:0034966, GO:0000495, GO:0033968, GO:0005735, GO:0031429, GO:0072589, GO:0072588, GO:0034513, GO:0000493, GO:0034964, GO:0033979, GO:0090661, GO:0033439, GO:0062065, GO:0034966, GO:0000495, GO:0033968, GO:0005735	ESS247835
aca-miR-10c-5p	GO:0031429, GO:0072589, GO:0072588, GO:0034513, GO:0000493, GO:0034964, GO:0033979, GO:0090661, GO:0033439, GO:0062065, GO:0034966, GO:0000495, GO:0033968, GO:0005735, GO:0031429, GO:0072589, GO:0072588, GO:0034513, GO:0000493, GO:0034964, GO:0033979, GO:0090661, GO:0033439, GO:0062065, GO:0034966, GO:0000495, GO:0033968, GO:0005735	ESS247835
aca-miR-10c-5p	GO:0031429, GO:0072589, GO:0072588, GO:0034513, GO:0000493, GO:0034964, GO:0033979, GO:0090661, GO:0033439, GO:0062065, GO:0034966, GO:0000495, GO:0033968, GO:0005735, GO:0031429, GO:0072589, GO:0072588, GO:0034513, GO:0000493, GO:0034964, GO:0033979, GO:0090661, GO:0033439, GO:0062065, GO:0034966, GO:0000495, GO:0033968, GO:0005735	ESS247835
aca-miR-10c-5p	GO:0031429, GO:0072589, GO:0072588, GO:0034513, GO:0000493, GO:0034964, GO:0033979, GO:0090661, GO:0033439, GO:0062065, GO:0034966, GO:0000495, GO:0033968, GO:0005735, GO:0031429, GO:0072589, GO:0072588, GO:0034513, GO:0000493, GO:0034964, GO:0033979, GO:0090661, GO:0033439, GO:0062065, GO:0034966, GO:0000495, GO:0033968, GO:0005735	ESS247835
aca-miR-10c-5p	GO:0031429, GO:0072589, GO:0072588, GO:0034513, GO:0000493, GO:0034964, GO:0033979, GO:0090661, GO:0033439, GO:0062065, GO:0034966, GO:0000495, GO:0033968, GO:0005735, GO:0031429, GO:0072589, GO:0072588, GO:0034513, GO:0000493, GO:0034964, GO:0033979, GO:0090661, GO:0033439, GO:0062065, GO:0034966, GO:0000495, GO:0033968, GO:0005735	ESS247835
aga-miR-10	GO:0043259, GO:0019969, GO:0071612, GO:0032613, GO:0033447, GO:0005141, GO:1905571, GO:0004920, GO:0102811, GO:0102967, GO:0102969, GO:0102968, GO:0047088, GO:0009258, GO:0009257, GO:0009256, GO:0050579, GO:0032653, GO:0102068, GO:0050597, GO:0050639, GO:0071658, GO:0140105, GO:0030779, GO:0032733, GO:0043259, GO:0019969, GO:0071612, GO:0032613, GO:0033447, GO:0005141, GO:1905571, GO:0004920, GO:…	ESS247835
aga-miR-10	GO:0043259, GO:0019969, GO:0071612, GO:0032613, GO:0033447, GO:0005141, GO:1905571, GO:0004920, GO:0102811, GO:0102967, GO:0102969, GO:0102968, GO:0047088, GO:0009258, GO:0009257, GO:0009256, GO:0050579, GO:0032653, GO:0102068, GO:0050597, GO:0050639, GO:0071658, GO:0140105, GO:0030779, GO:0032733, GO:0043259, GO:0019969, GO:0071612, GO:0032613, GO:0033447, GO:0005141, GO:1905571, GO:0004920, GO:…	ESS247835
aga-miR-10	GO:0043259, GO:0019969, GO:0071612, GO:0032613, GO:0033447, GO:0005141, GO:1905571, GO:0004920, GO:0102811, GO:0102967, GO:0102969, GO:0102968, GO:0047088, GO:0009258, GO:0009257, GO:0009256, GO:0050579, GO:0032653, GO:0102068, GO:0050597, GO:0050639, GO:0071658, GO:0140105, GO:0030779, GO:0032733, GO:0043259, GO:0019969, GO:0071612, GO:0032613, GO:0033447, GO:0005141, GO:1905571, GO:0004920, GO:…	ESS247835
aga-miR-10	GO:0043259, GO:0019969, GO:0071612, GO:0032613, GO:0033447, GO:0005141, GO:1905571, GO:0004920, GO:0102811, GO:0102967, GO:0102969, GO:0102968, GO:0047088, GO:0009258, GO:0009257, GO:0009256, GO:0050579, GO:0032653, GO:0102068, GO:0050597, GO:0050639, GO:0071658, GO:0140105, GO:0030779, GO:0032733, GO:0043259, GO:0019969, GO:0071612, GO:0032613, GO:0033447, GO:0005141, GO:1905571, GO:0004920, GO:…	ESS247835
aga-miR-10	GO:0043259, GO:0019969, GO:0071612, GO:0032613, GO:0033447, GO:0005141, GO:1905571, GO:0004920, GO:0102811, GO:0102967, GO:0102969, GO:0102968, GO:0047088, GO:0009258, GO:0009257, GO:0009256, GO:0050579, GO:0032653, GO:0102068, GO:0050597, GO:0050639, GO:0071658, GO:0140105, GO:0030779, GO:0032733, GO:0043259, GO:0019969, GO:0071612, GO:0032613, GO:0033447, GO:0005141, GO:1905571, GO:0004920, GO:…	ESS247835
aga-miR-10	GO:0043259, GO:0019969, GO:0071612, GO:0032613, GO:0033447, GO:0005141, GO:1905571, GO:0004920, GO:0102811, GO:0102967, GO:0102969, GO:0102968, GO:0047088, GO:0009258, GO:0009257, GO:0009256, GO:0050579, GO:0032653, GO:0102068, GO:0050597, GO:0050639, GO:0071658, GO:0140105, GO:0030779, GO:0032733, GO:0043259, GO:0019969, GO:0071612, GO:0032613, GO:0033447, GO:0005141, GO:1905571, GO:0004920, GO:…	ESS247835
aga-miR-10	GO:0043259, GO:0019969, GO:0071612, GO:0032613, GO:0033447, GO:0005141, GO:1905571, GO:0004920, GO:0102811, GO:0102967, GO:0102969, GO:0102968, GO:0047088, GO:0009258, GO:0009257, GO:0009256, GO:0050579, GO:0032653, GO:0102068, GO:0050597, GO:0050639, GO:0071658, GO:0140105, GO:0030779, GO:0032733, GO:0043259, GO:0019969, GO:0071612, GO:0032613, GO:0033447, GO:0005141, GO:1905571, GO:0004920, GO:…	ESS247835
aga-miR-10	GO:0043259, GO:0019969, GO:0071612, GO:0032613, GO:0033447, GO:0005141, GO:1905571, GO:0004920, GO:0102811, GO:0102967, GO:0102969, GO:0102968, GO:0047088, GO:0009258, GO:0009257, GO:0009256, GO:0050579, GO:0032653, GO:0102068, GO:0050597, GO:0050639, GO:0071658, GO:0140105, GO:0030779, GO:0032733, GO:0043259, GO:0019969, GO:0071612, GO:0032613, GO:0033447, GO:0005141, GO:1905571, GO:0004920, GO:…	ESS247835
aga-miR-10	GO:0043259, GO:0019969, GO:0071612, GO:0032613, GO:0033447, GO:0005141, GO:1905571, GO:0004920, GO:0102811, GO:0102967, GO:0102969, GO:0102968, GO:0047088, GO:0009258, GO:0009257, GO:0009256, GO:0050579, GO:0032653, GO:0102068, GO:0050597, GO:0050639, GO:0071658, GO:0140105, GO:0030779, GO:0032733, GO:0043259, GO:0019969, GO:0071612, GO:0032613, GO:0033447, GO:0005141, GO:1905571, GO:0004920, GO:…	ESS247835
aga-miR-10	GO:0043259, GO:0019969, GO:0071612, GO:0032613, GO:0033447, GO:0005141, GO:1905571, GO:0004920, GO:0102811, GO:0102967, GO:0102969, GO:0102968, GO:0047088, GO:0009258, GO:0009257, GO:0009256, GO:0050579, GO:0032653, GO:0102068, GO:0050597, GO:0050639, GO:0071658, GO:0140105, GO:0030779, GO:0032733, GO:0043259, GO:0019969, GO:0071612, GO:0032613, GO:0033447, GO:0005141, GO:1905571, GO:0004920, GO:…	ESS247835
aga-miR-10	GO:0043259, GO:0019969, GO:0071612, GO:0032613, GO:0033447, GO:0005141, GO:1905571, GO:0004920, GO:0102811, GO:0102967, GO:0102969, GO:0102968, GO:0047088, GO:0009258, GO:0009257, GO:0009256, GO:0050579, GO:0032653, GO:0102068, GO:0050597, GO:0050639, GO:0071658, GO:0140105, GO:0030779, GO:0032733, GO:0043259, GO:0019969, GO:0071612, GO:0032613, GO:0033447, GO:0005141, GO:1905571, GO:0004920, GO:…	ESS247835
aga-miR-10	GO:0043259, GO:0019969, GO:0071612, GO:0032613, GO:0033447, GO:0005141, GO:1905571, GO:0004920, GO:0102811, GO:0102967, GO:0102969, GO:0102968, GO:0047088, GO:0009258, GO:0009257, GO:0009256, GO:0050579, GO:0032653, GO:0102068, GO:0050597, GO:0050639, GO:0071658, GO:0140105, GO:0030779, GO:0032733, GO:0043259, GO:0019969, GO:0071612, GO:0032613, GO:0033447, GO:0005141, GO:1905571, GO:0004920, GO:…	ESS247835
aga-miR-10	GO:0043259, GO:0019969, GO:0071612, GO:0032613, GO:0033447, GO:0005141, GO:1905571, GO:0004920, GO:0102811, GO:0102967, GO:0102969, GO:0102968, GO:0047088, GO:0009258, GO:0009257, GO:0009256, GO:0050579, GO:0032653, GO:0102068, GO:0050597, GO:0050639, GO:0071658, GO:0140105, GO:0030779, GO:0032733, GO:0043259, GO:0019969, GO:0071612, GO:0032613, GO:0033447, GO:0005141, GO:1905571, GO:0004920, GO:…	ESS247835
aga-miR-10	GO:0043259, GO:0019969, GO:0071612, GO:0032613, GO:0033447, GO:0005141, GO:1905571, GO:0004920, GO:0102811, GO:0102967, GO:0102969, GO:0102968, GO:0047088, GO:0009258, GO:0009257, GO:0009256, GO:0050579, GO:0032653, GO:0102068, GO:0050597, GO:0050639, GO:0071658, GO:0140105, GO:0030779, GO:0032733, GO:0043259, GO:0019969, GO:0071612, GO:0032613, GO:0033447, GO:0005141, GO:1905571, GO:0004920, GO:…	ESS247835
aga-miR-10	GO:0043259, GO:0019969, GO:0071612, GO:0032613, GO:0033447, GO:0005141, GO:1905571, GO:0004920, GO:0102811, GO:0102967, GO:0102969, GO:0102968, GO:0047088, GO:0009258, GO:0009257, GO:0009256, GO:0050579, GO:0032653, GO:0102068, GO:0050597, GO:0050639, GO:0071658, GO:0140105, GO:0030779, GO:0032733, GO:0043259, GO:0019969, GO:0071612, GO:0032613, GO:0033447, GO:0005141, GO:1905571, GO:0004920, GO:…	ESS247835
aga-miR-10	GO:0043259, GO:0019969, GO:0071612, GO:0032613, GO:0033447, GO:0005141, GO:1905571, GO:0004920, GO:0102811, GO:0102967, GO:0102969, GO:0102968, GO:0047088, GO:0009258, GO:0009257, GO:0009256, GO:0050579, GO:0032653, GO:0102068, GO:0050597, GO:0050639, GO:0071658, GO:0140105, GO:0030779, GO:0032733, GO:0043259, GO:0019969, GO:0071612, GO:0032613, GO:0033447, GO:0005141, GO:1905571, GO:0004920, GO:…	ESS247835
aga-miR-10	GO:0043259, GO:0019969, GO:0071612, GO:0032613, GO:0033447, GO:0005141, GO:1905571, GO:0004920, GO:0102811, GO:0102967, GO:0102969, GO:0102968, GO:0047088, GO:0009258, GO:0009257, GO:0009256, GO:0050579, GO:0032653, GO:0102068, GO:0050597, GO:0050639, GO:0071658, GO:0140105, GO:0030779, GO:0032733, GO:0043259, GO:0019969, GO:0071612, GO:0032613, GO:0033447, GO:0005141, GO:1905571, GO:0004920, GO:…	ESS247835
aga-miR-10	GO:0043259, GO:0019969, GO:0071612, GO:0032613, GO:0033447, GO:0005141, GO:1905571, GO:0004920, GO:0102811, GO:0102967, GO:0102969, GO:0102968, GO:0047088, GO:0009258, GO:0009257, GO:0009256, GO:0050579, GO:0032653, GO:0102068, GO:0050597, GO:0050639, GO:0071658, GO:0140105, GO:0030779, GO:0032733, GO:0043259, GO:0019969, GO:0071612, GO:0032613, GO:0033447, GO:0005141, GO:1905571, GO:0004920, GO:…	ESS247835
aga-miR-10	GO:0043259, GO:0019969, GO:0071612, GO:0032613, GO:0033447, GO:0005141, GO:1905571, GO:0004920, GO:0102811, GO:0102967, GO:0102969, GO:0102968, GO:0047088, GO:0009258, GO:0009257, GO:0009256, GO:0050579, GO:0032653, GO:0102068, GO:0050597, GO:0050639, GO:0071658, GO:0140105, GO:0030779, GO:0032733, GO:0043259, GO:0019969, GO:0071612, GO:0032613, GO:0033447, GO:0005141, GO:1905571, GO:0004920, GO:…	ESS247835
aga-miR-10	GO:0043259, GO:0019969, GO:0071612, GO:0032613, GO:0033447, GO:0005141, GO:1905571, GO:0004920, GO:0102811, GO:0102967, GO:0102969, GO:0102968, GO:0047088, GO:0009258, GO:0009257, GO:0009256, GO:0050579, GO:0032653, GO:0102068, GO:0050597, GO:0050639, GO:0071658, GO:0140105, GO:0030779, GO:0032733, GO:0043259, GO:0019969, GO:0071612, GO:0032613, GO:0033447, GO:0005141, GO:1905571, GO:0004920, GO:…	ESS247835
aga-miR-10	GO:0043259, GO:0019969, GO:0071612, GO:0032613, GO:0033447, GO:0005141, GO:1905571, GO:0004920, GO:0102811, GO:0102967, GO:0102969, GO:0102968, GO:0047088, GO:0009258, GO:0009257, GO:0009256, GO:0050579, GO:0032653, GO:0102068, GO:0050597, GO:0050639, GO:0071658, GO:0140105, GO:0030779, GO:0032733, GO:0043259, GO:0019969, GO:0071612, GO:0032613, GO:0033447, GO:0005141, GO:1905571, GO:0004920, GO:…	ESS247835
aga-miR-10	GO:0043259, GO:0019969, GO:0071612, GO:0032613, GO:0033447, GO:0005141, GO:1905571, GO:0004920, GO:0102811, GO:0102967, GO:0102969, GO:0102968, GO:0047088, GO:0009258, GO:0009257, GO:0009256, GO:0050579, GO:0032653, GO:0102068, GO:0050597, GO:0050639, GO:0071658, GO:0140105, GO:0030779, GO:0032733, GO:0043259, GO:0019969, GO:0071612, GO:0032613, GO:0033447, GO:0005141, GO:1905571, GO:0004920, GO:…	ESS247835
aga-miR-10	GO:0043259, GO:0019969, GO:0071612, GO:0032613, GO:0033447, GO:0005141, GO:1905571, GO:0004920, GO:0102811, GO:0102967, GO:0102969, GO:0102968, GO:0047088, GO:0009258, GO:0009257, GO:0009256, GO:0050579, GO:0032653, GO:0102068, GO:0050597, GO:0050639, GO:0071658, GO:0140105, GO:0030779, GO:0032733, GO:0043259, GO:0019969, GO:0071612, GO:0032613, GO:0033447, GO:0005141, GO:1905571, GO:0004920, GO:…	ESS247835
aga-miR-10	GO:0043259, GO:0019969, GO:0071612, GO:0032613, GO:0033447, GO:0005141, GO:1905571, GO:0004920, GO:0102811, GO:0102967, GO:0102969, GO:0102968, GO:0047088, GO:0009258, GO:0009257, GO:0009256, GO:0050579, GO:0032653, GO:0102068, GO:0050597, GO:0050639, GO:0071658, GO:0140105, GO:0030779, GO:0032733, GO:0043259, GO:0019969, GO:0071612, GO:0032613, GO:0033447, GO:0005141, GO:1905571, GO:0004920, GO:…	ESS247835
aga-miR-10	GO:0043259, GO:0019969, GO:0071612, GO:0032613, GO:0033447, GO:0005141, GO:1905571, GO:0004920, GO:0102811, GO:0102967, GO:0102969, GO:0102968, GO:0047088, GO:0009258, GO:0009257, GO:0009256, GO:0050579, GO:0032653, GO:0102068, GO:0050597, GO:0050639, GO:0071658, GO:0140105, GO:0030779, GO:0032733, GO:0043259, GO:0019969, GO:0071612, GO:0032613, GO:0033447, GO:0005141, GO:1905571, GO:0004920, GO:…	ESS247835
age-miR-10a	GO:0090644, GO:0007571, GO:1904248, GO:0050785, GO:0090647, GO:0001306, GO:1904250, GO:1904249, GO:0001315, GO:0072353, GO:1904603, GO:0001301, GO:1904605, GO:1904604, GO:0001309, GO:0035982, GO:0007572, GO:0007573, GO:0007570, GO:0007581, GO:0001321, GO:0001323, GO:0001324, GO:0001322, GO:0001316, GO:0090644, GO:0007571, GO:1904248, GO:0050785, GO:0090647, GO:0001306, GO:1904250, GO:1904249, GO:…	ESS247835
age-miR-10a	GO:0090644, GO:0007571, GO:1904248, GO:0050785, GO:0090647, GO:0001306, GO:1904250, GO:1904249, GO:0001315, GO:0072353, GO:1904603, GO:0001301, GO:1904605, GO:1904604, GO:0001309, GO:0035982, GO:0007572, GO:0007573, GO:0007570, GO:0007581, GO:0001321, GO:0001323, GO:0001324, GO:0001322, GO:0001316, GO:0090644, GO:0007571, GO:1904248, GO:0050785, GO:0090647, GO:0001306, GO:1904250, GO:1904249, GO:…	ESS247835
age-miR-10a	GO:0090644, GO:0007571, GO:1904248, GO:0050785, GO:0090647, GO:0001306, GO:1904250, GO:1904249, GO:0001315, GO:0072353, GO:1904603, GO:0001301, GO:1904605, GO:1904604, GO:0001309, GO:0035982, GO:0007572, GO:0007573, GO:0007570, GO:0007581, GO:0001321, GO:0001323, GO:0001324, GO:0001322, GO:0001316, GO:0090644, GO:0007571, GO:1904248, GO:0050785, GO:0090647, GO:0001306, GO:1904250, GO:1904249, GO:…	ESS247835
age-miR-10a	GO:0090644, GO:0007571, GO:1904248, GO:0050785, GO:0090647, GO:0001306, GO:1904250, GO:1904249, GO:0001315, GO:0072353, GO:1904603, GO:0001301, GO:1904605, GO:1904604, GO:0001309, GO:0035982, GO:0007572, GO:0007573, GO:0007570, GO:0007581, GO:0001321, GO:0001323, GO:0001324, GO:0001322, GO:0001316, GO:0090644, GO:0007571, GO:1904248, GO:0050785, GO:0090647, GO:0001306, GO:1904250, GO:1904249, GO:…	ESS247835
age-miR-10a	GO:0090644, GO:0007571, GO:1904248, GO:0050785, GO:0090647, GO:0001306, GO:1904250, GO:1904249, GO:0001315, GO:0072353, GO:1904603, GO:0001301, GO:1904605, GO:1904604, GO:0001309, GO:0035982, GO:0007572, GO:0007573, GO:0007570, GO:0007581, GO:0001321, GO:0001323, GO:0001324, GO:0001322, GO:0001316, GO:0090644, GO:0007571, GO:1904248, GO:0050785, GO:0090647, GO:0001306, GO:1904250, GO:1904249, GO:…	ESS247835
age-miR-10a	GO:0090644, GO:0007571, GO:1904248, GO:0050785, GO:0090647, GO:0001306, GO:1904250, GO:1904249, GO:0001315, GO:0072353, GO:1904603, GO:0001301, GO:1904605, GO:1904604, GO:0001309, GO:0035982, GO:0007572, GO:0007573, GO:0007570, GO:0007581, GO:0001321, GO:0001323, GO:0001324, GO:0001322, GO:0001316, GO:0090644, GO:0007571, GO:1904248, GO:0050785, GO:0090647, GO:0001306, GO:1904250, GO:1904249, GO:…	ESS247835
age-miR-10a	GO:0090644, GO:0007571, GO:1904248, GO:0050785, GO:0090647, GO:0001306, GO:1904250, GO:1904249, GO:0001315, GO:0072353, GO:1904603, GO:0001301, GO:1904605, GO:1904604, GO:0001309, GO:0035982, GO:0007572, GO:0007573, GO:0007570, GO:0007581, GO:0001321, GO:0001323, GO:0001324, GO:0001322, GO:0001316, GO:0090644, GO:0007571, GO:1904248, GO:0050785, GO:0090647, GO:0001306, GO:1904250, GO:1904249, GO:…	ESS247835
age-miR-10a	GO:0090644, GO:0007571, GO:1904248, GO:0050785, GO:0090647, GO:0001306, GO:1904250, GO:1904249, GO:0001315, GO:0072353, GO:1904603, GO:0001301, GO:1904605, GO:1904604, GO:0001309, GO:0035982, GO:0007572, GO:0007573, GO:0007570, GO:0007581, GO:0001321, GO:0001323, GO:0001324, GO:0001322, GO:0001316, GO:0090644, GO:0007571, GO:1904248, GO:0050785, GO:0090647, GO:0001306, GO:1904250, GO:1904249, GO:…	ESS247835
age-miR-10a	GO:0090644, GO:0007571, GO:1904248, GO:0050785, GO:0090647, GO:0001306, GO:1904250, GO:1904249, GO:0001315, GO:0072353, GO:1904603, GO:0001301, GO:1904605, GO:1904604, GO:0001309, GO:0035982, GO:0007572, GO:0007573, GO:0007570, GO:0007581, GO:0001321, GO:0001323, GO:0001324, GO:0001322, GO:0001316, GO:0090644, GO:0007571, GO:1904248, GO:0050785, GO:0090647, GO:0001306, GO:1904250, GO:1904249, GO:…	ESS247835
age-miR-10a	GO:0090644, GO:0007571, GO:1904248, GO:0050785, GO:0090647, GO:0001306, GO:1904250, GO:1904249, GO:0001315, GO:0072353, GO:1904603, GO:0001301, GO:1904605, GO:1904604, GO:0001309, GO:0035982, GO:0007572, GO:0007573, GO:0007570, GO:0007581, GO:0001321, GO:0001323, GO:0001324, GO:0001322, GO:0001316, GO:0090644, GO:0007571, GO:1904248, GO:0050785, GO:0090647, GO:0001306, GO:1904250, GO:1904249, GO:…	ESS247835
age-miR-10a	GO:0090644, GO:0007571, GO:1904248, GO:0050785, GO:0090647, GO:0001306, GO:1904250, GO:1904249, GO:0001315, GO:0072353, GO:1904603, GO:0001301, GO:1904605, GO:1904604, GO:0001309, GO:0035982, GO:0007572, GO:0007573, GO:0007570, GO:0007581, GO:0001321, GO:0001323, GO:0001324, GO:0001322, GO:0001316, GO:0090644, GO:0007571, GO:1904248, GO:0050785, GO:0090647, GO:0001306, GO:1904250, GO:1904249, GO:…	ESS247835
age-miR-10a	GO:0090644, GO:0007571, GO:1904248, GO:0050785, GO:0090647, GO:0001306, GO:1904250, GO:1904249, GO:0001315, GO:0072353, GO:1904603, GO:0001301, GO:1904605, GO:1904604, GO:0001309, GO:0035982, GO:0007572, GO:0007573, GO:0007570, GO:0007581, GO:0001321, GO:0001323, GO:0001324, GO:0001322, GO:0001316, GO:0090644, GO:0007571, GO:1904248, GO:0050785, GO:0090647, GO:0001306, GO:1904250, GO:1904249, GO:…	ESS247835
age-miR-10a	GO:0090644, GO:0007571, GO:1904248, GO:0050785, GO:0090647, GO:0001306, GO:1904250, GO:1904249, GO:0001315, GO:0072353, GO:1904603, GO:0001301, GO:1904605, GO:1904604, GO:0001309, GO:0035982, GO:0007572, GO:0007573, GO:0007570, GO:0007581, GO:0001321, GO:0001323, GO:0001324, GO:0001322, GO:0001316, GO:0090644, GO:0007571, GO:1904248, GO:0050785, GO:0090647, GO:0001306, GO:1904250, GO:1904249, GO:…	ESS247835
age-miR-10a	GO:0090644, GO:0007571, GO:1904248, GO:0050785, GO:0090647, GO:0001306, GO:1904250, GO:1904249, GO:0001315, GO:0072353, GO:1904603, GO:0001301, GO:1904605, GO:1904604, GO:0001309, GO:0035982, GO:0007572, GO:0007573, GO:0007570, GO:0007581, GO:0001321, GO:0001323, GO:0001324, GO:0001322, GO:0001316, GO:0090644, GO:0007571, GO:1904248, GO:0050785, GO:0090647, GO:0001306, GO:1904250, GO:1904249, GO:…	ESS247835
age-miR-10a	GO:0090644, GO:0007571, GO:1904248, GO:0050785, GO:0090647, GO:0001306, GO:1904250, GO:1904249, GO:0001315, GO:0072353, GO:1904603, GO:0001301, GO:1904605, GO:1904604, GO:0001309, GO:0035982, GO:0007572, GO:0007573, GO:0007570, GO:0007581, GO:0001321, GO:0001323, GO:0001324, GO:0001322, GO:0001316, GO:0090644, GO:0007571, GO:1904248, GO:0050785, GO:0090647, GO:0001306, GO:1904250, GO:1904249, GO:…	ESS247835
age-miR-10a	GO:0090644, GO:0007571, GO:1904248, GO:0050785, GO:0090647, GO:0001306, GO:1904250, GO:1904249, GO:0001315, GO:0072353, GO:1904603, GO:0001301, GO:1904605, GO:1904604, GO:0001309, GO:0035982, GO:0007572, GO:0007573, GO:0007570, GO:0007581, GO:0001321, GO:0001323, GO:0001324, GO:0001322, GO:0001316, GO:0090644, GO:0007571, GO:1904248, GO:0050785, GO:0090647, GO:0001306, GO:1904250, GO:1904249, GO:…	ESS247835
age-miR-10a	GO:0090644, GO:0007571, GO:1904248, GO:0050785, GO:0090647, GO:0001306, GO:1904250, GO:1904249, GO:0001315, GO:0072353, GO:1904603, GO:0001301, GO:1904605, GO:1904604, GO:0001309, GO:0035982, GO:0007572, GO:0007573, GO:0007570, GO:0007581, GO:0001321, GO:0001323, GO:0001324, GO:0001322, GO:0001316, GO:0090644, GO:0007571, GO:1904248, GO:0050785, GO:0090647, GO:0001306, GO:1904250, GO:1904249, GO:…	ESS247835
age-miR-10a	GO:0090644, GO:0007571, GO:1904248, GO:0050785, GO:0090647, GO:0001306, GO:1904250, GO:1904249, GO:0001315, GO:0072353, GO:1904603, GO:0001301, GO:1904605, GO:1904604, GO:0001309, GO:0035982, GO:0007572, GO:0007573, GO:0007570, GO:0007581, GO:0001321, GO:0001323, GO:0001324, GO:0001322, GO:0001316, GO:0090644, GO:0007571, GO:1904248, GO:0050785, GO:0090647, GO:0001306, GO:1904250, GO:1904249, GO:…	ESS247835
age-miR-10a	GO:0090644, GO:0007571, GO:1904248, GO:0050785, GO:0090647, GO:0001306, GO:1904250, GO:1904249, GO:0001315, GO:0072353, GO:1904603, GO:0001301, GO:1904605, GO:1904604, GO:0001309, GO:0035982, GO:0007572, GO:0007573, GO:0007570, GO:0007581, GO:0001321, GO:0001323, GO:0001324, GO:0001322, GO:0001316, GO:0090644, GO:0007571, GO:1904248, GO:0050785, GO:0090647, GO:0001306, GO:1904250, GO:1904249, GO:…	ESS247835
age-miR-10a	GO:0090644, GO:0007571, GO:1904248, GO:0050785, GO:0090647, GO:0001306, GO:1904250, GO:1904249, GO:0001315, GO:0072353, GO:1904603, GO:0001301, GO:1904605, GO:1904604, GO:0001309, GO:0035982, GO:0007572, GO:0007573, GO:0007570, GO:0007581, GO:0001321, GO:0001323, GO:0001324, GO:0001322, GO:0001316, GO:0090644, GO:0007571, GO:1904248, GO:0050785, GO:0090647, GO:0001306, GO:1904250, GO:1904249, GO:…	ESS247835
age-miR-10a	GO:0090644, GO:0007571, GO:1904248, GO:0050785, GO:0090647, GO:0001306, GO:1904250, GO:1904249, GO:0001315, GO:0072353, GO:1904603, GO:0001301, GO:1904605, GO:1904604, GO:0001309, GO:0035982, GO:0007572, GO:0007573, GO:0007570, GO:0007581, GO:0001321, GO:0001323, GO:0001324, GO:0001322, GO:0001316, GO:0090644, GO:0007571, GO:1904248, GO:0050785, GO:0090647, GO:0001306, GO:1904250, GO:1904249, GO:…	ESS247835
age-miR-10a	GO:0090644, GO:0007571, GO:1904248, GO:0050785, GO:0090647, GO:0001306, GO:1904250, GO:1904249, GO:0001315, GO:0072353, GO:1904603, GO:0001301, GO:1904605, GO:1904604, GO:0001309, GO:0035982, GO:0007572, GO:0007573, GO:0007570, GO:0007581, GO:0001321, GO:0001323, GO:0001324, GO:0001322, GO:0001316, GO:0090644, GO:0007571, GO:1904248, GO:0050785, GO:0090647, GO:0001306, GO:1904250, GO:1904249, GO:…	ESS247835
age-miR-10a	GO:0090644, GO:0007571, GO:1904248, GO:0050785, GO:0090647, GO:0001306, GO:1904250, GO:1904249, GO:0001315, GO:0072353, GO:1904603, GO:0001301, GO:1904605, GO:1904604, GO:0001309, GO:0035982, GO:0007572, GO:0007573, GO:0007570, GO:0007581, GO:0001321, GO:0001323, GO:0001324, GO:0001322, GO:0001316, GO:0090644, GO:0007571, GO:1904248, GO:0050785, GO:0090647, GO:0001306, GO:1904250, GO:1904249, GO:…	ESS247835
age-miR-10a	GO:0090644, GO:0007571, GO:1904248, GO:0050785, GO:0090647, GO:0001306, GO:1904250, GO:1904249, GO:0001315, GO:0072353, GO:1904603, GO:0001301, GO:1904605, GO:1904604, GO:0001309, GO:0035982, GO:0007572, GO:0007573, GO:0007570, GO:0007581, GO:0001321, GO:0001323, GO:0001324, GO:0001322, GO:0001316, GO:0090644, GO:0007571, GO:1904248, GO:0050785, GO:0090647, GO:0001306, GO:1904250, GO:1904249, GO:…	ESS247835
age-miR-10a	GO:0090644, GO:0007571, GO:1904248, GO:0050785, GO:0090647, GO:0001306, GO:1904250, GO:1904249, GO:0001315, GO:0072353, GO:1904603, GO:0001301, GO:1904605, GO:1904604, GO:0001309, GO:0035982, GO:0007572, GO:0007573, GO:0007570, GO:0007581, GO:0001321, GO:0001323, GO:0001324, GO:0001322, GO:0001316, GO:0090644, GO:0007571, GO:1904248, GO:0050785, GO:0090647, GO:0001306, GO:1904250, GO:1904249, GO:…	ESS247835
ame-miR-10-5p	GO:0043259, GO:0019969, GO:0071612, GO:0032613, GO:0005141, GO:1905571, GO:0004920, GO:0102811, GO:0102967, GO:0102969, GO:0102968, GO:0047088, GO:0009258, GO:0009257, GO:0009256, GO:0050579, GO:0032653, GO:0102068, GO:0050597, GO:0050639, GO:0071658, GO:0140105, GO:0030779, GO:0032733, GO:0032693, GO:0043259, GO:0019969, GO:0071612, GO:0032613, GO:0005141, GO:1905571, GO:0004920, GO:0102811, GO:…	ESS247835
ame-miR-10-5p	GO:0043259, GO:0019969, GO:0071612, GO:0032613, GO:0005141, GO:1905571, GO:0004920, GO:0102811, GO:0102967, GO:0102969, GO:0102968, GO:0047088, GO:0009258, GO:0009257, GO:0009256, GO:0050579, GO:0032653, GO:0102068, GO:0050597, GO:0050639, GO:0071658, GO:0140105, GO:0030779, GO:0032733, GO:0032693, GO:0043259, GO:0019969, GO:0071612, GO:0032613, GO:0005141, GO:1905571, GO:0004920, GO:0102811, GO:…	ESS247835
ame-miR-10-5p	GO:0043259, GO:0019969, GO:0071612, GO:0032613, GO:0005141, GO:1905571, GO:0004920, GO:0102811, GO:0102967, GO:0102969, GO:0102968, GO:0047088, GO:0009258, GO:0009257, GO:0009256, GO:0050579, GO:0032653, GO:0102068, GO:0050597, GO:0050639, GO:0071658, GO:0140105, GO:0030779, GO:0032733, GO:0032693, GO:0043259, GO:0019969, GO:0071612, GO:0032613, GO:0005141, GO:1905571, GO:0004920, GO:0102811, GO:…	ESS247835
ame-miR-10-5p	GO:0043259, GO:0019969, GO:0071612, GO:0032613, GO:0005141, GO:1905571, GO:0004920, GO:0102811, GO:0102967, GO:0102969, GO:0102968, GO:0047088, GO:0009258, GO:0009257, GO:0009256, GO:0050579, GO:0032653, GO:0102068, GO:0050597, GO:0050639, GO:0071658, GO:0140105, GO:0030779, GO:0032733, GO:0032693, GO:0043259, GO:0019969, GO:0071612, GO:0032613, GO:0005141, GO:1905571, GO:0004920, GO:0102811, GO:…	ESS247835
ame-miR-10-5p	GO:0043259, GO:0019969, GO:0071612, GO:0032613, GO:0005141, GO:1905571, GO:0004920, GO:0102811, GO:0102967, GO:0102969, GO:0102968, GO:0047088, GO:0009258, GO:0009257, GO:0009256, GO:0050579, GO:0032653, GO:0102068, GO:0050597, GO:0050639, GO:0071658, GO:0140105, GO:0030779, GO:0032733, GO:0032693, GO:0043259, GO:0019969, GO:0071612, GO:0032613, GO:0005141, GO:1905571, GO:0004920, GO:0102811, GO:…	ESS247835
ame-miR-10-5p	GO:0043259, GO:0019969, GO:0071612, GO:0032613, GO:0005141, GO:1905571, GO:0004920, GO:0102811, GO:0102967, GO:0102969, GO:0102968, GO:0047088, GO:0009258, GO:0009257, GO:0009256, GO:0050579, GO:0032653, GO:0102068, GO:0050597, GO:0050639, GO:0071658, GO:0140105, GO:0030779, GO:0032733, GO:0032693, GO:0043259, GO:0019969, GO:0071612, GO:0032613, GO:0005141, GO:1905571, GO:0004920, GO:0102811, GO:…	ESS247835
ame-miR-10-5p	GO:0043259, GO:0019969, GO:0071612, GO:0032613, GO:0005141, GO:1905571, GO:0004920, GO:0102811, GO:0102967, GO:0102969, GO:0102968, GO:0047088, GO:0009258, GO:0009257, GO:0009256, GO:0050579, GO:0032653, GO:0102068, GO:0050597, GO:0050639, GO:0071658, GO:0140105, GO:0030779, GO:0032733, GO:0032693, GO:0043259, GO:0019969, GO:0071612, GO:0032613, GO:0005141, GO:1905571, GO:0004920, GO:0102811, GO:…	ESS247835
ame-miR-10-5p	GO:0043259, GO:0019969, GO:0071612, GO:0032613, GO:0005141, GO:1905571, GO:0004920, GO:0102811, GO:0102967, GO:0102969, GO:0102968, GO:0047088, GO:0009258, GO:0009257, GO:0009256, GO:0050579, GO:0032653, GO:0102068, GO:0050597, GO:0050639, GO:0071658, GO:0140105, GO:0030779, GO:0032733, GO:0032693, GO:0043259, GO:0019969, GO:0071612, GO:0032613, GO:0005141, GO:1905571, GO:0004920, GO:0102811, GO:…	ESS247835
ame-miR-10-5p	GO:0043259, GO:0019969, GO:0071612, GO:0032613, GO:0005141, GO:1905571, GO:0004920, GO:0102811, GO:0102967, GO:0102969, GO:0102968, GO:0047088, GO:0009258, GO:0009257, GO:0009256, GO:0050579, GO:0032653, GO:0102068, GO:0050597, GO:0050639, GO:0071658, GO:0140105, GO:0030779, GO:0032733, GO:0032693, GO:0043259, GO:0019969, GO:0071612, GO:0032613, GO:0005141, GO:1905571, GO:0004920, GO:0102811, GO:…	ESS247835
ame-miR-10-5p	GO:0043259, GO:0019969, GO:0071612, GO:0032613, GO:0005141, GO:1905571, GO:0004920, GO:0102811, GO:0102967, GO:0102969, GO:0102968, GO:0047088, GO:0009258, GO:0009257, GO:0009256, GO:0050579, GO:0032653, GO:0102068, GO:0050597, GO:0050639, GO:0071658, GO:0140105, GO:0030779, GO:0032733, GO:0032693, GO:0043259, GO:0019969, GO:0071612, GO:0032613, GO:0005141, GO:1905571, GO:0004920, GO:0102811, GO:…	ESS247835
ame-miR-10-5p	GO:0043259, GO:0019969, GO:0071612, GO:0032613, GO:0005141, GO:1905571, GO:0004920, GO:0102811, GO:0102967, GO:0102969, GO:0102968, GO:0047088, GO:0009258, GO:0009257, GO:0009256, GO:0050579, GO:0032653, GO:0102068, GO:0050597, GO:0050639, GO:0071658, GO:0140105, GO:0030779, GO:0032733, GO:0032693, GO:0043259, GO:0019969, GO:0071612, GO:0032613, GO:0005141, GO:1905571, GO:0004920, GO:0102811, GO:…	ESS247835
ame-miR-10-5p	GO:0043259, GO:0019969, GO:0071612, GO:0032613, GO:0005141, GO:1905571, GO:0004920, GO:0102811, GO:0102967, GO:0102969, GO:0102968, GO:0047088, GO:0009258, GO:0009257, GO:0009256, GO:0050579, GO:0032653, GO:0102068, GO:0050597, GO:0050639, GO:0071658, GO:0140105, GO:0030779, GO:0032733, GO:0032693, GO:0043259, GO:0019969, GO:0071612, GO:0032613, GO:0005141, GO:1905571, GO:0004920, GO:0102811, GO:…	ESS247835
ame-miR-10-5p	GO:0043259, GO:0019969, GO:0071612, GO:0032613, GO:0005141, GO:1905571, GO:0004920, GO:0102811, GO:0102967, GO:0102969, GO:0102968, GO:0047088, GO:0009258, GO:0009257, GO:0009256, GO:0050579, GO:0032653, GO:0102068, GO:0050597, GO:0050639, GO:0071658, GO:0140105, GO:0030779, GO:0032733, GO:0032693, GO:0043259, GO:0019969, GO:0071612, GO:0032613, GO:0005141, GO:1905571, GO:0004920, GO:0102811, GO:…	ESS247835
ame-miR-10-5p	GO:0043259, GO:0019969, GO:0071612, GO:0032613, GO:0005141, GO:1905571, GO:0004920, GO:0102811, GO:0102967, GO:0102969, GO:0102968, GO:0047088, GO:0009258, GO:0009257, GO:0009256, GO:0050579, GO:0032653, GO:0102068, GO:0050597, GO:0050639, GO:0071658, GO:0140105, GO:0030779, GO:0032733, GO:0032693, GO:0043259, GO:0019969, GO:0071612, GO:0032613, GO:0005141, GO:1905571, GO:0004920, GO:0102811, GO:…	ESS247835
ame-miR-10-5p	GO:0043259, GO:0019969, GO:0071612, GO:0032613, GO:0005141, GO:1905571, GO:0004920, GO:0102811, GO:0102967, GO:0102969, GO:0102968, GO:0047088, GO:0009258, GO:0009257, GO:0009256, GO:0050579, GO:0032653, GO:0102068, GO:0050597, GO:0050639, GO:0071658, GO:0140105, GO:0030779, GO:0032733, GO:0032693, GO:0043259, GO:0019969, GO:0071612, GO:0032613, GO:0005141, GO:1905571, GO:0004920, GO:0102811, GO:…	ESS247835
ame-miR-10-5p	GO:0043259, GO:0019969, GO:0071612, GO:0032613, GO:0005141, GO:1905571, GO:0004920, GO:0102811, GO:0102967, GO:0102969, GO:0102968, GO:0047088, GO:0009258, GO:0009257, GO:0009256, GO:0050579, GO:0032653, GO:0102068, GO:0050597, GO:0050639, GO:0071658, GO:0140105, GO:0030779, GO:0032733, GO:0032693, GO:0043259, GO:0019969, GO:0071612, GO:0032613, GO:0005141, GO:1905571, GO:0004920, GO:0102811, GO:…	ESS247835
ame-miR-10-5p	GO:0043259, GO:0019969, GO:0071612, GO:0032613, GO:0005141, GO:1905571, GO:0004920, GO:0102811, GO:0102967, GO:0102969, GO:0102968, GO:0047088, GO:0009258, GO:0009257, GO:0009256, GO:0050579, GO:0032653, GO:0102068, GO:0050597, GO:0050639, GO:0071658, GO:0140105, GO:0030779, GO:0032733, GO:0032693, GO:0043259, GO:0019969, GO:0071612, GO:0032613, GO:0005141, GO:1905571, GO:0004920, GO:0102811, GO:…	ESS247835
ame-miR-10-5p	GO:0043259, GO:0019969, GO:0071612, GO:0032613, GO:0005141, GO:1905571, GO:0004920, GO:0102811, GO:0102967, GO:0102969, GO:0102968, GO:0047088, GO:0009258, GO:0009257, GO:0009256, GO:0050579, GO:0032653, GO:0102068, GO:0050597, GO:0050639, GO:0071658, GO:0140105, GO:0030779, GO:0032733, GO:0032693, GO:0043259, GO:0019969, GO:0071612, GO:0032613, GO:0005141, GO:1905571, GO:0004920, GO:0102811, GO:…	ESS247835
ame-miR-10-5p	GO:0043259, GO:0019969, GO:0071612, GO:0032613, GO:0005141, GO:1905571, GO:0004920, GO:0102811, GO:0102967, GO:0102969, GO:0102968, GO:0047088, GO:0009258, GO:0009257, GO:0009256, GO:0050579, GO:0032653, GO:0102068, GO:0050597, GO:0050639, GO:0071658, GO:0140105, GO:0030779, GO:0032733, GO:0032693, GO:0043259, GO:0019969, GO:0071612, GO:0032613, GO:0005141, GO:1905571, GO:0004920, GO:0102811, GO:…	ESS247835
ame-miR-10-5p	GO:0043259, GO:0019969, GO:0071612, GO:0032613, GO:0005141, GO:1905571, GO:0004920, GO:0102811, GO:0102967, GO:0102969, GO:0102968, GO:0047088, GO:0009258, GO:0009257, GO:0009256, GO:0050579, GO:0032653, GO:0102068, GO:0050597, GO:0050639, GO:0071658, GO:0140105, GO:0030779, GO:0032733, GO:0032693, GO:0043259, GO:0019969, GO:0071612, GO:0032613, GO:0005141, GO:1905571, GO:0004920, GO:0102811, GO:…	ESS247835
ame-miR-10-5p	GO:0043259, GO:0019969, GO:0071612, GO:0032613, GO:0005141, GO:1905571, GO:0004920, GO:0102811, GO:0102967, GO:0102969, GO:0102968, GO:0047088, GO:0009258, GO:0009257, GO:0009256, GO:0050579, GO:0032653, GO:0102068, GO:0050597, GO:0050639, GO:0071658, GO:0140105, GO:0030779, GO:0032733, GO:0032693, GO:0043259, GO:0019969, GO:0071612, GO:0032613, GO:0005141, GO:1905571, GO:0004920, GO:0102811, GO:…	ESS247835
ame-miR-10-5p	GO:0043259, GO:0019969, GO:0071612, GO:0032613, GO:0005141, GO:1905571, GO:0004920, GO:0102811, GO:0102967, GO:0102969, GO:0102968, GO:0047088, GO:0009258, GO:0009257, GO:0009256, GO:0050579, GO:0032653, GO:0102068, GO:0050597, GO:0050639, GO:0071658, GO:0140105, GO:0030779, GO:0032733, GO:0032693, GO:0043259, GO:0019969, GO:0071612, GO:0032613, GO:0005141, GO:1905571, GO:0004920, GO:0102811, GO:…	ESS247835
ame-miR-10-5p	GO:0043259, GO:0019969, GO:0071612, GO:0032613, GO:0005141, GO:1905571, GO:0004920, GO:0102811, GO:0102967, GO:0102969, GO:0102968, GO:0047088, GO:0009258, GO:0009257, GO:0009256, GO:0050579, GO:0032653, GO:0102068, GO:0050597, GO:0050639, GO:0071658, GO:0140105, GO:0030779, GO:0032733, GO:0032693, GO:0043259, GO:0019969, GO:0071612, GO:0032613, GO:0005141, GO:1905571, GO:0004920, GO:0102811, GO:…	ESS247835
ame-miR-10-5p	GO:0043259, GO:0019969, GO:0071612, GO:0032613, GO:0005141, GO:1905571, GO:0004920, GO:0102811, GO:0102967, GO:0102969, GO:0102968, GO:0047088, GO:0009258, GO:0009257, GO:0009256, GO:0050579, GO:0032653, GO:0102068, GO:0050597, GO:0050639, GO:0071658, GO:0140105, GO:0030779, GO:0032733, GO:0032693, GO:0043259, GO:0019969, GO:0071612, GO:0032613, GO:0005141, GO:1905571, GO:0004920, GO:0102811, GO:…	ESS247835
ame-miR-10-5p	GO:0043259, GO:0019969, GO:0071612, GO:0032613, GO:0005141, GO:1905571, GO:0004920, GO:0102811, GO:0102967, GO:0102969, GO:0102968, GO:0047088, GO:0009258, GO:0009257, GO:0009256, GO:0050579, GO:0032653, GO:0102068, GO:0050597, GO:0050639, GO:0071658, GO:0140105, GO:0030779, GO:0032733, GO:0032693, GO:0043259, GO:0019969, GO:0071612, GO:0032613, GO:0005141, GO:1905571, GO:0004920, GO:0102811, GO:…	ESS247835
ami-miR-10a-5p	GO:0045558, GO:0045558	ESS247835
ami-miR-10b-5p	GO:0050597, GO:0045559, GO:0004291, GO:0050597, GO:0045559, GO:0004291	ESS247835
ami-miR-10b-5p	GO:0050597, GO:0045559, GO:0004291, GO:0050597, GO:0045559, GO:0004291	ESS247835
ami-miR-10b-5p	GO:0050597, GO:0045559, GO:0004291, GO:0050597, GO:0045559, GO:0004291	ESS247835
api-miR-10	GO:0043259, GO:0019969, GO:0071612, GO:0032613, GO:0005141, GO:1905571, GO:0004920, GO:0102811, GO:0102967, GO:0102969, GO:0102968, GO:0047088, GO:0009258, GO:0009257, GO:0009256, GO:0050579, GO:0032653, GO:0102068, GO:0050597, GO:0050639, GO:0071658, GO:0140105, GO:0030779, GO:0032733, GO:0032693, GO:0043259, GO:0019969, GO:0071612, GO:0032613, GO:0005141, GO:1905571, GO:0004920, GO:0102811, GO:…	ESS247835
api-miR-10	GO:0043259, GO:0019969, GO:0071612, GO:0032613, GO:0005141, GO:1905571, GO:0004920, GO:0102811, GO:0102967, GO:0102969, GO:0102968, GO:0047088, GO:0009258, GO:0009257, GO:0009256, GO:0050579, GO:0032653, GO:0102068, GO:0050597, GO:0050639, GO:0071658, GO:0140105, GO:0030779, GO:0032733, GO:0032693, GO:0043259, GO:0019969, GO:0071612, GO:0032613, GO:0005141, GO:1905571, GO:0004920, GO:0102811, GO:…	ESS247835
api-miR-10	GO:0043259, GO:0019969, GO:0071612, GO:0032613, GO:0005141, GO:1905571, GO:0004920, GO:0102811, GO:0102967, GO:0102969, GO:0102968, GO:0047088, GO:0009258, GO:0009257, GO:0009256, GO:0050579, GO:0032653, GO:0102068, GO:0050597, GO:0050639, GO:0071658, GO:0140105, GO:0030779, GO:0032733, GO:0032693, GO:0043259, GO:0019969, GO:0071612, GO:0032613, GO:0005141, GO:1905571, GO:0004920, GO:0102811, GO:…	ESS247835
api-miR-10	GO:0043259, GO:0019969, GO:0071612, GO:0032613, GO:0005141, GO:1905571, GO:0004920, GO:0102811, GO:0102967, GO:0102969, GO:0102968, GO:0047088, GO:0009258, GO:0009257, GO:0009256, GO:0050579, GO:0032653, GO:0102068, GO:0050597, GO:0050639, GO:0071658, GO:0140105, GO:0030779, GO:0032733, GO:0032693, GO:0043259, GO:0019969, GO:0071612, GO:0032613, GO:0005141, GO:1905571, GO:0004920, GO:0102811, GO:…	ESS247835
api-miR-10	GO:0043259, GO:0019969, GO:0071612, GO:0032613, GO:0005141, GO:1905571, GO:0004920, GO:0102811, GO:0102967, GO:0102969, GO:0102968, GO:0047088, GO:0009258, GO:0009257, GO:0009256, GO:0050579, GO:0032653, GO:0102068, GO:0050597, GO:0050639, GO:0071658, GO:0140105, GO:0030779, GO:0032733, GO:0032693, GO:0043259, GO:0019969, GO:0071612, GO:0032613, GO:0005141, GO:1905571, GO:0004920, GO:0102811, GO:…	ESS247835
api-miR-10	GO:0043259, GO:0019969, GO:0071612, GO:0032613, GO:0005141, GO:1905571, GO:0004920, GO:0102811, GO:0102967, GO:0102969, GO:0102968, GO:0047088, GO:0009258, GO:0009257, GO:0009256, GO:0050579, GO:0032653, GO:0102068, GO:0050597, GO:0050639, GO:0071658, GO:0140105, GO:0030779, GO:0032733, GO:0032693, GO:0043259, GO:0019969, GO:0071612, GO:0032613, GO:0005141, GO:1905571, GO:0004920, GO:0102811, GO:…	ESS247835
api-miR-10	GO:0043259, GO:0019969, GO:0071612, GO:0032613, GO:0005141, GO:1905571, GO:0004920, GO:0102811, GO:0102967, GO:0102969, GO:0102968, GO:0047088, GO:0009258, GO:0009257, GO:0009256, GO:0050579, GO:0032653, GO:0102068, GO:0050597, GO:0050639, GO:0071658, GO:0140105, GO:0030779, GO:0032733, GO:0032693, GO:0043259, GO:0019969, GO:0071612, GO:0032613, GO:0005141, GO:1905571, GO:0004920, GO:0102811, GO:…	ESS247835
api-miR-10	GO:0043259, GO:0019969, GO:0071612, GO:0032613, GO:0005141, GO:1905571, GO:0004920, GO:0102811, GO:0102967, GO:0102969, GO:0102968, GO:0047088, GO:0009258, GO:0009257, GO:0009256, GO:0050579, GO:0032653, GO:0102068, GO:0050597, GO:0050639, GO:0071658, GO:0140105, GO:0030779, GO:0032733, GO:0032693, GO:0043259, GO:0019969, GO:0071612, GO:0032613, GO:0005141, GO:1905571, GO:0004920, GO:0102811, GO:…	ESS247835
api-miR-10	GO:0043259, GO:0019969, GO:0071612, GO:0032613, GO:0005141, GO:1905571, GO:0004920, GO:0102811, GO:0102967, GO:0102969, GO:0102968, GO:0047088, GO:0009258, GO:0009257, GO:0009256, GO:0050579, GO:0032653, GO:0102068, GO:0050597, GO:0050639, GO:0071658, GO:0140105, GO:0030779, GO:0032733, GO:0032693, GO:0043259, GO:0019969, GO:0071612, GO:0032613, GO:0005141, GO:1905571, GO:0004920, GO:0102811, GO:…	ESS247835
api-miR-10	GO:0043259, GO:0019969, GO:0071612, GO:0032613, GO:0005141, GO:1905571, GO:0004920, GO:0102811, GO:0102967, GO:0102969, GO:0102968, GO:0047088, GO:0009258, GO:0009257, GO:0009256, GO:0050579, GO:0032653, GO:0102068, GO:0050597, GO:0050639, GO:0071658, GO:0140105, GO:0030779, GO:0032733, GO:0032693, GO:0043259, GO:0019969, GO:0071612, GO:0032613, GO:0005141, GO:1905571, GO:0004920, GO:0102811, GO:…	ESS247835
api-miR-10	GO:0043259, GO:0019969, GO:0071612, GO:0032613, GO:0005141, GO:1905571, GO:0004920, GO:0102811, GO:0102967, GO:0102969, GO:0102968, GO:0047088, GO:0009258, GO:0009257, GO:0009256, GO:0050579, GO:0032653, GO:0102068, GO:0050597, GO:0050639, GO:0071658, GO:0140105, GO:0030779, GO:0032733, GO:0032693, GO:0043259, GO:0019969, GO:0071612, GO:0032613, GO:0005141, GO:1905571, GO:0004920, GO:0102811, GO:…	ESS247835
api-miR-10	GO:0043259, GO:0019969, GO:0071612, GO:0032613, GO:0005141, GO:1905571, GO:0004920, GO:0102811, GO:0102967, GO:0102969, GO:0102968, GO:0047088, GO:0009258, GO:0009257, GO:0009256, GO:0050579, GO:0032653, GO:0102068, GO:0050597, GO:0050639, GO:0071658, GO:0140105, GO:0030779, GO:0032733, GO:0032693, GO:0043259, GO:0019969, GO:0071612, GO:0032613, GO:0005141, GO:1905571, GO:0004920, GO:0102811, GO:…	ESS247835
api-miR-10	GO:0043259, GO:0019969, GO:0071612, GO:0032613, GO:0005141, GO:1905571, GO:0004920, GO:0102811, GO:0102967, GO:0102969, GO:0102968, GO:0047088, GO:0009258, GO:0009257, GO:0009256, GO:0050579, GO:0032653, GO:0102068, GO:0050597, GO:0050639, GO:0071658, GO:0140105, GO:0030779, GO:0032733, GO:0032693, GO:0043259, GO:0019969, GO:0071612, GO:0032613, GO:0005141, GO:1905571, GO:0004920, GO:0102811, GO:…	ESS247835
api-miR-10	GO:0043259, GO:0019969, GO:0071612, GO:0032613, GO:0005141, GO:1905571, GO:0004920, GO:0102811, GO:0102967, GO:0102969, GO:0102968, GO:0047088, GO:0009258, GO:0009257, GO:0009256, GO:0050579, GO:0032653, GO:0102068, GO:0050597, GO:0050639, GO:0071658, GO:0140105, GO:0030779, GO:0032733, GO:0032693, GO:0043259, GO:0019969, GO:0071612, GO:0032613, GO:0005141, GO:1905571, GO:0004920, GO:0102811, GO:…	ESS247835
api-miR-10	GO:0043259, GO:0019969, GO:0071612, GO:0032613, GO:0005141, GO:1905571, GO:0004920, GO:0102811, GO:0102967, GO:0102969, GO:0102968, GO:0047088, GO:0009258, GO:0009257, GO:0009256, GO:0050579, GO:0032653, GO:0102068, GO:0050597, GO:0050639, GO:0071658, GO:0140105, GO:0030779, GO:0032733, GO:0032693, GO:0043259, GO:0019969, GO:0071612, GO:0032613, GO:0005141, GO:1905571, GO:0004920, GO:0102811, GO:…	ESS247835
api-miR-10	GO:0043259, GO:0019969, GO:0071612, GO:0032613, GO:0005141, GO:1905571, GO:0004920, GO:0102811, GO:0102967, GO:0102969, GO:0102968, GO:0047088, GO:0009258, GO:0009257, GO:0009256, GO:0050579, GO:0032653, GO:0102068, GO:0050597, GO:0050639, GO:0071658, GO:0140105, GO:0030779, GO:0032733, GO:0032693, GO:0043259, GO:0019969, GO:0071612, GO:0032613, GO:0005141, GO:1905571, GO:0004920, GO:0102811, GO:…	ESS247835
api-miR-10	GO:0043259, GO:0019969, GO:0071612, GO:0032613, GO:0005141, GO:1905571, GO:0004920, GO:0102811, GO:0102967, GO:0102969, GO:0102968, GO:0047088, GO:0009258, GO:0009257, GO:0009256, GO:0050579, GO:0032653, GO:0102068, GO:0050597, GO:0050639, GO:0071658, GO:0140105, GO:0030779, GO:0032733, GO:0032693, GO:0043259, GO:0019969, GO:0071612, GO:0032613, GO:0005141, GO:1905571, GO:0004920, GO:0102811, GO:…	ESS247835
api-miR-10	GO:0043259, GO:0019969, GO:0071612, GO:0032613, GO:0005141, GO:1905571, GO:0004920, GO:0102811, GO:0102967, GO:0102969, GO:0102968, GO:0047088, GO:0009258, GO:0009257, GO:0009256, GO:0050579, GO:0032653, GO:0102068, GO:0050597, GO:0050639, GO:0071658, GO:0140105, GO:0030779, GO:0032733, GO:0032693, GO:0043259, GO:0019969, GO:0071612, GO:0032613, GO:0005141, GO:1905571, GO:0004920, GO:0102811, GO:…	ESS247835
api-miR-10	GO:0043259, GO:0019969, GO:0071612, GO:0032613, GO:0005141, GO:1905571, GO:0004920, GO:0102811, GO:0102967, GO:0102969, GO:0102968, GO:0047088, GO:0009258, GO:0009257, GO:0009256, GO:0050579, GO:0032653, GO:0102068, GO:0050597, GO:0050639, GO:0071658, GO:0140105, GO:0030779, GO:0032733, GO:0032693, GO:0043259, GO:0019969, GO:0071612, GO:0032613, GO:0005141, GO:1905571, GO:0004920, GO:0102811, GO:…	ESS247835
api-miR-10	GO:0043259, GO:0019969, GO:0071612, GO:0032613, GO:0005141, GO:1905571, GO:0004920, GO:0102811, GO:0102967, GO:0102969, GO:0102968, GO:0047088, GO:0009258, GO:0009257, GO:0009256, GO:0050579, GO:0032653, GO:0102068, GO:0050597, GO:0050639, GO:0071658, GO:0140105, GO:0030779, GO:0032733, GO:0032693, GO:0043259, GO:0019969, GO:0071612, GO:0032613, GO:0005141, GO:1905571, GO:0004920, GO:0102811, GO:…	ESS247835
api-miR-10	GO:0043259, GO:0019969, GO:0071612, GO:0032613, GO:0005141, GO:1905571, GO:0004920, GO:0102811, GO:0102967, GO:0102969, GO:0102968, GO:0047088, GO:0009258, GO:0009257, GO:0009256, GO:0050579, GO:0032653, GO:0102068, GO:0050597, GO:0050639, GO:0071658, GO:0140105, GO:0030779, GO:0032733, GO:0032693, GO:0043259, GO:0019969, GO:0071612, GO:0032613, GO:0005141, GO:1905571, GO:0004920, GO:0102811, GO:…	ESS247835
api-miR-10	GO:0043259, GO:0019969, GO:0071612, GO:0032613, GO:0005141, GO:1905571, GO:0004920, GO:0102811, GO:0102967, GO:0102969, GO:0102968, GO:0047088, GO:0009258, GO:0009257, GO:0009256, GO:0050579, GO:0032653, GO:0102068, GO:0050597, GO:0050639, GO:0071658, GO:0140105, GO:0030779, GO:0032733, GO:0032693, GO:0043259, GO:0019969, GO:0071612, GO:0032613, GO:0005141, GO:1905571, GO:0004920, GO:0102811, GO:…	ESS247835
api-miR-10	GO:0043259, GO:0019969, GO:0071612, GO:0032613, GO:0005141, GO:1905571, GO:0004920, GO:0102811, GO:0102967, GO:0102969, GO:0102968, GO:0047088, GO:0009258, GO:0009257, GO:0009256, GO:0050579, GO:0032653, GO:0102068, GO:0050597, GO:0050639, GO:0071658, GO:0140105, GO:0030779, GO:0032733, GO:0032693, GO:0043259, GO:0019969, GO:0071612, GO:0032613, GO:0005141, GO:1905571, GO:0004920, GO:0102811, GO:…	ESS247835
api-miR-10	GO:0043259, GO:0019969, GO:0071612, GO:0032613, GO:0005141, GO:1905571, GO:0004920, GO:0102811, GO:0102967, GO:0102969, GO:0102968, GO:0047088, GO:0009258, GO:0009257, GO:0009256, GO:0050579, GO:0032653, GO:0102068, GO:0050597, GO:0050639, GO:0071658, GO:0140105, GO:0030779, GO:0032733, GO:0032693, GO:0043259, GO:0019969, GO:0071612, GO:0032613, GO:0005141, GO:1905571, GO:0004920, GO:0102811, GO:…	ESS247835
api-miR-10	GO:0043259, GO:0019969, GO:0071612, GO:0032613, GO:0005141, GO:1905571, GO:0004920, GO:0102811, GO:0102967, GO:0102969, GO:0102968, GO:0047088, GO:0009258, GO:0009257, GO:0009256, GO:0050579, GO:0032653, GO:0102068, GO:0050597, GO:0050639, GO:0071658, GO:0140105, GO:0030779, GO:0032733, GO:0032693, GO:0043259, GO:0019969, GO:0071612, GO:0032613, GO:0005141, GO:1905571, GO:0004920, GO:0102811, GO:…	ESS247835
bbe-miR-10a-5p	GO:0050468, GO:0045558, GO:0050468, GO:0045558	ESS247835
bbe-miR-10a-5p	GO:0050468, GO:0045558, GO:0050468, GO:0045558	ESS247835
bdo-miR-10	GO:0043259, GO:0019969, GO:0071612, GO:0032613, GO:0005141, GO:1905571, GO:0004920, GO:0102811, GO:0102967, GO:0102969, GO:0102968, GO:0047088, GO:0009258, GO:0009257, GO:0009256, GO:0050579, GO:0032653, GO:0102068, GO:0050597, GO:0050639, GO:0071658, GO:0140105, GO:0030779, GO:0032733, GO:0032693, GO:0043259, GO:0019969, GO:0071612, GO:0032613, GO:0005141, GO:1905571, GO:0004920, GO:0102811, GO:…	ESS247835
bdo-miR-10	GO:0043259, GO:0019969, GO:0071612, GO:0032613, GO:0005141, GO:1905571, GO:0004920, GO:0102811, GO:0102967, GO:0102969, GO:0102968, GO:0047088, GO:0009258, GO:0009257, GO:0009256, GO:0050579, GO:0032653, GO:0102068, GO:0050597, GO:0050639, GO:0071658, GO:0140105, GO:0030779, GO:0032733, GO:0032693, GO:0043259, GO:0019969, GO:0071612, GO:0032613, GO:0005141, GO:1905571, GO:0004920, GO:0102811, GO:…	ESS247835
bdo-miR-10	GO:0043259, GO:0019969, GO:0071612, GO:0032613, GO:0005141, GO:1905571, GO:0004920, GO:0102811, GO:0102967, GO:0102969, GO:0102968, GO:0047088, GO:0009258, GO:0009257, GO:0009256, GO:0050579, GO:0032653, GO:0102068, GO:0050597, GO:0050639, GO:0071658, GO:0140105, GO:0030779, GO:0032733, GO:0032693, GO:0043259, GO:0019969, GO:0071612, GO:0032613, GO:0005141, GO:1905571, GO:0004920, GO:0102811, GO:…	ESS247835
bdo-miR-10	GO:0043259, GO:0019969, GO:0071612, GO:0032613, GO:0005141, GO:1905571, GO:0004920, GO:0102811, GO:0102967, GO:0102969, GO:0102968, GO:0047088, GO:0009258, GO:0009257, GO:0009256, GO:0050579, GO:0032653, GO:0102068, GO:0050597, GO:0050639, GO:0071658, GO:0140105, GO:0030779, GO:0032733, GO:0032693, GO:0043259, GO:0019969, GO:0071612, GO:0032613, GO:0005141, GO:1905571, GO:0004920, GO:0102811, GO:…	ESS247835
bdo-miR-10	GO:0043259, GO:0019969, GO:0071612, GO:0032613, GO:0005141, GO:1905571, GO:0004920, GO:0102811, GO:0102967, GO:0102969, GO:0102968, GO:0047088, GO:0009258, GO:0009257, GO:0009256, GO:0050579, GO:0032653, GO:0102068, GO:0050597, GO:0050639, GO:0071658, GO:0140105, GO:0030779, GO:0032733, GO:0032693, GO:0043259, GO:0019969, GO:0071612, GO:0032613, GO:0005141, GO:1905571, GO:0004920, GO:0102811, GO:…	ESS247835
bdo-miR-10	GO:0043259, GO:0019969, GO:0071612, GO:0032613, GO:0005141, GO:1905571, GO:0004920, GO:0102811, GO:0102967, GO:0102969, GO:0102968, GO:0047088, GO:0009258, GO:0009257, GO:0009256, GO:0050579, GO:0032653, GO:0102068, GO:0050597, GO:0050639, GO:0071658, GO:0140105, GO:0030779, GO:0032733, GO:0032693, GO:0043259, GO:0019969, GO:0071612, GO:0032613, GO:0005141, GO:1905571, GO:0004920, GO:0102811, GO:…	ESS247835
bdo-miR-10	GO:0043259, GO:0019969, GO:0071612, GO:0032613, GO:0005141, GO:1905571, GO:0004920, GO:0102811, GO:0102967, GO:0102969, GO:0102968, GO:0047088, GO:0009258, GO:0009257, GO:0009256, GO:0050579, GO:0032653, GO:0102068, GO:0050597, GO:0050639, GO:0071658, GO:0140105, GO:0030779, GO:0032733, GO:0032693, GO:0043259, GO:0019969, GO:0071612, GO:0032613, GO:0005141, GO:1905571, GO:0004920, GO:0102811, GO:…	ESS247835
bdo-miR-10	GO:0043259, GO:0019969, GO:0071612, GO:0032613, GO:0005141, GO:1905571, GO:0004920, GO:0102811, GO:0102967, GO:0102969, GO:0102968, GO:0047088, GO:0009258, GO:0009257, GO:0009256, GO:0050579, GO:0032653, GO:0102068, GO:0050597, GO:0050639, GO:0071658, GO:0140105, GO:0030779, GO:0032733, GO:0032693, GO:0043259, GO:0019969, GO:0071612, GO:0032613, GO:0005141, GO:1905571, GO:0004920, GO:0102811, GO:…	ESS247835
bdo-miR-10	GO:0043259, GO:0019969, GO:0071612, GO:0032613, GO:0005141, GO:1905571, GO:0004920, GO:0102811, GO:0102967, GO:0102969, GO:0102968, GO:0047088, GO:0009258, GO:0009257, GO:0009256, GO:0050579, GO:0032653, GO:0102068, GO:0050597, GO:0050639, GO:0071658, GO:0140105, GO:0030779, GO:0032733, GO:0032693, GO:0043259, GO:0019969, GO:0071612, GO:0032613, GO:0005141, GO:1905571, GO:0004920, GO:0102811, GO:…	ESS247835
bdo-miR-10	GO:0043259, GO:0019969, GO:0071612, GO:0032613, GO:0005141, GO:1905571, GO:0004920, GO:0102811, GO:0102967, GO:0102969, GO:0102968, GO:0047088, GO:0009258, GO:0009257, GO:0009256, GO:0050579, GO:0032653, GO:0102068, GO:0050597, GO:0050639, GO:0071658, GO:0140105, GO:0030779, GO:0032733, GO:0032693, GO:0043259, GO:0019969, GO:0071612, GO:0032613, GO:0005141, GO:1905571, GO:0004920, GO:0102811, GO:…	ESS247835
bdo-miR-10	GO:0043259, GO:0019969, GO:0071612, GO:0032613, GO:0005141, GO:1905571, GO:0004920, GO:0102811, GO:0102967, GO:0102969, GO:0102968, GO:0047088, GO:0009258, GO:0009257, GO:0009256, GO:0050579, GO:0032653, GO:0102068, GO:0050597, GO:0050639, GO:0071658, GO:0140105, GO:0030779, GO:0032733, GO:0032693, GO:0043259, GO:0019969, GO:0071612, GO:0032613, GO:0005141, GO:1905571, GO:0004920, GO:0102811, GO:…	ESS247835
bdo-miR-10	GO:0043259, GO:0019969, GO:0071612, GO:0032613, GO:0005141, GO:1905571, GO:0004920, GO:0102811, GO:0102967, GO:0102969, GO:0102968, GO:0047088, GO:0009258, GO:0009257, GO:0009256, GO:0050579, GO:0032653, GO:0102068, GO:0050597, GO:0050639, GO:0071658, GO:0140105, GO:0030779, GO:0032733, GO:0032693, GO:0043259, GO:0019969, GO:0071612, GO:0032613, GO:0005141, GO:1905571, GO:0004920, GO:0102811, GO:…	ESS247835
bdo-miR-10	GO:0043259, GO:0019969, GO:0071612, GO:0032613, GO:0005141, GO:1905571, GO:0004920, GO:0102811, GO:0102967, GO:0102969, GO:0102968, GO:0047088, GO:0009258, GO:0009257, GO:0009256, GO:0050579, GO:0032653, GO:0102068, GO:0050597, GO:0050639, GO:0071658, GO:0140105, GO:0030779, GO:0032733, GO:0032693, GO:0043259, GO:0019969, GO:0071612, GO:0032613, GO:0005141, GO:1905571, GO:0004920, GO:0102811, GO:…	ESS247835
bdo-miR-10	GO:0043259, GO:0019969, GO:0071612, GO:0032613, GO:0005141, GO:1905571, GO:0004920, GO:0102811, GO:0102967, GO:0102969, GO:0102968, GO:0047088, GO:0009258, GO:0009257, GO:0009256, GO:0050579, GO:0032653, GO:0102068, GO:0050597, GO:0050639, GO:0071658, GO:0140105, GO:0030779, GO:0032733, GO:0032693, GO:0043259, GO:0019969, GO:0071612, GO:0032613, GO:0005141, GO:1905571, GO:0004920, GO:0102811, GO:…	ESS247835
bdo-miR-10	GO:0043259, GO:0019969, GO:0071612, GO:0032613, GO:0005141, GO:1905571, GO:0004920, GO:0102811, GO:0102967, GO:0102969, GO:0102968, GO:0047088, GO:0009258, GO:0009257, GO:0009256, GO:0050579, GO:0032653, GO:0102068, GO:0050597, GO:0050639, GO:0071658, GO:0140105, GO:0030779, GO:0032733, GO:0032693, GO:0043259, GO:0019969, GO:0071612, GO:0032613, GO:0005141, GO:1905571, GO:0004920, GO:0102811, GO:…	ESS247835
bdo-miR-10	GO:0043259, GO:0019969, GO:0071612, GO:0032613, GO:0005141, GO:1905571, GO:0004920, GO:0102811, GO:0102967, GO:0102969, GO:0102968, GO:0047088, GO:0009258, GO:0009257, GO:0009256, GO:0050579, GO:0032653, GO:0102068, GO:0050597, GO:0050639, GO:0071658, GO:0140105, GO:0030779, GO:0032733, GO:0032693, GO:0043259, GO:0019969, GO:0071612, GO:0032613, GO:0005141, GO:1905571, GO:0004920, GO:0102811, GO:…	ESS247835
bdo-miR-10	GO:0043259, GO:0019969, GO:0071612, GO:0032613, GO:0005141, GO:1905571, GO:0004920, GO:0102811, GO:0102967, GO:0102969, GO:0102968, GO:0047088, GO:0009258, GO:0009257, GO:0009256, GO:0050579, GO:0032653, GO:0102068, GO:0050597, GO:0050639, GO:0071658, GO:0140105, GO:0030779, GO:0032733, GO:0032693, GO:0043259, GO:0019969, GO:0071612, GO:0032613, GO:0005141, GO:1905571, GO:0004920, GO:0102811, GO:…	ESS247835
bdo-miR-10	GO:0043259, GO:0019969, GO:0071612, GO:0032613, GO:0005141, GO:1905571, GO:0004920, GO:0102811, GO:0102967, GO:0102969, GO:0102968, GO:0047088, GO:0009258, GO:0009257, GO:0009256, GO:0050579, GO:0032653, GO:0102068, GO:0050597, GO:0050639, GO:0071658, GO:0140105, GO:0030779, GO:0032733, GO:0032693, GO:0043259, GO:0019969, GO:0071612, GO:0032613, GO:0005141, GO:1905571, GO:0004920, GO:0102811, GO:…	ESS247835
bdo-miR-10	GO:0043259, GO:0019969, GO:0071612, GO:0032613, GO:0005141, GO:1905571, GO:0004920, GO:0102811, GO:0102967, GO:0102969, GO:0102968, GO:0047088, GO:0009258, GO:0009257, GO:0009256, GO:0050579, GO:0032653, GO:0102068, GO:0050597, GO:0050639, GO:0071658, GO:0140105, GO:0030779, GO:0032733, GO:0032693, GO:0043259, GO:0019969, GO:0071612, GO:0032613, GO:0005141, GO:1905571, GO:0004920, GO:0102811, GO:…	ESS247835
bdo-miR-10	GO:0043259, GO:0019969, GO:0071612, GO:0032613, GO:0005141, GO:1905571, GO:0004920, GO:0102811, GO:0102967, GO:0102969, GO:0102968, GO:0047088, GO:0009258, GO:0009257, GO:0009256, GO:0050579, GO:0032653, GO:0102068, GO:0050597, GO:0050639, GO:0071658, GO:0140105, GO:0030779, GO:0032733, GO:0032693, GO:0043259, GO:0019969, GO:0071612, GO:0032613, GO:0005141, GO:1905571, GO:0004920, GO:0102811, GO:…	ESS247835
bdo-miR-10	GO:0043259, GO:0019969, GO:0071612, GO:0032613, GO:0005141, GO:1905571, GO:0004920, GO:0102811, GO:0102967, GO:0102969, GO:0102968, GO:0047088, GO:0009258, GO:0009257, GO:0009256, GO:0050579, GO:0032653, GO:0102068, GO:0050597, GO:0050639, GO:0071658, GO:0140105, GO:0030779, GO:0032733, GO:0032693, GO:0043259, GO:0019969, GO:0071612, GO:0032613, GO:0005141, GO:1905571, GO:0004920, GO:0102811, GO:…	ESS247835
bdo-miR-10	GO:0043259, GO:0019969, GO:0071612, GO:0032613, GO:0005141, GO:1905571, GO:0004920, GO:0102811, GO:0102967, GO:0102969, GO:0102968, GO:0047088, GO:0009258, GO:0009257, GO:0009256, GO:0050579, GO:0032653, GO:0102068, GO:0050597, GO:0050639, GO:0071658, GO:0140105, GO:0030779, GO:0032733, GO:0032693, GO:0043259, GO:0019969, GO:0071612, GO:0032613, GO:0005141, GO:1905571, GO:0004920, GO:0102811, GO:…	ESS247835
bdo-miR-10	GO:0043259, GO:0019969, GO:0071612, GO:0032613, GO:0005141, GO:1905571, GO:0004920, GO:0102811, GO:0102967, GO:0102969, GO:0102968, GO:0047088, GO:0009258, GO:0009257, GO:0009256, GO:0050579, GO:0032653, GO:0102068, GO:0050597, GO:0050639, GO:0071658, GO:0140105, GO:0030779, GO:0032733, GO:0032693, GO:0043259, GO:0019969, GO:0071612, GO:0032613, GO:0005141, GO:1905571, GO:0004920, GO:0102811, GO:…	ESS247835
bdo-miR-10	GO:0043259, GO:0019969, GO:0071612, GO:0032613, GO:0005141, GO:1905571, GO:0004920, GO:0102811, GO:0102967, GO:0102969, GO:0102968, GO:0047088, GO:0009258, GO:0009257, GO:0009256, GO:0050579, GO:0032653, GO:0102068, GO:0050597, GO:0050639, GO:0071658, GO:0140105, GO:0030779, GO:0032733, GO:0032693, GO:0043259, GO:0019969, GO:0071612, GO:0032613, GO:0005141, GO:1905571, GO:0004920, GO:0102811, GO:…	ESS247835
bdo-miR-10	GO:0043259, GO:0019969, GO:0071612, GO:0032613, GO:0005141, GO:1905571, GO:0004920, GO:0102811, GO:0102967, GO:0102969, GO:0102968, GO:0047088, GO:0009258, GO:0009257, GO:0009256, GO:0050579, GO:0032653, GO:0102068, GO:0050597, GO:0050639, GO:0071658, GO:0140105, GO:0030779, GO:0032733, GO:0032693, GO:0043259, GO:0019969, GO:0071612, GO:0032613, GO:0005141, GO:1905571, GO:0004920, GO:0102811, GO:…	ESS247835
bfl-miR-10a-5p	GO:0045558, GO:0045558	ESS247835
bmo-miR-10-3p	GO:0043259, GO:0019969, GO:0071612, GO:0032613, GO:0005141, GO:1905571, GO:0004920, GO:0102811, GO:0102967, GO:0102969, GO:0102968, GO:0047088, GO:0009258, GO:0009257, GO:0009256, GO:0050579, GO:0032653, GO:0102068, GO:0050597, GO:0050639, GO:0071658, GO:0140105, GO:0030779, GO:0032733, GO:0032693, GO:0043259, GO:0019969, GO:0071612, GO:0032613, GO:0005141, GO:1905571, GO:0004920, GO:0102811, GO:…	ESS247835
bmo-miR-10-3p	GO:0043259, GO:0019969, GO:0071612, GO:0032613, GO:0005141, GO:1905571, GO:0004920, GO:0102811, GO:0102967, GO:0102969, GO:0102968, GO:0047088, GO:0009258, GO:0009257, GO:0009256, GO:0050579, GO:0032653, GO:0102068, GO:0050597, GO:0050639, GO:0071658, GO:0140105, GO:0030779, GO:0032733, GO:0032693, GO:0043259, GO:0019969, GO:0071612, GO:0032613, GO:0005141, GO:1905571, GO:0004920, GO:0102811, GO:…	ESS247835
bmo-miR-10-3p	GO:0043259, GO:0019969, GO:0071612, GO:0032613, GO:0005141, GO:1905571, GO:0004920, GO:0102811, GO:0102967, GO:0102969, GO:0102968, GO:0047088, GO:0009258, GO:0009257, GO:0009256, GO:0050579, GO:0032653, GO:0102068, GO:0050597, GO:0050639, GO:0071658, GO:0140105, GO:0030779, GO:0032733, GO:0032693, GO:0043259, GO:0019969, GO:0071612, GO:0032613, GO:0005141, GO:1905571, GO:0004920, GO:0102811, GO:…	ESS247835
bmo-miR-10-3p	GO:0043259, GO:0019969, GO:0071612, GO:0032613, GO:0005141, GO:1905571, GO:0004920, GO:0102811, GO:0102967, GO:0102969, GO:0102968, GO:0047088, GO:0009258, GO:0009257, GO:0009256, GO:0050579, GO:0032653, GO:0102068, GO:0050597, GO:0050639, GO:0071658, GO:0140105, GO:0030779, GO:0032733, GO:0032693, GO:0043259, GO:0019969, GO:0071612, GO:0032613, GO:0005141, GO:1905571, GO:0004920, GO:0102811, GO:…	ESS247835
bmo-miR-10-3p	GO:0043259, GO:0019969, GO:0071612, GO:0032613, GO:0005141, GO:1905571, GO:0004920, GO:0102811, GO:0102967, GO:0102969, GO:0102968, GO:0047088, GO:0009258, GO:0009257, GO:0009256, GO:0050579, GO:0032653, GO:0102068, GO:0050597, GO:0050639, GO:0071658, GO:0140105, GO:0030779, GO:0032733, GO:0032693, GO:0043259, GO:0019969, GO:0071612, GO:0032613, GO:0005141, GO:1905571, GO:0004920, GO:0102811, GO:…	ESS247835
bmo-miR-10-3p	GO:0043259, GO:0019969, GO:0071612, GO:0032613, GO:0005141, GO:1905571, GO:0004920, GO:0102811, GO:0102967, GO:0102969, GO:0102968, GO:0047088, GO:0009258, GO:0009257, GO:0009256, GO:0050579, GO:0032653, GO:0102068, GO:0050597, GO:0050639, GO:0071658, GO:0140105, GO:0030779, GO:0032733, GO:0032693, GO:0043259, GO:0019969, GO:0071612, GO:0032613, GO:0005141, GO:1905571, GO:0004920, GO:0102811, GO:…	ESS247835
bmo-miR-10-3p	GO:0043259, GO:0019969, GO:0071612, GO:0032613, GO:0005141, GO:1905571, GO:0004920, GO:0102811, GO:0102967, GO:0102969, GO:0102968, GO:0047088, GO:0009258, GO:0009257, GO:0009256, GO:0050579, GO:0032653, GO:0102068, GO:0050597, GO:0050639, GO:0071658, GO:0140105, GO:0030779, GO:0032733, GO:0032693, GO:0043259, GO:0019969, GO:0071612, GO:0032613, GO:0005141, GO:1905571, GO:0004920, GO:0102811, GO:…	ESS247835
bmo-miR-10-3p	GO:0043259, GO:0019969, GO:0071612, GO:0032613, GO:0005141, GO:1905571, GO:0004920, GO:0102811, GO:0102967, GO:0102969, GO:0102968, GO:0047088, GO:0009258, GO:0009257, GO:0009256, GO:0050579, GO:0032653, GO:0102068, GO:0050597, GO:0050639, GO:0071658, GO:0140105, GO:0030779, GO:0032733, GO:0032693, GO:0043259, GO:0019969, GO:0071612, GO:0032613, GO:0005141, GO:1905571, GO:0004920, GO:0102811, GO:…	ESS247835
bmo-miR-10-3p	GO:0043259, GO:0019969, GO:0071612, GO:0032613, GO:0005141, GO:1905571, GO:0004920, GO:0102811, GO:0102967, GO:0102969, GO:0102968, GO:0047088, GO:0009258, GO:0009257, GO:0009256, GO:0050579, GO:0032653, GO:0102068, GO:0050597, GO:0050639, GO:0071658, GO:0140105, GO:0030779, GO:0032733, GO:0032693, GO:0043259, GO:0019969, GO:0071612, GO:0032613, GO:0005141, GO:1905571, GO:0004920, GO:0102811, GO:…	ESS247835
bmo-miR-10-3p	GO:0043259, GO:0019969, GO:0071612, GO:0032613, GO:0005141, GO:1905571, GO:0004920, GO:0102811, GO:0102967, GO:0102969, GO:0102968, GO:0047088, GO:0009258, GO:0009257, GO:0009256, GO:0050579, GO:0032653, GO:0102068, GO:0050597, GO:0050639, GO:0071658, GO:0140105, GO:0030779, GO:0032733, GO:0032693, GO:0043259, GO:0019969, GO:0071612, GO:0032613, GO:0005141, GO:1905571, GO:0004920, GO:0102811, GO:…	ESS247835
bmo-miR-10-3p	GO:0043259, GO:0019969, GO:0071612, GO:0032613, GO:0005141, GO:1905571, GO:0004920, GO:0102811, GO:0102967, GO:0102969, GO:0102968, GO:0047088, GO:0009258, GO:0009257, GO:0009256, GO:0050579, GO:0032653, GO:0102068, GO:0050597, GO:0050639, GO:0071658, GO:0140105, GO:0030779, GO:0032733, GO:0032693, GO:0043259, GO:0019969, GO:0071612, GO:0032613, GO:0005141, GO:1905571, GO:0004920, GO:0102811, GO:…	ESS247835
bmo-miR-10-3p	GO:0043259, GO:0019969, GO:0071612, GO:0032613, GO:0005141, GO:1905571, GO:0004920, GO:0102811, GO:0102967, GO:0102969, GO:0102968, GO:0047088, GO:0009258, GO:0009257, GO:0009256, GO:0050579, GO:0032653, GO:0102068, GO:0050597, GO:0050639, GO:0071658, GO:0140105, GO:0030779, GO:0032733, GO:0032693, GO:0043259, GO:0019969, GO:0071612, GO:0032613, GO:0005141, GO:1905571, GO:0004920, GO:0102811, GO:…	ESS247835
bmo-miR-10-3p	GO:0043259, GO:0019969, GO:0071612, GO:0032613, GO:0005141, GO:1905571, GO:0004920, GO:0102811, GO:0102967, GO:0102969, GO:0102968, GO:0047088, GO:0009258, GO:0009257, GO:0009256, GO:0050579, GO:0032653, GO:0102068, GO:0050597, GO:0050639, GO:0071658, GO:0140105, GO:0030779, GO:0032733, GO:0032693, GO:0043259, GO:0019969, GO:0071612, GO:0032613, GO:0005141, GO:1905571, GO:0004920, GO:0102811, GO:…	ESS247835
bmo-miR-10-3p	GO:0043259, GO:0019969, GO:0071612, GO:0032613, GO:0005141, GO:1905571, GO:0004920, GO:0102811, GO:0102967, GO:0102969, GO:0102968, GO:0047088, GO:0009258, GO:0009257, GO:0009256, GO:0050579, GO:0032653, GO:0102068, GO:0050597, GO:0050639, GO:0071658, GO:0140105, GO:0030779, GO:0032733, GO:0032693, GO:0043259, GO:0019969, GO:0071612, GO:0032613, GO:0005141, GO:1905571, GO:0004920, GO:0102811, GO:…	ESS247835
bmo-miR-10-3p	GO:0043259, GO:0019969, GO:0071612, GO:0032613, GO:0005141, GO:1905571, GO:0004920, GO:0102811, GO:0102967, GO:0102969, GO:0102968, GO:0047088, GO:0009258, GO:0009257, GO:0009256, GO:0050579, GO:0032653, GO:0102068, GO:0050597, GO:0050639, GO:0071658, GO:0140105, GO:0030779, GO:0032733, GO:0032693, GO:0043259, GO:0019969, GO:0071612, GO:0032613, GO:0005141, GO:1905571, GO:0004920, GO:0102811, GO:…	ESS247835
bmo-miR-10-3p	GO:0043259, GO:0019969, GO:0071612, GO:0032613, GO:0005141, GO:1905571, GO:0004920, GO:0102811, GO:0102967, GO:0102969, GO:0102968, GO:0047088, GO:0009258, GO:0009257, GO:0009256, GO:0050579, GO:0032653, GO:0102068, GO:0050597, GO:0050639, GO:0071658, GO:0140105, GO:0030779, GO:0032733, GO:0032693, GO:0043259, GO:0019969, GO:0071612, GO:0032613, GO:0005141, GO:1905571, GO:0004920, GO:0102811, GO:…	ESS247835
bmo-miR-10-3p	GO:0043259, GO:0019969, GO:0071612, GO:0032613, GO:0005141, GO:1905571, GO:0004920, GO:0102811, GO:0102967, GO:0102969, GO:0102968, GO:0047088, GO:0009258, GO:0009257, GO:0009256, GO:0050579, GO:0032653, GO:0102068, GO:0050597, GO:0050639, GO:0071658, GO:0140105, GO:0030779, GO:0032733, GO:0032693, GO:0043259, GO:0019969, GO:0071612, GO:0032613, GO:0005141, GO:1905571, GO:0004920, GO:0102811, GO:…	ESS247835
bmo-miR-10-3p	GO:0043259, GO:0019969, GO:0071612, GO:0032613, GO:0005141, GO:1905571, GO:0004920, GO:0102811, GO:0102967, GO:0102969, GO:0102968, GO:0047088, GO:0009258, GO:0009257, GO:0009256, GO:0050579, GO:0032653, GO:0102068, GO:0050597, GO:0050639, GO:0071658, GO:0140105, GO:0030779, GO:0032733, GO:0032693, GO:0043259, GO:0019969, GO:0071612, GO:0032613, GO:0005141, GO:1905571, GO:0004920, GO:0102811, GO:…	ESS247835
bmo-miR-10-3p	GO:0043259, GO:0019969, GO:0071612, GO:0032613, GO:0005141, GO:1905571, GO:0004920, GO:0102811, GO:0102967, GO:0102969, GO:0102968, GO:0047088, GO:0009258, GO:0009257, GO:0009256, GO:0050579, GO:0032653, GO:0102068, GO:0050597, GO:0050639, GO:0071658, GO:0140105, GO:0030779, GO:0032733, GO:0032693, GO:0043259, GO:0019969, GO:0071612, GO:0032613, GO:0005141, GO:1905571, GO:0004920, GO:0102811, GO:…	ESS247835
bmo-miR-10-3p	GO:0043259, GO:0019969, GO:0071612, GO:0032613, GO:0005141, GO:1905571, GO:0004920, GO:0102811, GO:0102967, GO:0102969, GO:0102968, GO:0047088, GO:0009258, GO:0009257, GO:0009256, GO:0050579, GO:0032653, GO:0102068, GO:0050597, GO:0050639, GO:0071658, GO:0140105, GO:0030779, GO:0032733, GO:0032693, GO:0043259, GO:0019969, GO:0071612, GO:0032613, GO:0005141, GO:1905571, GO:0004920, GO:0102811, GO:…	ESS247835
bmo-miR-10-3p	GO:0043259, GO:0019969, GO:0071612, GO:0032613, GO:0005141, GO:1905571, GO:0004920, GO:0102811, GO:0102967, GO:0102969, GO:0102968, GO:0047088, GO:0009258, GO:0009257, GO:0009256, GO:0050579, GO:0032653, GO:0102068, GO:0050597, GO:0050639, GO:0071658, GO:0140105, GO:0030779, GO:0032733, GO:0032693, GO:0043259, GO:0019969, GO:0071612, GO:0032613, GO:0005141, GO:1905571, GO:0004920, GO:0102811, GO:…	ESS247835
bmo-miR-10-3p	GO:0043259, GO:0019969, GO:0071612, GO:0032613, GO:0005141, GO:1905571, GO:0004920, GO:0102811, GO:0102967, GO:0102969, GO:0102968, GO:0047088, GO:0009258, GO:0009257, GO:0009256, GO:0050579, GO:0032653, GO:0102068, GO:0050597, GO:0050639, GO:0071658, GO:0140105, GO:0030779, GO:0032733, GO:0032693, GO:0043259, GO:0019969, GO:0071612, GO:0032613, GO:0005141, GO:1905571, GO:0004920, GO:0102811, GO:…	ESS247835
bmo-miR-10-3p	GO:0043259, GO:0019969, GO:0071612, GO:0032613, GO:0005141, GO:1905571, GO:0004920, GO:0102811, GO:0102967, GO:0102969, GO:0102968, GO:0047088, GO:0009258, GO:0009257, GO:0009256, GO:0050579, GO:0032653, GO:0102068, GO:0050597, GO:0050639, GO:0071658, GO:0140105, GO:0030779, GO:0032733, GO:0032693, GO:0043259, GO:0019969, GO:0071612, GO:0032613, GO:0005141, GO:1905571, GO:0004920, GO:0102811, GO:…	ESS247835
bmo-miR-10-3p	GO:0043259, GO:0019969, GO:0071612, GO:0032613, GO:0005141, GO:1905571, GO:0004920, GO:0102811, GO:0102967, GO:0102969, GO:0102968, GO:0047088, GO:0009258, GO:0009257, GO:0009256, GO:0050579, GO:0032653, GO:0102068, GO:0050597, GO:0050639, GO:0071658, GO:0140105, GO:0030779, GO:0032733, GO:0032693, GO:0043259, GO:0019969, GO:0071612, GO:0032613, GO:0005141, GO:1905571, GO:0004920, GO:0102811, GO:…	ESS247835
bmo-miR-10-3p	GO:0043259, GO:0019969, GO:0071612, GO:0032613, GO:0005141, GO:1905571, GO:0004920, GO:0102811, GO:0102967, GO:0102969, GO:0102968, GO:0047088, GO:0009258, GO:0009257, GO:0009256, GO:0050579, GO:0032653, GO:0102068, GO:0050597, GO:0050639, GO:0071658, GO:0140105, GO:0030779, GO:0032733, GO:0032693, GO:0043259, GO:0019969, GO:0071612, GO:0032613, GO:0005141, GO:1905571, GO:0004920, GO:0102811, GO:…	ESS247835
bmo-miR-10-5p	GO:0043259, GO:0019969, GO:0071612, GO:0032613, GO:0005141, GO:1905571, GO:0004920, GO:0102811, GO:0102967, GO:0102969, GO:0102968, GO:0047088, GO:0009258, GO:0009257, GO:0009256, GO:0050579, GO:0032653, GO:0102068, GO:0050597, GO:0050639, GO:0071658, GO:0140105, GO:0030779, GO:0032733, GO:0032693, GO:0043259, GO:0019969, GO:0071612, GO:0032613, GO:0005141, GO:1905571, GO:0004920, GO:0102811, GO:…	ESS247835
bmo-miR-10-5p	GO:0043259, GO:0019969, GO:0071612, GO:0032613, GO:0005141, GO:1905571, GO:0004920, GO:0102811, GO:0102967, GO:0102969, GO:0102968, GO:0047088, GO:0009258, GO:0009257, GO:0009256, GO:0050579, GO:0032653, GO:0102068, GO:0050597, GO:0050639, GO:0071658, GO:0140105, GO:0030779, GO:0032733, GO:0032693, GO:0043259, GO:0019969, GO:0071612, GO:0032613, GO:0005141, GO:1905571, GO:0004920, GO:0102811, GO:…	ESS247835
bmo-miR-10-5p	GO:0043259, GO:0019969, GO:0071612, GO:0032613, GO:0005141, GO:1905571, GO:0004920, GO:0102811, GO:0102967, GO:0102969, GO:0102968, GO:0047088, GO:0009258, GO:0009257, GO:0009256, GO:0050579, GO:0032653, GO:0102068, GO:0050597, GO:0050639, GO:0071658, GO:0140105, GO:0030779, GO:0032733, GO:0032693, GO:0043259, GO:0019969, GO:0071612, GO:0032613, GO:0005141, GO:1905571, GO:0004920, GO:0102811, GO:…	ESS247835
bmo-miR-10-5p	GO:0043259, GO:0019969, GO:0071612, GO:0032613, GO:0005141, GO:1905571, GO:0004920, GO:0102811, GO:0102967, GO:0102969, GO:0102968, GO:0047088, GO:0009258, GO:0009257, GO:0009256, GO:0050579, GO:0032653, GO:0102068, GO:0050597, GO:0050639, GO:0071658, GO:0140105, GO:0030779, GO:0032733, GO:0032693, GO:0043259, GO:0019969, GO:0071612, GO:0032613, GO:0005141, GO:1905571, GO:0004920, GO:0102811, GO:…	ESS247835
bmo-miR-10-5p	GO:0043259, GO:0019969, GO:0071612, GO:0032613, GO:0005141, GO:1905571, GO:0004920, GO:0102811, GO:0102967, GO:0102969, GO:0102968, GO:0047088, GO:0009258, GO:0009257, GO:0009256, GO:0050579, GO:0032653, GO:0102068, GO:0050597, GO:0050639, GO:0071658, GO:0140105, GO:0030779, GO:0032733, GO:0032693, GO:0043259, GO:0019969, GO:0071612, GO:0032613, GO:0005141, GO:1905571, GO:0004920, GO:0102811, GO:…	ESS247835
bmo-miR-10-5p	GO:0043259, GO:0019969, GO:0071612, GO:0032613, GO:0005141, GO:1905571, GO:0004920, GO:0102811, GO:0102967, GO:0102969, GO:0102968, GO:0047088, GO:0009258, GO:0009257, GO:0009256, GO:0050579, GO:0032653, GO:0102068, GO:0050597, GO:0050639, GO:0071658, GO:0140105, GO:0030779, GO:0032733, GO:0032693, GO:0043259, GO:0019969, GO:0071612, GO:0032613, GO:0005141, GO:1905571, GO:0004920, GO:0102811, GO:…	ESS247835
bmo-miR-10-5p	GO:0043259, GO:0019969, GO:0071612, GO:0032613, GO:0005141, GO:1905571, GO:0004920, GO:0102811, GO:0102967, GO:0102969, GO:0102968, GO:0047088, GO:0009258, GO:0009257, GO:0009256, GO:0050579, GO:0032653, GO:0102068, GO:0050597, GO:0050639, GO:0071658, GO:0140105, GO:0030779, GO:0032733, GO:0032693, GO:0043259, GO:0019969, GO:0071612, GO:0032613, GO:0005141, GO:1905571, GO:0004920, GO:0102811, GO:…	ESS247835
bmo-miR-10-5p	GO:0043259, GO:0019969, GO:0071612, GO:0032613, GO:0005141, GO:1905571, GO:0004920, GO:0102811, GO:0102967, GO:0102969, GO:0102968, GO:0047088, GO:0009258, GO:0009257, GO:0009256, GO:0050579, GO:0032653, GO:0102068, GO:0050597, GO:0050639, GO:0071658, GO:0140105, GO:0030779, GO:0032733, GO:0032693, GO:0043259, GO:0019969, GO:0071612, GO:0032613, GO:0005141, GO:1905571, GO:0004920, GO:0102811, GO:…	ESS247835
bmo-miR-10-5p	GO:0043259, GO:0019969, GO:0071612, GO:0032613, GO:0005141, GO:1905571, GO:0004920, GO:0102811, GO:0102967, GO:0102969, GO:0102968, GO:0047088, GO:0009258, GO:0009257, GO:0009256, GO:0050579, GO:0032653, GO:0102068, GO:0050597, GO:0050639, GO:0071658, GO:0140105, GO:0030779, GO:0032733, GO:0032693, GO:0043259, GO:0019969, GO:0071612, GO:0032613, GO:0005141, GO:1905571, GO:0004920, GO:0102811, GO:…	ESS247835
bmo-miR-10-5p	GO:0043259, GO:0019969, GO:0071612, GO:0032613, GO:0005141, GO:1905571, GO:0004920, GO:0102811, GO:0102967, GO:0102969, GO:0102968, GO:0047088, GO:0009258, GO:0009257, GO:0009256, GO:0050579, GO:0032653, GO:0102068, GO:0050597, GO:0050639, GO:0071658, GO:0140105, GO:0030779, GO:0032733, GO:0032693, GO:0043259, GO:0019969, GO:0071612, GO:0032613, GO:0005141, GO:1905571, GO:0004920, GO:0102811, GO:…	ESS247835
bmo-miR-10-5p	GO:0043259, GO:0019969, GO:0071612, GO:0032613, GO:0005141, GO:1905571, GO:0004920, GO:0102811, GO:0102967, GO:0102969, GO:0102968, GO:0047088, GO:0009258, GO:0009257, GO:0009256, GO:0050579, GO:0032653, GO:0102068, GO:0050597, GO:0050639, GO:0071658, GO:0140105, GO:0030779, GO:0032733, GO:0032693, GO:0043259, GO:0019969, GO:0071612, GO:0032613, GO:0005141, GO:1905571, GO:0004920, GO:0102811, GO:…	ESS247835
bmo-miR-10-5p	GO:0043259, GO:0019969, GO:0071612, GO:0032613, GO:0005141, GO:1905571, GO:0004920, GO:0102811, GO:0102967, GO:0102969, GO:0102968, GO:0047088, GO:0009258, GO:0009257, GO:0009256, GO:0050579, GO:0032653, GO:0102068, GO:0050597, GO:0050639, GO:0071658, GO:0140105, GO:0030779, GO:0032733, GO:0032693, GO:0043259, GO:0019969, GO:0071612, GO:0032613, GO:0005141, GO:1905571, GO:0004920, GO:0102811, GO:…	ESS247835
bmo-miR-10-5p	GO:0043259, GO:0019969, GO:0071612, GO:0032613, GO:0005141, GO:1905571, GO:0004920, GO:0102811, GO:0102967, GO:0102969, GO:0102968, GO:0047088, GO:0009258, GO:0009257, GO:0009256, GO:0050579, GO:0032653, GO:0102068, GO:0050597, GO:0050639, GO:0071658, GO:0140105, GO:0030779, GO:0032733, GO:0032693, GO:0043259, GO:0019969, GO:0071612, GO:0032613, GO:0005141, GO:1905571, GO:0004920, GO:0102811, GO:…	ESS247835
bmo-miR-10-5p	GO:0043259, GO:0019969, GO:0071612, GO:0032613, GO:0005141, GO:1905571, GO:0004920, GO:0102811, GO:0102967, GO:0102969, GO:0102968, GO:0047088, GO:0009258, GO:0009257, GO:0009256, GO:0050579, GO:0032653, GO:0102068, GO:0050597, GO:0050639, GO:0071658, GO:0140105, GO:0030779, GO:0032733, GO:0032693, GO:0043259, GO:0019969, GO:0071612, GO:0032613, GO:0005141, GO:1905571, GO:0004920, GO:0102811, GO:…	ESS247835
bmo-miR-10-5p	GO:0043259, GO:0019969, GO:0071612, GO:0032613, GO:0005141, GO:1905571, GO:0004920, GO:0102811, GO:0102967, GO:0102969, GO:0102968, GO:0047088, GO:0009258, GO:0009257, GO:0009256, GO:0050579, GO:0032653, GO:0102068, GO:0050597, GO:0050639, GO:0071658, GO:0140105, GO:0030779, GO:0032733, GO:0032693, GO:0043259, GO:0019969, GO:0071612, GO:0032613, GO:0005141, GO:1905571, GO:0004920, GO:0102811, GO:…	ESS247835
bmo-miR-10-5p	GO:0043259, GO:0019969, GO:0071612, GO:0032613, GO:0005141, GO:1905571, GO:0004920, GO:0102811, GO:0102967, GO:0102969, GO:0102968, GO:0047088, GO:0009258, GO:0009257, GO:0009256, GO:0050579, GO:0032653, GO:0102068, GO:0050597, GO:0050639, GO:0071658, GO:0140105, GO:0030779, GO:0032733, GO:0032693, GO:0043259, GO:0019969, GO:0071612, GO:0032613, GO:0005141, GO:1905571, GO:0004920, GO:0102811, GO:…	ESS247835
bmo-miR-10-5p	GO:0043259, GO:0019969, GO:0071612, GO:0032613, GO:0005141, GO:1905571, GO:0004920, GO:0102811, GO:0102967, GO:0102969, GO:0102968, GO:0047088, GO:0009258, GO:0009257, GO:0009256, GO:0050579, GO:0032653, GO:0102068, GO:0050597, GO:0050639, GO:0071658, GO:0140105, GO:0030779, GO:0032733, GO:0032693, GO:0043259, GO:0019969, GO:0071612, GO:0032613, GO:0005141, GO:1905571, GO:0004920, GO:0102811, GO:…	ESS247835
bmo-miR-10-5p	GO:0043259, GO:0019969, GO:0071612, GO:0032613, GO:0005141, GO:1905571, GO:0004920, GO:0102811, GO:0102967, GO:0102969, GO:0102968, GO:0047088, GO:0009258, GO:0009257, GO:0009256, GO:0050579, GO:0032653, GO:0102068, GO:0050597, GO:0050639, GO:0071658, GO:0140105, GO:0030779, GO:0032733, GO:0032693, GO:0043259, GO:0019969, GO:0071612, GO:0032613, GO:0005141, GO:1905571, GO:0004920, GO:0102811, GO:…	ESS247835
bmo-miR-10-5p	GO:0043259, GO:0019969, GO:0071612, GO:0032613, GO:0005141, GO:1905571, GO:0004920, GO:0102811, GO:0102967, GO:0102969, GO:0102968, GO:0047088, GO:0009258, GO:0009257, GO:0009256, GO:0050579, GO:0032653, GO:0102068, GO:0050597, GO:0050639, GO:0071658, GO:0140105, GO:0030779, GO:0032733, GO:0032693, GO:0043259, GO:0019969, GO:0071612, GO:0032613, GO:0005141, GO:1905571, GO:0004920, GO:0102811, GO:…	ESS247835
bmo-miR-10-5p	GO:0043259, GO:0019969, GO:0071612, GO:0032613, GO:0005141, GO:1905571, GO:0004920, GO:0102811, GO:0102967, GO:0102969, GO:0102968, GO:0047088, GO:0009258, GO:0009257, GO:0009256, GO:0050579, GO:0032653, GO:0102068, GO:0050597, GO:0050639, GO:0071658, GO:0140105, GO:0030779, GO:0032733, GO:0032693, GO:0043259, GO:0019969, GO:0071612, GO:0032613, GO:0005141, GO:1905571, GO:0004920, GO:0102811, GO:…	ESS247835
bmo-miR-10-5p	GO:0043259, GO:0019969, GO:0071612, GO:0032613, GO:0005141, GO:1905571, GO:0004920, GO:0102811, GO:0102967, GO:0102969, GO:0102968, GO:0047088, GO:0009258, GO:0009257, GO:0009256, GO:0050579, GO:0032653, GO:0102068, GO:0050597, GO:0050639, GO:0071658, GO:0140105, GO:0030779, GO:0032733, GO:0032693, GO:0043259, GO:0019969, GO:0071612, GO:0032613, GO:0005141, GO:1905571, GO:0004920, GO:0102811, GO:…	ESS247835
bmo-miR-10-5p	GO:0043259, GO:0019969, GO:0071612, GO:0032613, GO:0005141, GO:1905571, GO:0004920, GO:0102811, GO:0102967, GO:0102969, GO:0102968, GO:0047088, GO:0009258, GO:0009257, GO:0009256, GO:0050579, GO:0032653, GO:0102068, GO:0050597, GO:0050639, GO:0071658, GO:0140105, GO:0030779, GO:0032733, GO:0032693, GO:0043259, GO:0019969, GO:0071612, GO:0032613, GO:0005141, GO:1905571, GO:0004920, GO:0102811, GO:…	ESS247835
bmo-miR-10-5p	GO:0043259, GO:0019969, GO:0071612, GO:0032613, GO:0005141, GO:1905571, GO:0004920, GO:0102811, GO:0102967, GO:0102969, GO:0102968, GO:0047088, GO:0009258, GO:0009257, GO:0009256, GO:0050579, GO:0032653, GO:0102068, GO:0050597, GO:0050639, GO:0071658, GO:0140105, GO:0030779, GO:0032733, GO:0032693, GO:0043259, GO:0019969, GO:0071612, GO:0032613, GO:0005141, GO:1905571, GO:0004920, GO:0102811, GO:…	ESS247835
bmo-miR-10-5p	GO:0043259, GO:0019969, GO:0071612, GO:0032613, GO:0005141, GO:1905571, GO:0004920, GO:0102811, GO:0102967, GO:0102969, GO:0102968, GO:0047088, GO:0009258, GO:0009257, GO:0009256, GO:0050579, GO:0032653, GO:0102068, GO:0050597, GO:0050639, GO:0071658, GO:0140105, GO:0030779, GO:0032733, GO:0032693, GO:0043259, GO:0019969, GO:0071612, GO:0032613, GO:0005141, GO:1905571, GO:0004920, GO:0102811, GO:…	ESS247835
bmo-miR-10-5p	GO:0043259, GO:0019969, GO:0071612, GO:0032613, GO:0005141, GO:1905571, GO:0004920, GO:0102811, GO:0102967, GO:0102969, GO:0102968, GO:0047088, GO:0009258, GO:0009257, GO:0009256, GO:0050579, GO:0032653, GO:0102068, GO:0050597, GO:0050639, GO:0071658, GO:0140105, GO:0030779, GO:0032733, GO:0032693, GO:0043259, GO:0019969, GO:0071612, GO:0032613, GO:0005141, GO:1905571, GO:0004920, GO:0102811, GO:…	ESS247835
bta-miR-10a	GO:0045558, GO:0045558	ESS247835
bta-miR-10b	GO:0050597, GO:0045559, GO:0004291, GO:0050597, GO:0045559, GO:0004291	ESS247835
bta-miR-10b	GO:0050597, GO:0045559, GO:0004291, GO:0050597, GO:0045559, GO:0004291	ESS247835
bta-miR-10b	GO:0050597, GO:0045559, GO:0004291, GO:0050597, GO:0045559, GO:0004291	ESS247835
ccr-miR-10b	GO:0048020, GO:0043880, GO:0050597, GO:0045559, GO:0004291, GO:0048020, GO:0043880, GO:0050597, GO:0045559, GO:0004291	ESS247835
ccr-miR-10b	GO:0048020, GO:0043880, GO:0050597, GO:0045559, GO:0004291, GO:0048020, GO:0043880, GO:0050597, GO:0045559, GO:0004291	ESS247835
ccr-miR-10b	GO:0048020, GO:0043880, GO:0050597, GO:0045559, GO:0004291, GO:0048020, GO:0043880, GO:0050597, GO:0045559, GO:0004291	ESS247835
ccr-miR-10b	GO:0048020, GO:0043880, GO:0050597, GO:0045559, GO:0004291, GO:0048020, GO:0043880, GO:0050597, GO:0045559, GO:0004291	ESS247835
ccr-miR-10b	GO:0048020, GO:0043880, GO:0050597, GO:0045559, GO:0004291, GO:0048020, GO:0043880, GO:0050597, GO:0045559, GO:0004291	ESS247835
ccr-miR-10c	GO:0048020, GO:0043880, GO:0048020, GO:0043880	ESS247835
ccr-miR-10c	GO:0048020, GO:0043880, GO:0048020, GO:0043880	ESS247835
cfa-miR-10a	GO:0008825, GO:0045558, GO:0008825, GO:0045558	ESS247835
cfa-miR-10a	GO:0008825, GO:0045558, GO:0008825, GO:0045558	ESS247835
cfa-miR-10b	GO:0008825, GO:0050597, GO:0045559, GO:0004291, GO:0008825, GO:0050597, GO:0045559, GO:0004291	ESS247835
cfa-miR-10b	GO:0008825, GO:0050597, GO:0045559, GO:0004291, GO:0008825, GO:0050597, GO:0045559, GO:0004291	ESS247835
cfa-miR-10b	GO:0008825, GO:0050597, GO:0045559, GO:0004291, GO:0008825, GO:0050597, GO:0045559, GO:0004291	ESS247835
cfa-miR-10b	GO:0008825, GO:0050597, GO:0045559, GO:0004291, GO:0008825, GO:0050597, GO:0045559, GO:0004291	ESS247835
cgr-miR-10a-5p	GO:0045558, GO:0045558	ESS247835
cgr-miR-10b-5p	GO:0050597, GO:0045559, GO:0004291, GO:0050597, GO:0045559, GO:0004291	ESS247835
cgr-miR-10b-5p	GO:0050597, GO:0045559, GO:0004291, GO:0050597, GO:0045559, GO:0004291	ESS247835
cgr-miR-10b-5p	GO:0050597, GO:0045559, GO:0004291, GO:0050597, GO:0045559, GO:0004291	ESS247835
chi-miR-10a-5p	GO:0043847, GO:0033814, GO:0051903, GO:0045558, GO:0043847, GO:0033814, GO:0051903, GO:0045558	ESS247835
chi-miR-10a-5p	GO:0043847, GO:0033814, GO:0051903, GO:0045558, GO:0043847, GO:0033814, GO:0051903, GO:0045558	ESS247835
chi-miR-10a-5p	GO:0043847, GO:0033814, GO:0051903, GO:0045558, GO:0043847, GO:0033814, GO:0051903, GO:0045558	ESS247835
chi-miR-10a-5p	GO:0043847, GO:0033814, GO:0051903, GO:0045558, GO:0043847, GO:0033814, GO:0051903, GO:0045558	ESS247835
chi-miR-10b-5p	GO:0043847, GO:0033814, GO:0050597, GO:0051903, GO:0045559, GO:0004291, GO:0043847, GO:0033814, GO:0050597, GO:0051903, GO:0045559, GO:0004291	ESS247835
chi-miR-10b-5p	GO:0043847, GO:0033814, GO:0050597, GO:0051903, GO:0045559, GO:0004291, GO:0043847, GO:0033814, GO:0050597, GO:0051903, GO:0045559, GO:0004291	ESS247835
chi-miR-10b-5p	GO:0043847, GO:0033814, GO:0050597, GO:0051903, GO:0045559, GO:0004291, GO:0043847, GO:0033814, GO:0050597, GO:0051903, GO:0045559, GO:0004291	ESS247835
chi-miR-10b-5p	GO:0043847, GO:0033814, GO:0050597, GO:0051903, GO:0045559, GO:0004291, GO:0043847, GO:0033814, GO:0050597, GO:0051903, GO:0045559, GO:0004291	ESS247835
chi-miR-10b-5p	GO:0043847, GO:0033814, GO:0050597, GO:0051903, GO:0045559, GO:0004291, GO:0043847, GO:0033814, GO:0050597, GO:0051903, GO:0045559, GO:0004291	ESS247835
chi-miR-10b-5p	GO:0043847, GO:0033814, GO:0050597, GO:0051903, GO:0045559, GO:0004291, GO:0043847, GO:0033814, GO:0050597, GO:0051903, GO:0045559, GO:0004291	ESS247835
cja-miR-10a	GO:0045558, GO:0045558	ESS247835
cja-miR-10b	GO:0050597, GO:0045559, GO:0004291, GO:0050597, GO:0045559, GO:0004291	ESS247835
cja-miR-10b	GO:0050597, GO:0045559, GO:0004291, GO:0050597, GO:0045559, GO:0004291	ESS247835
cja-miR-10b	GO:0050597, GO:0045559, GO:0004291, GO:0050597, GO:0045559, GO:0004291	ESS247835
cli-miR-10a-5p	GO:0045558, GO:0045558	ESS247835
cli-miR-10b-5p	GO:0050597, GO:0045559, GO:0004291, GO:0050597, GO:0045559, GO:0004291	ESS247835
cli-miR-10b-5p	GO:0050597, GO:0045559, GO:0004291, GO:0050597, GO:0045559, GO:0004291	ESS247835
cli-miR-10b-5p	GO:0050597, GO:0045559, GO:0004291, GO:0050597, GO:0045559, GO:0004291	ESS247835
cpi-miR-10a-5p	GO:0045558, GO:0045558	ESS247835
cpi-miR-10b-5p	GO:0050597, GO:0045559, GO:0004291, GO:0050597, GO:0045559, GO:0004291	ESS247835
cpi-miR-10b-5p	GO:0050597, GO:0045559, GO:0004291, GO:0050597, GO:0045559, GO:0004291	ESS247835
cpi-miR-10b-5p	GO:0050597, GO:0045559, GO:0004291, GO:0050597, GO:0045559, GO:0004291	ESS247835
cpo-miR-10a-5p	GO:0045558, GO:0045558	ESS247835
cpo-miR-10b-5p	GO:0050597, GO:0045559, GO:0004291, GO:0050597, GO:0045559, GO:0004291	ESS247835
cpo-miR-10b-5p	GO:0050597, GO:0045559, GO:0004291, GO:0050597, GO:0045559, GO:0004291	ESS247835
cpo-miR-10b-5p	GO:0050597, GO:0045559, GO:0004291, GO:0050597, GO:0045559, GO:0004291	ESS247835
cqu-miR-10-3p	GO:0043259, GO:0019969, GO:0071612, GO:0032613, GO:0005141, GO:1905571, GO:0004920, GO:0102811, GO:0102967, GO:0102969, GO:0102968, GO:0047088, GO:0009258, GO:0009257, GO:0009256, GO:0050579, GO:0032653, GO:0102068, GO:0050597, GO:0050639, GO:0071658, GO:0140105, GO:0030779, GO:0032733, GO:0032693, GO:0043259, GO:0019969, GO:0071612, GO:0032613, GO:0005141, GO:1905571, GO:0004920, GO:0102811, GO:…	ESS247835
cqu-miR-10-3p	GO:0043259, GO:0019969, GO:0071612, GO:0032613, GO:0005141, GO:1905571, GO:0004920, GO:0102811, GO:0102967, GO:0102969, GO:0102968, GO:0047088, GO:0009258, GO:0009257, GO:0009256, GO:0050579, GO:0032653, GO:0102068, GO:0050597, GO:0050639, GO:0071658, GO:0140105, GO:0030779, GO:0032733, GO:0032693, GO:0043259, GO:0019969, GO:0071612, GO:0032613, GO:0005141, GO:1905571, GO:0004920, GO:0102811, GO:…	ESS247835
cqu-miR-10-3p	GO:0043259, GO:0019969, GO:0071612, GO:0032613, GO:0005141, GO:1905571, GO:0004920, GO:0102811, GO:0102967, GO:0102969, GO:0102968, GO:0047088, GO:0009258, GO:0009257, GO:0009256, GO:0050579, GO:0032653, GO:0102068, GO:0050597, GO:0050639, GO:0071658, GO:0140105, GO:0030779, GO:0032733, GO:0032693, GO:0043259, GO:0019969, GO:0071612, GO:0032613, GO:0005141, GO:1905571, GO:0004920, GO:0102811, GO:…	ESS247835
cqu-miR-10-3p	GO:0043259, GO:0019969, GO:0071612, GO:0032613, GO:0005141, GO:1905571, GO:0004920, GO:0102811, GO:0102967, GO:0102969, GO:0102968, GO:0047088, GO:0009258, GO:0009257, GO:0009256, GO:0050579, GO:0032653, GO:0102068, GO:0050597, GO:0050639, GO:0071658, GO:0140105, GO:0030779, GO:0032733, GO:0032693, GO:0043259, GO:0019969, GO:0071612, GO:0032613, GO:0005141, GO:1905571, GO:0004920, GO:0102811, GO:…	ESS247835
cqu-miR-10-3p	GO:0043259, GO:0019969, GO:0071612, GO:0032613, GO:0005141, GO:1905571, GO:0004920, GO:0102811, GO:0102967, GO:0102969, GO:0102968, GO:0047088, GO:0009258, GO:0009257, GO:0009256, GO:0050579, GO:0032653, GO:0102068, GO:0050597, GO:0050639, GO:0071658, GO:0140105, GO:0030779, GO:0032733, GO:0032693, GO:0043259, GO:0019969, GO:0071612, GO:0032613, GO:0005141, GO:1905571, GO:0004920, GO:0102811, GO:…	ESS247835
cqu-miR-10-3p	GO:0043259, GO:0019969, GO:0071612, GO:0032613, GO:0005141, GO:1905571, GO:0004920, GO:0102811, GO:0102967, GO:0102969, GO:0102968, GO:0047088, GO:0009258, GO:0009257, GO:0009256, GO:0050579, GO:0032653, GO:0102068, GO:0050597, GO:0050639, GO:0071658, GO:0140105, GO:0030779, GO:0032733, GO:0032693, GO:0043259, GO:0019969, GO:0071612, GO:0032613, GO:0005141, GO:1905571, GO:0004920, GO:0102811, GO:…	ESS247835
cqu-miR-10-3p	GO:0043259, GO:0019969, GO:0071612, GO:0032613, GO:0005141, GO:1905571, GO:0004920, GO:0102811, GO:0102967, GO:0102969, GO:0102968, GO:0047088, GO:0009258, GO:0009257, GO:0009256, GO:0050579, GO:0032653, GO:0102068, GO:0050597, GO:0050639, GO:0071658, GO:0140105, GO:0030779, GO:0032733, GO:0032693, GO:0043259, GO:0019969, GO:0071612, GO:0032613, GO:0005141, GO:1905571, GO:0004920, GO:0102811, GO:…	ESS247835
cqu-miR-10-3p	GO:0043259, GO:0019969, GO:0071612, GO:0032613, GO:0005141, GO:1905571, GO:0004920, GO:0102811, GO:0102967, GO:0102969, GO:0102968, GO:0047088, GO:0009258, GO:0009257, GO:0009256, GO:0050579, GO:0032653, GO:0102068, GO:0050597, GO:0050639, GO:0071658, GO:0140105, GO:0030779, GO:0032733, GO:0032693, GO:0043259, GO:0019969, GO:0071612, GO:0032613, GO:0005141, GO:1905571, GO:0004920, GO:0102811, GO:…	ESS247835
cqu-miR-10-3p	GO:0043259, GO:0019969, GO:0071612, GO:0032613, GO:0005141, GO:1905571, GO:0004920, GO:0102811, GO:0102967, GO:0102969, GO:0102968, GO:0047088, GO:0009258, GO:0009257, GO:0009256, GO:0050579, GO:0032653, GO:0102068, GO:0050597, GO:0050639, GO:0071658, GO:0140105, GO:0030779, GO:0032733, GO:0032693, GO:0043259, GO:0019969, GO:0071612, GO:0032613, GO:0005141, GO:1905571, GO:0004920, GO:0102811, GO:…	ESS247835
cqu-miR-10-3p	GO:0043259, GO:0019969, GO:0071612, GO:0032613, GO:0005141, GO:1905571, GO:0004920, GO:0102811, GO:0102967, GO:0102969, GO:0102968, GO:0047088, GO:0009258, GO:0009257, GO:0009256, GO:0050579, GO:0032653, GO:0102068, GO:0050597, GO:0050639, GO:0071658, GO:0140105, GO:0030779, GO:0032733, GO:0032693, GO:0043259, GO:0019969, GO:0071612, GO:0032613, GO:0005141, GO:1905571, GO:0004920, GO:0102811, GO:…	ESS247835
cqu-miR-10-3p	GO:0043259, GO:0019969, GO:0071612, GO:0032613, GO:0005141, GO:1905571, GO:0004920, GO:0102811, GO:0102967, GO:0102969, GO:0102968, GO:0047088, GO:0009258, GO:0009257, GO:0009256, GO:0050579, GO:0032653, GO:0102068, GO:0050597, GO:0050639, GO:0071658, GO:0140105, GO:0030779, GO:0032733, GO:0032693, GO:0043259, GO:0019969, GO:0071612, GO:0032613, GO:0005141, GO:1905571, GO:0004920, GO:0102811, GO:…	ESS247835
cqu-miR-10-3p	GO:0043259, GO:0019969, GO:0071612, GO:0032613, GO:0005141, GO:1905571, GO:0004920, GO:0102811, GO:0102967, GO:0102969, GO:0102968, GO:0047088, GO:0009258, GO:0009257, GO:0009256, GO:0050579, GO:0032653, GO:0102068, GO:0050597, GO:0050639, GO:0071658, GO:0140105, GO:0030779, GO:0032733, GO:0032693, GO:0043259, GO:0019969, GO:0071612, GO:0032613, GO:0005141, GO:1905571, GO:0004920, GO:0102811, GO:…	ESS247835
cqu-miR-10-3p	GO:0043259, GO:0019969, GO:0071612, GO:0032613, GO:0005141, GO:1905571, GO:0004920, GO:0102811, GO:0102967, GO:0102969, GO:0102968, GO:0047088, GO:0009258, GO:0009257, GO:0009256, GO:0050579, GO:0032653, GO:0102068, GO:0050597, GO:0050639, GO:0071658, GO:0140105, GO:0030779, GO:0032733, GO:0032693, GO:0043259, GO:0019969, GO:0071612, GO:0032613, GO:0005141, GO:1905571, GO:0004920, GO:0102811, GO:…	ESS247835
cqu-miR-10-3p	GO:0043259, GO:0019969, GO:0071612, GO:0032613, GO:0005141, GO:1905571, GO:0004920, GO:0102811, GO:0102967, GO:0102969, GO:0102968, GO:0047088, GO:0009258, GO:0009257, GO:0009256, GO:0050579, GO:0032653, GO:0102068, GO:0050597, GO:0050639, GO:0071658, GO:0140105, GO:0030779, GO:0032733, GO:0032693, GO:0043259, GO:0019969, GO:0071612, GO:0032613, GO:0005141, GO:1905571, GO:0004920, GO:0102811, GO:…	ESS247835
cqu-miR-10-3p	GO:0043259, GO:0019969, GO:0071612, GO:0032613, GO:0005141, GO:1905571, GO:0004920, GO:0102811, GO:0102967, GO:0102969, GO:0102968, GO:0047088, GO:0009258, GO:0009257, GO:0009256, GO:0050579, GO:0032653, GO:0102068, GO:0050597, GO:0050639, GO:0071658, GO:0140105, GO:0030779, GO:0032733, GO:0032693, GO:0043259, GO:0019969, GO:0071612, GO:0032613, GO:0005141, GO:1905571, GO:0004920, GO:0102811, GO:…	ESS247835
cqu-miR-10-3p	GO:0043259, GO:0019969, GO:0071612, GO:0032613, GO:0005141, GO:1905571, GO:0004920, GO:0102811, GO:0102967, GO:0102969, GO:0102968, GO:0047088, GO:0009258, GO:0009257, GO:0009256, GO:0050579, GO:0032653, GO:0102068, GO:0050597, GO:0050639, GO:0071658, GO:0140105, GO:0030779, GO:0032733, GO:0032693, GO:0043259, GO:0019969, GO:0071612, GO:0032613, GO:0005141, GO:1905571, GO:0004920, GO:0102811, GO:…	ESS247835
cqu-miR-10-3p	GO:0043259, GO:0019969, GO:0071612, GO:0032613, GO:0005141, GO:1905571, GO:0004920, GO:0102811, GO:0102967, GO:0102969, GO:0102968, GO:0047088, GO:0009258, GO:0009257, GO:0009256, GO:0050579, GO:0032653, GO:0102068, GO:0050597, GO:0050639, GO:0071658, GO:0140105, GO:0030779, GO:0032733, GO:0032693, GO:0043259, GO:0019969, GO:0071612, GO:0032613, GO:0005141, GO:1905571, GO:0004920, GO:0102811, GO:…	ESS247835
cqu-miR-10-3p	GO:0043259, GO:0019969, GO:0071612, GO:0032613, GO:0005141, GO:1905571, GO:0004920, GO:0102811, GO:0102967, GO:0102969, GO:0102968, GO:0047088, GO:0009258, GO:0009257, GO:0009256, GO:0050579, GO:0032653, GO:0102068, GO:0050597, GO:0050639, GO:0071658, GO:0140105, GO:0030779, GO:0032733, GO:0032693, GO:0043259, GO:0019969, GO:0071612, GO:0032613, GO:0005141, GO:1905571, GO:0004920, GO:0102811, GO:…	ESS247835
cqu-miR-10-3p	GO:0043259, GO:0019969, GO:0071612, GO:0032613, GO:0005141, GO:1905571, GO:0004920, GO:0102811, GO:0102967, GO:0102969, GO:0102968, GO:0047088, GO:0009258, GO:0009257, GO:0009256, GO:0050579, GO:0032653, GO:0102068, GO:0050597, GO:0050639, GO:0071658, GO:0140105, GO:0030779, GO:0032733, GO:0032693, GO:0043259, GO:0019969, GO:0071612, GO:0032613, GO:0005141, GO:1905571, GO:0004920, GO:0102811, GO:…	ESS247835
cqu-miR-10-3p	GO:0043259, GO:0019969, GO:0071612, GO:0032613, GO:0005141, GO:1905571, GO:0004920, GO:0102811, GO:0102967, GO:0102969, GO:0102968, GO:0047088, GO:0009258, GO:0009257, GO:0009256, GO:0050579, GO:0032653, GO:0102068, GO:0050597, GO:0050639, GO:0071658, GO:0140105, GO:0030779, GO:0032733, GO:0032693, GO:0043259, GO:0019969, GO:0071612, GO:0032613, GO:0005141, GO:1905571, GO:0004920, GO:0102811, GO:…	ESS247835
cqu-miR-10-3p	GO:0043259, GO:0019969, GO:0071612, GO:0032613, GO:0005141, GO:1905571, GO:0004920, GO:0102811, GO:0102967, GO:0102969, GO:0102968, GO:0047088, GO:0009258, GO:0009257, GO:0009256, GO:0050579, GO:0032653, GO:0102068, GO:0050597, GO:0050639, GO:0071658, GO:0140105, GO:0030779, GO:0032733, GO:0032693, GO:0043259, GO:0019969, GO:0071612, GO:0032613, GO:0005141, GO:1905571, GO:0004920, GO:0102811, GO:…	ESS247835
cqu-miR-10-3p	GO:0043259, GO:0019969, GO:0071612, GO:0032613, GO:0005141, GO:1905571, GO:0004920, GO:0102811, GO:0102967, GO:0102969, GO:0102968, GO:0047088, GO:0009258, GO:0009257, GO:0009256, GO:0050579, GO:0032653, GO:0102068, GO:0050597, GO:0050639, GO:0071658, GO:0140105, GO:0030779, GO:0032733, GO:0032693, GO:0043259, GO:0019969, GO:0071612, GO:0032613, GO:0005141, GO:1905571, GO:0004920, GO:0102811, GO:…	ESS247835
cqu-miR-10-3p	GO:0043259, GO:0019969, GO:0071612, GO:0032613, GO:0005141, GO:1905571, GO:0004920, GO:0102811, GO:0102967, GO:0102969, GO:0102968, GO:0047088, GO:0009258, GO:0009257, GO:0009256, GO:0050579, GO:0032653, GO:0102068, GO:0050597, GO:0050639, GO:0071658, GO:0140105, GO:0030779, GO:0032733, GO:0032693, GO:0043259, GO:0019969, GO:0071612, GO:0032613, GO:0005141, GO:1905571, GO:0004920, GO:0102811, GO:…	ESS247835
cqu-miR-10-3p	GO:0043259, GO:0019969, GO:0071612, GO:0032613, GO:0005141, GO:1905571, GO:0004920, GO:0102811, GO:0102967, GO:0102969, GO:0102968, GO:0047088, GO:0009258, GO:0009257, GO:0009256, GO:0050579, GO:0032653, GO:0102068, GO:0050597, GO:0050639, GO:0071658, GO:0140105, GO:0030779, GO:0032733, GO:0032693, GO:0043259, GO:0019969, GO:0071612, GO:0032613, GO:0005141, GO:1905571, GO:0004920, GO:0102811, GO:…	ESS247835
cqu-miR-10-3p	GO:0043259, GO:0019969, GO:0071612, GO:0032613, GO:0005141, GO:1905571, GO:0004920, GO:0102811, GO:0102967, GO:0102969, GO:0102968, GO:0047088, GO:0009258, GO:0009257, GO:0009256, GO:0050579, GO:0032653, GO:0102068, GO:0050597, GO:0050639, GO:0071658, GO:0140105, GO:0030779, GO:0032733, GO:0032693, GO:0043259, GO:0019969, GO:0071612, GO:0032613, GO:0005141, GO:1905571, GO:0004920, GO:0102811, GO:…	ESS247835
cqu-miR-10-5p	GO:0043259, GO:0019969, GO:0071612, GO:0032613, GO:0005141, GO:1905571, GO:0004920, GO:0102811, GO:0102967, GO:0102969, GO:0102968, GO:0047088, GO:0009258, GO:0009257, GO:0009256, GO:0050579, GO:0032653, GO:0102068, GO:0050597, GO:0050639, GO:0071658, GO:0140105, GO:0030779, GO:0032733, GO:0032693, GO:0043259, GO:0019969, GO:0071612, GO:0032613, GO:0005141, GO:1905571, GO:0004920, GO:0102811, GO:…	ESS247835
cqu-miR-10-5p	GO:0043259, GO:0019969, GO:0071612, GO:0032613, GO:0005141, GO:1905571, GO:0004920, GO:0102811, GO:0102967, GO:0102969, GO:0102968, GO:0047088, GO:0009258, GO:0009257, GO:0009256, GO:0050579, GO:0032653, GO:0102068, GO:0050597, GO:0050639, GO:0071658, GO:0140105, GO:0030779, GO:0032733, GO:0032693, GO:0043259, GO:0019969, GO:0071612, GO:0032613, GO:0005141, GO:1905571, GO:0004920, GO:0102811, GO:…	ESS247835
cqu-miR-10-5p	GO:0043259, GO:0019969, GO:0071612, GO:0032613, GO:0005141, GO:1905571, GO:0004920, GO:0102811, GO:0102967, GO:0102969, GO:0102968, GO:0047088, GO:0009258, GO:0009257, GO:0009256, GO:0050579, GO:0032653, GO:0102068, GO:0050597, GO:0050639, GO:0071658, GO:0140105, GO:0030779, GO:0032733, GO:0032693, GO:0043259, GO:0019969, GO:0071612, GO:0032613, GO:0005141, GO:1905571, GO:0004920, GO:0102811, GO:…	ESS247835
cqu-miR-10-5p	GO:0043259, GO:0019969, GO:0071612, GO:0032613, GO:0005141, GO:1905571, GO:0004920, GO:0102811, GO:0102967, GO:0102969, GO:0102968, GO:0047088, GO:0009258, GO:0009257, GO:0009256, GO:0050579, GO:0032653, GO:0102068, GO:0050597, GO:0050639, GO:0071658, GO:0140105, GO:0030779, GO:0032733, GO:0032693, GO:0043259, GO:0019969, GO:0071612, GO:0032613, GO:0005141, GO:1905571, GO:0004920, GO:0102811, GO:…	ESS247835
cqu-miR-10-5p	GO:0043259, GO:0019969, GO:0071612, GO:0032613, GO:0005141, GO:1905571, GO:0004920, GO:0102811, GO:0102967, GO:0102969, GO:0102968, GO:0047088, GO:0009258, GO:0009257, GO:0009256, GO:0050579, GO:0032653, GO:0102068, GO:0050597, GO:0050639, GO:0071658, GO:0140105, GO:0030779, GO:0032733, GO:0032693, GO:0043259, GO:0019969, GO:0071612, GO:0032613, GO:0005141, GO:1905571, GO:0004920, GO:0102811, GO:…	ESS247835
cqu-miR-10-5p	GO:0043259, GO:0019969, GO:0071612, GO:0032613, GO:0005141, GO:1905571, GO:0004920, GO:0102811, GO:0102967, GO:0102969, GO:0102968, GO:0047088, GO:0009258, GO:0009257, GO:0009256, GO:0050579, GO:0032653, GO:0102068, GO:0050597, GO:0050639, GO:0071658, GO:0140105, GO:0030779, GO:0032733, GO:0032693, GO:0043259, GO:0019969, GO:0071612, GO:0032613, GO:0005141, GO:1905571, GO:0004920, GO:0102811, GO:…	ESS247835
cqu-miR-10-5p	GO:0043259, GO:0019969, GO:0071612, GO:0032613, GO:0005141, GO:1905571, GO:0004920, GO:0102811, GO:0102967, GO:0102969, GO:0102968, GO:0047088, GO:0009258, GO:0009257, GO:0009256, GO:0050579, GO:0032653, GO:0102068, GO:0050597, GO:0050639, GO:0071658, GO:0140105, GO:0030779, GO:0032733, GO:0032693, GO:0043259, GO:0019969, GO:0071612, GO:0032613, GO:0005141, GO:1905571, GO:0004920, GO:0102811, GO:…	ESS247835
cqu-miR-10-5p	GO:0043259, GO:0019969, GO:0071612, GO:0032613, GO:0005141, GO:1905571, GO:0004920, GO:0102811, GO:0102967, GO:0102969, GO:0102968, GO:0047088, GO:0009258, GO:0009257, GO:0009256, GO:0050579, GO:0032653, GO:0102068, GO:0050597, GO:0050639, GO:0071658, GO:0140105, GO:0030779, GO:0032733, GO:0032693, GO:0043259, GO:0019969, GO:0071612, GO:0032613, GO:0005141, GO:1905571, GO:0004920, GO:0102811, GO:…	ESS247835
cqu-miR-10-5p	GO:0043259, GO:0019969, GO:0071612, GO:0032613, GO:0005141, GO:1905571, GO:0004920, GO:0102811, GO:0102967, GO:0102969, GO:0102968, GO:0047088, GO:0009258, GO:0009257, GO:0009256, GO:0050579, GO:0032653, GO:0102068, GO:0050597, GO:0050639, GO:0071658, GO:0140105, GO:0030779, GO:0032733, GO:0032693, GO:0043259, GO:0019969, GO:0071612, GO:0032613, GO:0005141, GO:1905571, GO:0004920, GO:0102811, GO:…	ESS247835
cqu-miR-10-5p	GO:0043259, GO:0019969, GO:0071612, GO:0032613, GO:0005141, GO:1905571, GO:0004920, GO:0102811, GO:0102967, GO:0102969, GO:0102968, GO:0047088, GO:0009258, GO:0009257, GO:0009256, GO:0050579, GO:0032653, GO:0102068, GO:0050597, GO:0050639, GO:0071658, GO:0140105, GO:0030779, GO:0032733, GO:0032693, GO:0043259, GO:0019969, GO:0071612, GO:0032613, GO:0005141, GO:1905571, GO:0004920, GO:0102811, GO:…	ESS247835
cqu-miR-10-5p	GO:0043259, GO:0019969, GO:0071612, GO:0032613, GO:0005141, GO:1905571, GO:0004920, GO:0102811, GO:0102967, GO:0102969, GO:0102968, GO:0047088, GO:0009258, GO:0009257, GO:0009256, GO:0050579, GO:0032653, GO:0102068, GO:0050597, GO:0050639, GO:0071658, GO:0140105, GO:0030779, GO:0032733, GO:0032693, GO:0043259, GO:0019969, GO:0071612, GO:0032613, GO:0005141, GO:1905571, GO:0004920, GO:0102811, GO:…	ESS247835
cqu-miR-10-5p	GO:0043259, GO:0019969, GO:0071612, GO:0032613, GO:0005141, GO:1905571, GO:0004920, GO:0102811, GO:0102967, GO:0102969, GO:0102968, GO:0047088, GO:0009258, GO:0009257, GO:0009256, GO:0050579, GO:0032653, GO:0102068, GO:0050597, GO:0050639, GO:0071658, GO:0140105, GO:0030779, GO:0032733, GO:0032693, GO:0043259, GO:0019969, GO:0071612, GO:0032613, GO:0005141, GO:1905571, GO:0004920, GO:0102811, GO:…	ESS247835
cqu-miR-10-5p	GO:0043259, GO:0019969, GO:0071612, GO:0032613, GO:0005141, GO:1905571, GO:0004920, GO:0102811, GO:0102967, GO:0102969, GO:0102968, GO:0047088, GO:0009258, GO:0009257, GO:0009256, GO:0050579, GO:0032653, GO:0102068, GO:0050597, GO:0050639, GO:0071658, GO:0140105, GO:0030779, GO:0032733, GO:0032693, GO:0043259, GO:0019969, GO:0071612, GO:0032613, GO:0005141, GO:1905571, GO:0004920, GO:0102811, GO:…	ESS247835
cqu-miR-10-5p	GO:0043259, GO:0019969, GO:0071612, GO:0032613, GO:0005141, GO:1905571, GO:0004920, GO:0102811, GO:0102967, GO:0102969, GO:0102968, GO:0047088, GO:0009258, GO:0009257, GO:0009256, GO:0050579, GO:0032653, GO:0102068, GO:0050597, GO:0050639, GO:0071658, GO:0140105, GO:0030779, GO:0032733, GO:0032693, GO:0043259, GO:0019969, GO:0071612, GO:0032613, GO:0005141, GO:1905571, GO:0004920, GO:0102811, GO:…	ESS247835
cqu-miR-10-5p	GO:0043259, GO:0019969, GO:0071612, GO:0032613, GO:0005141, GO:1905571, GO:0004920, GO:0102811, GO:0102967, GO:0102969, GO:0102968, GO:0047088, GO:0009258, GO:0009257, GO:0009256, GO:0050579, GO:0032653, GO:0102068, GO:0050597, GO:0050639, GO:0071658, GO:0140105, GO:0030779, GO:0032733, GO:0032693, GO:0043259, GO:0019969, GO:0071612, GO:0032613, GO:0005141, GO:1905571, GO:0004920, GO:0102811, GO:…	ESS247835
cqu-miR-10-5p	GO:0043259, GO:0019969, GO:0071612, GO:0032613, GO:0005141, GO:1905571, GO:0004920, GO:0102811, GO:0102967, GO:0102969, GO:0102968, GO:0047088, GO:0009258, GO:0009257, GO:0009256, GO:0050579, GO:0032653, GO:0102068, GO:0050597, GO:0050639, GO:0071658, GO:0140105, GO:0030779, GO:0032733, GO:0032693, GO:0043259, GO:0019969, GO:0071612, GO:0032613, GO:0005141, GO:1905571, GO:0004920, GO:0102811, GO:…	ESS247835
cqu-miR-10-5p	GO:0043259, GO:0019969, GO:0071612, GO:0032613, GO:0005141, GO:1905571, GO:0004920, GO:0102811, GO:0102967, GO:0102969, GO:0102968, GO:0047088, GO:0009258, GO:0009257, GO:0009256, GO:0050579, GO:0032653, GO:0102068, GO:0050597, GO:0050639, GO:0071658, GO:0140105, GO:0030779, GO:0032733, GO:0032693, GO:0043259, GO:0019969, GO:0071612, GO:0032613, GO:0005141, GO:1905571, GO:0004920, GO:0102811, GO:…	ESS247835
cqu-miR-10-5p	GO:0043259, GO:0019969, GO:0071612, GO:0032613, GO:0005141, GO:1905571, GO:0004920, GO:0102811, GO:0102967, GO:0102969, GO:0102968, GO:0047088, GO:0009258, GO:0009257, GO:0009256, GO:0050579, GO:0032653, GO:0102068, GO:0050597, GO:0050639, GO:0071658, GO:0140105, GO:0030779, GO:0032733, GO:0032693, GO:0043259, GO:0019969, GO:0071612, GO:0032613, GO:0005141, GO:1905571, GO:0004920, GO:0102811, GO:…	ESS247835
cqu-miR-10-5p	GO:0043259, GO:0019969, GO:0071612, GO:0032613, GO:0005141, GO:1905571, GO:0004920, GO:0102811, GO:0102967, GO:0102969, GO:0102968, GO:0047088, GO:0009258, GO:0009257, GO:0009256, GO:0050579, GO:0032653, GO:0102068, GO:0050597, GO:0050639, GO:0071658, GO:0140105, GO:0030779, GO:0032733, GO:0032693, GO:0043259, GO:0019969, GO:0071612, GO:0032613, GO:0005141, GO:1905571, GO:0004920, GO:0102811, GO:…	ESS247835
cqu-miR-10-5p	GO:0043259, GO:0019969, GO:0071612, GO:0032613, GO:0005141, GO:1905571, GO:0004920, GO:0102811, GO:0102967, GO:0102969, GO:0102968, GO:0047088, GO:0009258, GO:0009257, GO:0009256, GO:0050579, GO:0032653, GO:0102068, GO:0050597, GO:0050639, GO:0071658, GO:0140105, GO:0030779, GO:0032733, GO:0032693, GO:0043259, GO:0019969, GO:0071612, GO:0032613, GO:0005141, GO:1905571, GO:0004920, GO:0102811, GO:…	ESS247835
cqu-miR-10-5p	GO:0043259, GO:0019969, GO:0071612, GO:0032613, GO:0005141, GO:1905571, GO:0004920, GO:0102811, GO:0102967, GO:0102969, GO:0102968, GO:0047088, GO:0009258, GO:0009257, GO:0009256, GO:0050579, GO:0032653, GO:0102068, GO:0050597, GO:0050639, GO:0071658, GO:0140105, GO:0030779, GO:0032733, GO:0032693, GO:0043259, GO:0019969, GO:0071612, GO:0032613, GO:0005141, GO:1905571, GO:0004920, GO:0102811, GO:…	ESS247835
cqu-miR-10-5p	GO:0043259, GO:0019969, GO:0071612, GO:0032613, GO:0005141, GO:1905571, GO:0004920, GO:0102811, GO:0102967, GO:0102969, GO:0102968, GO:0047088, GO:0009258, GO:0009257, GO:0009256, GO:0050579, GO:0032653, GO:0102068, GO:0050597, GO:0050639, GO:0071658, GO:0140105, GO:0030779, GO:0032733, GO:0032693, GO:0043259, GO:0019969, GO:0071612, GO:0032613, GO:0005141, GO:1905571, GO:0004920, GO:0102811, GO:…	ESS247835
cqu-miR-10-5p	GO:0043259, GO:0019969, GO:0071612, GO:0032613, GO:0005141, GO:1905571, GO:0004920, GO:0102811, GO:0102967, GO:0102969, GO:0102968, GO:0047088, GO:0009258, GO:0009257, GO:0009256, GO:0050579, GO:0032653, GO:0102068, GO:0050597, GO:0050639, GO:0071658, GO:0140105, GO:0030779, GO:0032733, GO:0032693, GO:0043259, GO:0019969, GO:0071612, GO:0032613, GO:0005141, GO:1905571, GO:0004920, GO:0102811, GO:…	ESS247835
cqu-miR-10-5p	GO:0043259, GO:0019969, GO:0071612, GO:0032613, GO:0005141, GO:1905571, GO:0004920, GO:0102811, GO:0102967, GO:0102969, GO:0102968, GO:0047088, GO:0009258, GO:0009257, GO:0009256, GO:0050579, GO:0032653, GO:0102068, GO:0050597, GO:0050639, GO:0071658, GO:0140105, GO:0030779, GO:0032733, GO:0032693, GO:0043259, GO:0019969, GO:0071612, GO:0032613, GO:0005141, GO:1905571, GO:0004920, GO:0102811, GO:…	ESS247835
cqu-miR-10-5p	GO:0043259, GO:0019969, GO:0071612, GO:0032613, GO:0005141, GO:1905571, GO:0004920, GO:0102811, GO:0102967, GO:0102969, GO:0102968, GO:0047088, GO:0009258, GO:0009257, GO:0009256, GO:0050579, GO:0032653, GO:0102068, GO:0050597, GO:0050639, GO:0071658, GO:0140105, GO:0030779, GO:0032733, GO:0032693, GO:0043259, GO:0019969, GO:0071612, GO:0032613, GO:0005141, GO:1905571, GO:0004920, GO:0102811, GO:…	ESS247835
cte-miR-10a	GO:0045558, GO:0045558	ESS247835
dan-miR-10	GO:0043259, GO:0019969, GO:0071612, GO:0032613, GO:0005141, GO:1905571, GO:0004920, GO:0102811, GO:0102967, GO:0102969, GO:0102968, GO:0047088, GO:0009258, GO:0009257, GO:0009256, GO:0050579, GO:0032653, GO:0102068, GO:0050597, GO:0050639, GO:0071658, GO:0140105, GO:0030779, GO:0032733, GO:0032693, GO:0043259, GO:0019969, GO:0071612, GO:0032613, GO:0005141, GO:1905571, GO:0004920, GO:0102811, GO:…	ESS247835
dan-miR-10	GO:0043259, GO:0019969, GO:0071612, GO:0032613, GO:0005141, GO:1905571, GO:0004920, GO:0102811, GO:0102967, GO:0102969, GO:0102968, GO:0047088, GO:0009258, GO:0009257, GO:0009256, GO:0050579, GO:0032653, GO:0102068, GO:0050597, GO:0050639, GO:0071658, GO:0140105, GO:0030779, GO:0032733, GO:0032693, GO:0043259, GO:0019969, GO:0071612, GO:0032613, GO:0005141, GO:1905571, GO:0004920, GO:0102811, GO:…	ESS247835
dan-miR-10	GO:0043259, GO:0019969, GO:0071612, GO:0032613, GO:0005141, GO:1905571, GO:0004920, GO:0102811, GO:0102967, GO:0102969, GO:0102968, GO:0047088, GO:0009258, GO:0009257, GO:0009256, GO:0050579, GO:0032653, GO:0102068, GO:0050597, GO:0050639, GO:0071658, GO:0140105, GO:0030779, GO:0032733, GO:0032693, GO:0043259, GO:0019969, GO:0071612, GO:0032613, GO:0005141, GO:1905571, GO:0004920, GO:0102811, GO:…	ESS247835
dan-miR-10	GO:0043259, GO:0019969, GO:0071612, GO:0032613, GO:0005141, GO:1905571, GO:0004920, GO:0102811, GO:0102967, GO:0102969, GO:0102968, GO:0047088, GO:0009258, GO:0009257, GO:0009256, GO:0050579, GO:0032653, GO:0102068, GO:0050597, GO:0050639, GO:0071658, GO:0140105, GO:0030779, GO:0032733, GO:0032693, GO:0043259, GO:0019969, GO:0071612, GO:0032613, GO:0005141, GO:1905571, GO:0004920, GO:0102811, GO:…	ESS247835
dan-miR-10	GO:0043259, GO:0019969, GO:0071612, GO:0032613, GO:0005141, GO:1905571, GO:0004920, GO:0102811, GO:0102967, GO:0102969, GO:0102968, GO:0047088, GO:0009258, GO:0009257, GO:0009256, GO:0050579, GO:0032653, GO:0102068, GO:0050597, GO:0050639, GO:0071658, GO:0140105, GO:0030779, GO:0032733, GO:0032693, GO:0043259, GO:0019969, GO:0071612, GO:0032613, GO:0005141, GO:1905571, GO:0004920, GO:0102811, GO:…	ESS247835
dan-miR-10	GO:0043259, GO:0019969, GO:0071612, GO:0032613, GO:0005141, GO:1905571, GO:0004920, GO:0102811, GO:0102967, GO:0102969, GO:0102968, GO:0047088, GO:0009258, GO:0009257, GO:0009256, GO:0050579, GO:0032653, GO:0102068, GO:0050597, GO:0050639, GO:0071658, GO:0140105, GO:0030779, GO:0032733, GO:0032693, GO:0043259, GO:0019969, GO:0071612, GO:0032613, GO:0005141, GO:1905571, GO:0004920, GO:0102811, GO:…	ESS247835
dan-miR-10	GO:0043259, GO:0019969, GO:0071612, GO:0032613, GO:0005141, GO:1905571, GO:0004920, GO:0102811, GO:0102967, GO:0102969, GO:0102968, GO:0047088, GO:0009258, GO:0009257, GO:0009256, GO:0050579, GO:0032653, GO:0102068, GO:0050597, GO:0050639, GO:0071658, GO:0140105, GO:0030779, GO:0032733, GO:0032693, GO:0043259, GO:0019969, GO:0071612, GO:0032613, GO:0005141, GO:1905571, GO:0004920, GO:0102811, GO:…	ESS247835
dan-miR-10	GO:0043259, GO:0019969, GO:0071612, GO:0032613, GO:0005141, GO:1905571, GO:0004920, GO:0102811, GO:0102967, GO:0102969, GO:0102968, GO:0047088, GO:0009258, GO:0009257, GO:0009256, GO:0050579, GO:0032653, GO:0102068, GO:0050597, GO:0050639, GO:0071658, GO:0140105, GO:0030779, GO:0032733, GO:0032693, GO:0043259, GO:0019969, GO:0071612, GO:0032613, GO:0005141, GO:1905571, GO:0004920, GO:0102811, GO:…	ESS247835
dan-miR-10	GO:0043259, GO:0019969, GO:0071612, GO:0032613, GO:0005141, GO:1905571, GO:0004920, GO:0102811, GO:0102967, GO:0102969, GO:0102968, GO:0047088, GO:0009258, GO:0009257, GO:0009256, GO:0050579, GO:0032653, GO:0102068, GO:0050597, GO:0050639, GO:0071658, GO:0140105, GO:0030779, GO:0032733, GO:0032693, GO:0043259, GO:0019969, GO:0071612, GO:0032613, GO:0005141, GO:1905571, GO:0004920, GO:0102811, GO:…	ESS247835
dan-miR-10	GO:0043259, GO:0019969, GO:0071612, GO:0032613, GO:0005141, GO:1905571, GO:0004920, GO:0102811, GO:0102967, GO:0102969, GO:0102968, GO:0047088, GO:0009258, GO:0009257, GO:0009256, GO:0050579, GO:0032653, GO:0102068, GO:0050597, GO:0050639, GO:0071658, GO:0140105, GO:0030779, GO:0032733, GO:0032693, GO:0043259, GO:0019969, GO:0071612, GO:0032613, GO:0005141, GO:1905571, GO:0004920, GO:0102811, GO:…	ESS247835
dan-miR-10	GO:0043259, GO:0019969, GO:0071612, GO:0032613, GO:0005141, GO:1905571, GO:0004920, GO:0102811, GO:0102967, GO:0102969, GO:0102968, GO:0047088, GO:0009258, GO:0009257, GO:0009256, GO:0050579, GO:0032653, GO:0102068, GO:0050597, GO:0050639, GO:0071658, GO:0140105, GO:0030779, GO:0032733, GO:0032693, GO:0043259, GO:0019969, GO:0071612, GO:0032613, GO:0005141, GO:1905571, GO:0004920, GO:0102811, GO:…	ESS247835
dan-miR-10	GO:0043259, GO:0019969, GO:0071612, GO:0032613, GO:0005141, GO:1905571, GO:0004920, GO:0102811, GO:0102967, GO:0102969, GO:0102968, GO:0047088, GO:0009258, GO:0009257, GO:0009256, GO:0050579, GO:0032653, GO:0102068, GO:0050597, GO:0050639, GO:0071658, GO:0140105, GO:0030779, GO:0032733, GO:0032693, GO:0043259, GO:0019969, GO:0071612, GO:0032613, GO:0005141, GO:1905571, GO:0004920, GO:0102811, GO:…	ESS247835
dan-miR-10	GO:0043259, GO:0019969, GO:0071612, GO:0032613, GO:0005141, GO:1905571, GO:0004920, GO:0102811, GO:0102967, GO:0102969, GO:0102968, GO:0047088, GO:0009258, GO:0009257, GO:0009256, GO:0050579, GO:0032653, GO:0102068, GO:0050597, GO:0050639, GO:0071658, GO:0140105, GO:0030779, GO:0032733, GO:0032693, GO:0043259, GO:0019969, GO:0071612, GO:0032613, GO:0005141, GO:1905571, GO:0004920, GO:0102811, GO:…	ESS247835
dan-miR-10	GO:0043259, GO:0019969, GO:0071612, GO:0032613, GO:0005141, GO:1905571, GO:0004920, GO:0102811, GO:0102967, GO:0102969, GO:0102968, GO:0047088, GO:0009258, GO:0009257, GO:0009256, GO:0050579, GO:0032653, GO:0102068, GO:0050597, GO:0050639, GO:0071658, GO:0140105, GO:0030779, GO:0032733, GO:0032693, GO:0043259, GO:0019969, GO:0071612, GO:0032613, GO:0005141, GO:1905571, GO:0004920, GO:0102811, GO:…	ESS247835
dan-miR-10	GO:0043259, GO:0019969, GO:0071612, GO:0032613, GO:0005141, GO:1905571, GO:0004920, GO:0102811, GO:0102967, GO:0102969, GO:0102968, GO:0047088, GO:0009258, GO:0009257, GO:0009256, GO:0050579, GO:0032653, GO:0102068, GO:0050597, GO:0050639, GO:0071658, GO:0140105, GO:0030779, GO:0032733, GO:0032693, GO:0043259, GO:0019969, GO:0071612, GO:0032613, GO:0005141, GO:1905571, GO:0004920, GO:0102811, GO:…	ESS247835
dan-miR-10	GO:0043259, GO:0019969, GO:0071612, GO:0032613, GO:0005141, GO:1905571, GO:0004920, GO:0102811, GO:0102967, GO:0102969, GO:0102968, GO:0047088, GO:0009258, GO:0009257, GO:0009256, GO:0050579, GO:0032653, GO:0102068, GO:0050597, GO:0050639, GO:0071658, GO:0140105, GO:0030779, GO:0032733, GO:0032693, GO:0043259, GO:0019969, GO:0071612, GO:0032613, GO:0005141, GO:1905571, GO:0004920, GO:0102811, GO:…	ESS247835
dan-miR-10	GO:0043259, GO:0019969, GO:0071612, GO:0032613, GO:0005141, GO:1905571, GO:0004920, GO:0102811, GO:0102967, GO:0102969, GO:0102968, GO:0047088, GO:0009258, GO:0009257, GO:0009256, GO:0050579, GO:0032653, GO:0102068, GO:0050597, GO:0050639, GO:0071658, GO:0140105, GO:0030779, GO:0032733, GO:0032693, GO:0043259, GO:0019969, GO:0071612, GO:0032613, GO:0005141, GO:1905571, GO:0004920, GO:0102811, GO:…	ESS247835
dan-miR-10	GO:0043259, GO:0019969, GO:0071612, GO:0032613, GO:0005141, GO:1905571, GO:0004920, GO:0102811, GO:0102967, GO:0102969, GO:0102968, GO:0047088, GO:0009258, GO:0009257, GO:0009256, GO:0050579, GO:0032653, GO:0102068, GO:0050597, GO:0050639, GO:0071658, GO:0140105, GO:0030779, GO:0032733, GO:0032693, GO:0043259, GO:0019969, GO:0071612, GO:0032613, GO:0005141, GO:1905571, GO:0004920, GO:0102811, GO:…	ESS247835
dan-miR-10	GO:0043259, GO:0019969, GO:0071612, GO:0032613, GO:0005141, GO:1905571, GO:0004920, GO:0102811, GO:0102967, GO:0102969, GO:0102968, GO:0047088, GO:0009258, GO:0009257, GO:0009256, GO:0050579, GO:0032653, GO:0102068, GO:0050597, GO:0050639, GO:0071658, GO:0140105, GO:0030779, GO:0032733, GO:0032693, GO:0043259, GO:0019969, GO:0071612, GO:0032613, GO:0005141, GO:1905571, GO:0004920, GO:0102811, GO:…	ESS247835
dan-miR-10	GO:0043259, GO:0019969, GO:0071612, GO:0032613, GO:0005141, GO:1905571, GO:0004920, GO:0102811, GO:0102967, GO:0102969, GO:0102968, GO:0047088, GO:0009258, GO:0009257, GO:0009256, GO:0050579, GO:0032653, GO:0102068, GO:0050597, GO:0050639, GO:0071658, GO:0140105, GO:0030779, GO:0032733, GO:0032693, GO:0043259, GO:0019969, GO:0071612, GO:0032613, GO:0005141, GO:1905571, GO:0004920, GO:0102811, GO:…	ESS247835
dan-miR-10	GO:0043259, GO:0019969, GO:0071612, GO:0032613, GO:0005141, GO:1905571, GO:0004920, GO:0102811, GO:0102967, GO:0102969, GO:0102968, GO:0047088, GO:0009258, GO:0009257, GO:0009256, GO:0050579, GO:0032653, GO:0102068, GO:0050597, GO:0050639, GO:0071658, GO:0140105, GO:0030779, GO:0032733, GO:0032693, GO:0043259, GO:0019969, GO:0071612, GO:0032613, GO:0005141, GO:1905571, GO:0004920, GO:0102811, GO:…	ESS247835
dan-miR-10	GO:0043259, GO:0019969, GO:0071612, GO:0032613, GO:0005141, GO:1905571, GO:0004920, GO:0102811, GO:0102967, GO:0102969, GO:0102968, GO:0047088, GO:0009258, GO:0009257, GO:0009256, GO:0050579, GO:0032653, GO:0102068, GO:0050597, GO:0050639, GO:0071658, GO:0140105, GO:0030779, GO:0032733, GO:0032693, GO:0043259, GO:0019969, GO:0071612, GO:0032613, GO:0005141, GO:1905571, GO:0004920, GO:0102811, GO:…	ESS247835
dan-miR-10	GO:0043259, GO:0019969, GO:0071612, GO:0032613, GO:0005141, GO:1905571, GO:0004920, GO:0102811, GO:0102967, GO:0102969, GO:0102968, GO:0047088, GO:0009258, GO:0009257, GO:0009256, GO:0050579, GO:0032653, GO:0102068, GO:0050597, GO:0050639, GO:0071658, GO:0140105, GO:0030779, GO:0032733, GO:0032693, GO:0043259, GO:0019969, GO:0071612, GO:0032613, GO:0005141, GO:1905571, GO:0004920, GO:0102811, GO:…	ESS247835
dan-miR-10	GO:0043259, GO:0019969, GO:0071612, GO:0032613, GO:0005141, GO:1905571, GO:0004920, GO:0102811, GO:0102967, GO:0102969, GO:0102968, GO:0047088, GO:0009258, GO:0009257, GO:0009256, GO:0050579, GO:0032653, GO:0102068, GO:0050597, GO:0050639, GO:0071658, GO:0140105, GO:0030779, GO:0032733, GO:0032693, GO:0043259, GO:0019969, GO:0071612, GO:0032613, GO:0005141, GO:1905571, GO:0004920, GO:0102811, GO:…	ESS247835
dan-miR-10	GO:0043259, GO:0019969, GO:0071612, GO:0032613, GO:0005141, GO:1905571, GO:0004920, GO:0102811, GO:0102967, GO:0102969, GO:0102968, GO:0047088, GO:0009258, GO:0009257, GO:0009256, GO:0050579, GO:0032653, GO:0102068, GO:0050597, GO:0050639, GO:0071658, GO:0140105, GO:0030779, GO:0032733, GO:0032693, GO:0043259, GO:0019969, GO:0071612, GO:0032613, GO:0005141, GO:1905571, GO:0004920, GO:0102811, GO:…	ESS247835
der-miR-10	GO:0043259, GO:0019969, GO:0071612, GO:0032613, GO:0005141, GO:1905571, GO:0004920, GO:0102811, GO:0102967, GO:0102969, GO:0102968, GO:0047088, GO:0009258, GO:0009257, GO:0009256, GO:0050579, GO:0032653, GO:0102068, GO:0050597, GO:0050639, GO:0071658, GO:0140105, GO:0030779, GO:0032733, GO:0032693, GO:0043259, GO:0019969, GO:0071612, GO:0032613, GO:0005141, GO:1905571, GO:0004920, GO:0102811, GO:…	ESS247835
der-miR-10	GO:0043259, GO:0019969, GO:0071612, GO:0032613, GO:0005141, GO:1905571, GO:0004920, GO:0102811, GO:0102967, GO:0102969, GO:0102968, GO:0047088, GO:0009258, GO:0009257, GO:0009256, GO:0050579, GO:0032653, GO:0102068, GO:0050597, GO:0050639, GO:0071658, GO:0140105, GO:0030779, GO:0032733, GO:0032693, GO:0043259, GO:0019969, GO:0071612, GO:0032613, GO:0005141, GO:1905571, GO:0004920, GO:0102811, GO:…	ESS247835
der-miR-10	GO:0043259, GO:0019969, GO:0071612, GO:0032613, GO:0005141, GO:1905571, GO:0004920, GO:0102811, GO:0102967, GO:0102969, GO:0102968, GO:0047088, GO:0009258, GO:0009257, GO:0009256, GO:0050579, GO:0032653, GO:0102068, GO:0050597, GO:0050639, GO:0071658, GO:0140105, GO:0030779, GO:0032733, GO:0032693, GO:0043259, GO:0019969, GO:0071612, GO:0032613, GO:0005141, GO:1905571, GO:0004920, GO:0102811, GO:…	ESS247835
der-miR-10	GO:0043259, GO:0019969, GO:0071612, GO:0032613, GO:0005141, GO:1905571, GO:0004920, GO:0102811, GO:0102967, GO:0102969, GO:0102968, GO:0047088, GO:0009258, GO:0009257, GO:0009256, GO:0050579, GO:0032653, GO:0102068, GO:0050597, GO:0050639, GO:0071658, GO:0140105, GO:0030779, GO:0032733, GO:0032693, GO:0043259, GO:0019969, GO:0071612, GO:0032613, GO:0005141, GO:1905571, GO:0004920, GO:0102811, GO:…	ESS247835
der-miR-10	GO:0043259, GO:0019969, GO:0071612, GO:0032613, GO:0005141, GO:1905571, GO:0004920, GO:0102811, GO:0102967, GO:0102969, GO:0102968, GO:0047088, GO:0009258, GO:0009257, GO:0009256, GO:0050579, GO:0032653, GO:0102068, GO:0050597, GO:0050639, GO:0071658, GO:0140105, GO:0030779, GO:0032733, GO:0032693, GO:0043259, GO:0019969, GO:0071612, GO:0032613, GO:0005141, GO:1905571, GO:0004920, GO:0102811, GO:…	ESS247835
der-miR-10	GO:0043259, GO:0019969, GO:0071612, GO:0032613, GO:0005141, GO:1905571, GO:0004920, GO:0102811, GO:0102967, GO:0102969, GO:0102968, GO:0047088, GO:0009258, GO:0009257, GO:0009256, GO:0050579, GO:0032653, GO:0102068, GO:0050597, GO:0050639, GO:0071658, GO:0140105, GO:0030779, GO:0032733, GO:0032693, GO:0043259, GO:0019969, GO:0071612, GO:0032613, GO:0005141, GO:1905571, GO:0004920, GO:0102811, GO:…	ESS247835
der-miR-10	GO:0043259, GO:0019969, GO:0071612, GO:0032613, GO:0005141, GO:1905571, GO:0004920, GO:0102811, GO:0102967, GO:0102969, GO:0102968, GO:0047088, GO:0009258, GO:0009257, GO:0009256, GO:0050579, GO:0032653, GO:0102068, GO:0050597, GO:0050639, GO:0071658, GO:0140105, GO:0030779, GO:0032733, GO:0032693, GO:0043259, GO:0019969, GO:0071612, GO:0032613, GO:0005141, GO:1905571, GO:0004920, GO:0102811, GO:…	ESS247835
der-miR-10	GO:0043259, GO:0019969, GO:0071612, GO:0032613, GO:0005141, GO:1905571, GO:0004920, GO:0102811, GO:0102967, GO:0102969, GO:0102968, GO:0047088, GO:0009258, GO:0009257, GO:0009256, GO:0050579, GO:0032653, GO:0102068, GO:0050597, GO:0050639, GO:0071658, GO:0140105, GO:0030779, GO:0032733, GO:0032693, GO:0043259, GO:0019969, GO:0071612, GO:0032613, GO:0005141, GO:1905571, GO:0004920, GO:0102811, GO:…	ESS247835
der-miR-10	GO:0043259, GO:0019969, GO:0071612, GO:0032613, GO:0005141, GO:1905571, GO:0004920, GO:0102811, GO:0102967, GO:0102969, GO:0102968, GO:0047088, GO:0009258, GO:0009257, GO:0009256, GO:0050579, GO:0032653, GO:0102068, GO:0050597, GO:0050639, GO:0071658, GO:0140105, GO:0030779, GO:0032733, GO:0032693, GO:0043259, GO:0019969, GO:0071612, GO:0032613, GO:0005141, GO:1905571, GO:0004920, GO:0102811, GO:…	ESS247835
der-miR-10	GO:0043259, GO:0019969, GO:0071612, GO:0032613, GO:0005141, GO:1905571, GO:0004920, GO:0102811, GO:0102967, GO:0102969, GO:0102968, GO:0047088, GO:0009258, GO:0009257, GO:0009256, GO:0050579, GO:0032653, GO:0102068, GO:0050597, GO:0050639, GO:0071658, GO:0140105, GO:0030779, GO:0032733, GO:0032693, GO:0043259, GO:0019969, GO:0071612, GO:0032613, GO:0005141, GO:1905571, GO:0004920, GO:0102811, GO:…	ESS247835
der-miR-10	GO:0043259, GO:0019969, GO:0071612, GO:0032613, GO:0005141, GO:1905571, GO:0004920, GO:0102811, GO:0102967, GO:0102969, GO:0102968, GO:0047088, GO:0009258, GO:0009257, GO:0009256, GO:0050579, GO:0032653, GO:0102068, GO:0050597, GO:0050639, GO:0071658, GO:0140105, GO:0030779, GO:0032733, GO:0032693, GO:0043259, GO:0019969, GO:0071612, GO:0032613, GO:0005141, GO:1905571, GO:0004920, GO:0102811, GO:…	ESS247835
der-miR-10	GO:0043259, GO:0019969, GO:0071612, GO:0032613, GO:0005141, GO:1905571, GO:0004920, GO:0102811, GO:0102967, GO:0102969, GO:0102968, GO:0047088, GO:0009258, GO:0009257, GO:0009256, GO:0050579, GO:0032653, GO:0102068, GO:0050597, GO:0050639, GO:0071658, GO:0140105, GO:0030779, GO:0032733, GO:0032693, GO:0043259, GO:0019969, GO:0071612, GO:0032613, GO:0005141, GO:1905571, GO:0004920, GO:0102811, GO:…	ESS247835
der-miR-10	GO:0043259, GO:0019969, GO:0071612, GO:0032613, GO:0005141, GO:1905571, GO:0004920, GO:0102811, GO:0102967, GO:0102969, GO:0102968, GO:0047088, GO:0009258, GO:0009257, GO:0009256, GO:0050579, GO:0032653, GO:0102068, GO:0050597, GO:0050639, GO:0071658, GO:0140105, GO:0030779, GO:0032733, GO:0032693, GO:0043259, GO:0019969, GO:0071612, GO:0032613, GO:0005141, GO:1905571, GO:0004920, GO:0102811, GO:…	ESS247835
der-miR-10	GO:0043259, GO:0019969, GO:0071612, GO:0032613, GO:0005141, GO:1905571, GO:0004920, GO:0102811, GO:0102967, GO:0102969, GO:0102968, GO:0047088, GO:0009258, GO:0009257, GO:0009256, GO:0050579, GO:0032653, GO:0102068, GO:0050597, GO:0050639, GO:0071658, GO:0140105, GO:0030779, GO:0032733, GO:0032693, GO:0043259, GO:0019969, GO:0071612, GO:0032613, GO:0005141, GO:1905571, GO:0004920, GO:0102811, GO:…	ESS247835
der-miR-10	GO:0043259, GO:0019969, GO:0071612, GO:0032613, GO:0005141, GO:1905571, GO:0004920, GO:0102811, GO:0102967, GO:0102969, GO:0102968, GO:0047088, GO:0009258, GO:0009257, GO:0009256, GO:0050579, GO:0032653, GO:0102068, GO:0050597, GO:0050639, GO:0071658, GO:0140105, GO:0030779, GO:0032733, GO:0032693, GO:0043259, GO:0019969, GO:0071612, GO:0032613, GO:0005141, GO:1905571, GO:0004920, GO:0102811, GO:…	ESS247835
der-miR-10	GO:0043259, GO:0019969, GO:0071612, GO:0032613, GO:0005141, GO:1905571, GO:0004920, GO:0102811, GO:0102967, GO:0102969, GO:0102968, GO:0047088, GO:0009258, GO:0009257, GO:0009256, GO:0050579, GO:0032653, GO:0102068, GO:0050597, GO:0050639, GO:0071658, GO:0140105, GO:0030779, GO:0032733, GO:0032693, GO:0043259, GO:0019969, GO:0071612, GO:0032613, GO:0005141, GO:1905571, GO:0004920, GO:0102811, GO:…	ESS247835
der-miR-10	GO:0043259, GO:0019969, GO:0071612, GO:0032613, GO:0005141, GO:1905571, GO:0004920, GO:0102811, GO:0102967, GO:0102969, GO:0102968, GO:0047088, GO:0009258, GO:0009257, GO:0009256, GO:0050579, GO:0032653, GO:0102068, GO:0050597, GO:0050639, GO:0071658, GO:0140105, GO:0030779, GO:0032733, GO:0032693, GO:0043259, GO:0019969, GO:0071612, GO:0032613, GO:0005141, GO:1905571, GO:0004920, GO:0102811, GO:…	ESS247835
der-miR-10	GO:0043259, GO:0019969, GO:0071612, GO:0032613, GO:0005141, GO:1905571, GO:0004920, GO:0102811, GO:0102967, GO:0102969, GO:0102968, GO:0047088, GO:0009258, GO:0009257, GO:0009256, GO:0050579, GO:0032653, GO:0102068, GO:0050597, GO:0050639, GO:0071658, GO:0140105, GO:0030779, GO:0032733, GO:0032693, GO:0043259, GO:0019969, GO:0071612, GO:0032613, GO:0005141, GO:1905571, GO:0004920, GO:0102811, GO:…	ESS247835
der-miR-10	GO:0043259, GO:0019969, GO:0071612, GO:0032613, GO:0005141, GO:1905571, GO:0004920, GO:0102811, GO:0102967, GO:0102969, GO:0102968, GO:0047088, GO:0009258, GO:0009257, GO:0009256, GO:0050579, GO:0032653, GO:0102068, GO:0050597, GO:0050639, GO:0071658, GO:0140105, GO:0030779, GO:0032733, GO:0032693, GO:0043259, GO:0019969, GO:0071612, GO:0032613, GO:0005141, GO:1905571, GO:0004920, GO:0102811, GO:…	ESS247835
der-miR-10	GO:0043259, GO:0019969, GO:0071612, GO:0032613, GO:0005141, GO:1905571, GO:0004920, GO:0102811, GO:0102967, GO:0102969, GO:0102968, GO:0047088, GO:0009258, GO:0009257, GO:0009256, GO:0050579, GO:0032653, GO:0102068, GO:0050597, GO:0050639, GO:0071658, GO:0140105, GO:0030779, GO:0032733, GO:0032693, GO:0043259, GO:0019969, GO:0071612, GO:0032613, GO:0005141, GO:1905571, GO:0004920, GO:0102811, GO:…	ESS247835
der-miR-10	GO:0043259, GO:0019969, GO:0071612, GO:0032613, GO:0005141, GO:1905571, GO:0004920, GO:0102811, GO:0102967, GO:0102969, GO:0102968, GO:0047088, GO:0009258, GO:0009257, GO:0009256, GO:0050579, GO:0032653, GO:0102068, GO:0050597, GO:0050639, GO:0071658, GO:0140105, GO:0030779, GO:0032733, GO:0032693, GO:0043259, GO:0019969, GO:0071612, GO:0032613, GO:0005141, GO:1905571, GO:0004920, GO:0102811, GO:…	ESS247835
der-miR-10	GO:0043259, GO:0019969, GO:0071612, GO:0032613, GO:0005141, GO:1905571, GO:0004920, GO:0102811, GO:0102967, GO:0102969, GO:0102968, GO:0047088, GO:0009258, GO:0009257, GO:0009256, GO:0050579, GO:0032653, GO:0102068, GO:0050597, GO:0050639, GO:0071658, GO:0140105, GO:0030779, GO:0032733, GO:0032693, GO:0043259, GO:0019969, GO:0071612, GO:0032613, GO:0005141, GO:1905571, GO:0004920, GO:0102811, GO:…	ESS247835
der-miR-10	GO:0043259, GO:0019969, GO:0071612, GO:0032613, GO:0005141, GO:1905571, GO:0004920, GO:0102811, GO:0102967, GO:0102969, GO:0102968, GO:0047088, GO:0009258, GO:0009257, GO:0009256, GO:0050579, GO:0032653, GO:0102068, GO:0050597, GO:0050639, GO:0071658, GO:0140105, GO:0030779, GO:0032733, GO:0032693, GO:0043259, GO:0019969, GO:0071612, GO:0032613, GO:0005141, GO:1905571, GO:0004920, GO:0102811, GO:…	ESS247835
der-miR-10	GO:0043259, GO:0019969, GO:0071612, GO:0032613, GO:0005141, GO:1905571, GO:0004920, GO:0102811, GO:0102967, GO:0102969, GO:0102968, GO:0047088, GO:0009258, GO:0009257, GO:0009256, GO:0050579, GO:0032653, GO:0102068, GO:0050597, GO:0050639, GO:0071658, GO:0140105, GO:0030779, GO:0032733, GO:0032693, GO:0043259, GO:0019969, GO:0071612, GO:0032613, GO:0005141, GO:1905571, GO:0004920, GO:0102811, GO:…	ESS247835
der-miR-10	GO:0043259, GO:0019969, GO:0071612, GO:0032613, GO:0005141, GO:1905571, GO:0004920, GO:0102811, GO:0102967, GO:0102969, GO:0102968, GO:0047088, GO:0009258, GO:0009257, GO:0009256, GO:0050579, GO:0032653, GO:0102068, GO:0050597, GO:0050639, GO:0071658, GO:0140105, GO:0030779, GO:0032733, GO:0032693, GO:0043259, GO:0019969, GO:0071612, GO:0032613, GO:0005141, GO:1905571, GO:0004920, GO:0102811, GO:…	ESS247835
dgr-miR-10	GO:0043259, GO:0019969, GO:0071612, GO:0032613, GO:0005141, GO:1905571, GO:0004920, GO:0102811, GO:0102967, GO:0102969, GO:0102968, GO:0047088, GO:0009258, GO:0009257, GO:0009256, GO:0050579, GO:0032653, GO:0102068, GO:0050597, GO:0050639, GO:0071658, GO:0140105, GO:0030779, GO:0032733, GO:0032693, GO:0043259, GO:0019969, GO:0071612, GO:0032613, GO:0005141, GO:1905571, GO:0004920, GO:0102811, GO:…	ESS247835
dgr-miR-10	GO:0043259, GO:0019969, GO:0071612, GO:0032613, GO:0005141, GO:1905571, GO:0004920, GO:0102811, GO:0102967, GO:0102969, GO:0102968, GO:0047088, GO:0009258, GO:0009257, GO:0009256, GO:0050579, GO:0032653, GO:0102068, GO:0050597, GO:0050639, GO:0071658, GO:0140105, GO:0030779, GO:0032733, GO:0032693, GO:0043259, GO:0019969, GO:0071612, GO:0032613, GO:0005141, GO:1905571, GO:0004920, GO:0102811, GO:…	ESS247835
dgr-miR-10	GO:0043259, GO:0019969, GO:0071612, GO:0032613, GO:0005141, GO:1905571, GO:0004920, GO:0102811, GO:0102967, GO:0102969, GO:0102968, GO:0047088, GO:0009258, GO:0009257, GO:0009256, GO:0050579, GO:0032653, GO:0102068, GO:0050597, GO:0050639, GO:0071658, GO:0140105, GO:0030779, GO:0032733, GO:0032693, GO:0043259, GO:0019969, GO:0071612, GO:0032613, GO:0005141, GO:1905571, GO:0004920, GO:0102811, GO:…	ESS247835
dgr-miR-10	GO:0043259, GO:0019969, GO:0071612, GO:0032613, GO:0005141, GO:1905571, GO:0004920, GO:0102811, GO:0102967, GO:0102969, GO:0102968, GO:0047088, GO:0009258, GO:0009257, GO:0009256, GO:0050579, GO:0032653, GO:0102068, GO:0050597, GO:0050639, GO:0071658, GO:0140105, GO:0030779, GO:0032733, GO:0032693, GO:0043259, GO:0019969, GO:0071612, GO:0032613, GO:0005141, GO:1905571, GO:0004920, GO:0102811, GO:…	ESS247835
dgr-miR-10	GO:0043259, GO:0019969, GO:0071612, GO:0032613, GO:0005141, GO:1905571, GO:0004920, GO:0102811, GO:0102967, GO:0102969, GO:0102968, GO:0047088, GO:0009258, GO:0009257, GO:0009256, GO:0050579, GO:0032653, GO:0102068, GO:0050597, GO:0050639, GO:0071658, GO:0140105, GO:0030779, GO:0032733, GO:0032693, GO:0043259, GO:0019969, GO:0071612, GO:0032613, GO:0005141, GO:1905571, GO:0004920, GO:0102811, GO:…	ESS247835
dgr-miR-10	GO:0043259, GO:0019969, GO:0071612, GO:0032613, GO:0005141, GO:1905571, GO:0004920, GO:0102811, GO:0102967, GO:0102969, GO:0102968, GO:0047088, GO:0009258, GO:0009257, GO:0009256, GO:0050579, GO:0032653, GO:0102068, GO:0050597, GO:0050639, GO:0071658, GO:0140105, GO:0030779, GO:0032733, GO:0032693, GO:0043259, GO:0019969, GO:0071612, GO:0032613, GO:0005141, GO:1905571, GO:0004920, GO:0102811, GO:…	ESS247835
dgr-miR-10	GO:0043259, GO:0019969, GO:0071612, GO:0032613, GO:0005141, GO:1905571, GO:0004920, GO:0102811, GO:0102967, GO:0102969, GO:0102968, GO:0047088, GO:0009258, GO:0009257, GO:0009256, GO:0050579, GO:0032653, GO:0102068, GO:0050597, GO:0050639, GO:0071658, GO:0140105, GO:0030779, GO:0032733, GO:0032693, GO:0043259, GO:0019969, GO:0071612, GO:0032613, GO:0005141, GO:1905571, GO:0004920, GO:0102811, GO:…	ESS247835
dgr-miR-10	GO:0043259, GO:0019969, GO:0071612, GO:0032613, GO:0005141, GO:1905571, GO:0004920, GO:0102811, GO:0102967, GO:0102969, GO:0102968, GO:0047088, GO:0009258, GO:0009257, GO:0009256, GO:0050579, GO:0032653, GO:0102068, GO:0050597, GO:0050639, GO:0071658, GO:0140105, GO:0030779, GO:0032733, GO:0032693, GO:0043259, GO:0019969, GO:0071612, GO:0032613, GO:0005141, GO:1905571, GO:0004920, GO:0102811, GO:…	ESS247835
dgr-miR-10	GO:0043259, GO:0019969, GO:0071612, GO:0032613, GO:0005141, GO:1905571, GO:0004920, GO:0102811, GO:0102967, GO:0102969, GO:0102968, GO:0047088, GO:0009258, GO:0009257, GO:0009256, GO:0050579, GO:0032653, GO:0102068, GO:0050597, GO:0050639, GO:0071658, GO:0140105, GO:0030779, GO:0032733, GO:0032693, GO:0043259, GO:0019969, GO:0071612, GO:0032613, GO:0005141, GO:1905571, GO:0004920, GO:0102811, GO:…	ESS247835
dgr-miR-10	GO:0043259, GO:0019969, GO:0071612, GO:0032613, GO:0005141, GO:1905571, GO:0004920, GO:0102811, GO:0102967, GO:0102969, GO:0102968, GO:0047088, GO:0009258, GO:0009257, GO:0009256, GO:0050579, GO:0032653, GO:0102068, GO:0050597, GO:0050639, GO:0071658, GO:0140105, GO:0030779, GO:0032733, GO:0032693, GO:0043259, GO:0019969, GO:0071612, GO:0032613, GO:0005141, GO:1905571, GO:0004920, GO:0102811, GO:…	ESS247835
dgr-miR-10	GO:0043259, GO:0019969, GO:0071612, GO:0032613, GO:0005141, GO:1905571, GO:0004920, GO:0102811, GO:0102967, GO:0102969, GO:0102968, GO:0047088, GO:0009258, GO:0009257, GO:0009256, GO:0050579, GO:0032653, GO:0102068, GO:0050597, GO:0050639, GO:0071658, GO:0140105, GO:0030779, GO:0032733, GO:0032693, GO:0043259, GO:0019969, GO:0071612, GO:0032613, GO:0005141, GO:1905571, GO:0004920, GO:0102811, GO:…	ESS247835
dgr-miR-10	GO:0043259, GO:0019969, GO:0071612, GO:0032613, GO:0005141, GO:1905571, GO:0004920, GO:0102811, GO:0102967, GO:0102969, GO:0102968, GO:0047088, GO:0009258, GO:0009257, GO:0009256, GO:0050579, GO:0032653, GO:0102068, GO:0050597, GO:0050639, GO:0071658, GO:0140105, GO:0030779, GO:0032733, GO:0032693, GO:0043259, GO:0019969, GO:0071612, GO:0032613, GO:0005141, GO:1905571, GO:0004920, GO:0102811, GO:…	ESS247835
dgr-miR-10	GO:0043259, GO:0019969, GO:0071612, GO:0032613, GO:0005141, GO:1905571, GO:0004920, GO:0102811, GO:0102967, GO:0102969, GO:0102968, GO:0047088, GO:0009258, GO:0009257, GO:0009256, GO:0050579, GO:0032653, GO:0102068, GO:0050597, GO:0050639, GO:0071658, GO:0140105, GO:0030779, GO:0032733, GO:0032693, GO:0043259, GO:0019969, GO:0071612, GO:0032613, GO:0005141, GO:1905571, GO:0004920, GO:0102811, GO:…	ESS247835
dgr-miR-10	GO:0043259, GO:0019969, GO:0071612, GO:0032613, GO:0005141, GO:1905571, GO:0004920, GO:0102811, GO:0102967, GO:0102969, GO:0102968, GO:0047088, GO:0009258, GO:0009257, GO:0009256, GO:0050579, GO:0032653, GO:0102068, GO:0050597, GO:0050639, GO:0071658, GO:0140105, GO:0030779, GO:0032733, GO:0032693, GO:0043259, GO:0019969, GO:0071612, GO:0032613, GO:0005141, GO:1905571, GO:0004920, GO:0102811, GO:…	ESS247835
dgr-miR-10	GO:0043259, GO:0019969, GO:0071612, GO:0032613, GO:0005141, GO:1905571, GO:0004920, GO:0102811, GO:0102967, GO:0102969, GO:0102968, GO:0047088, GO:0009258, GO:0009257, GO:0009256, GO:0050579, GO:0032653, GO:0102068, GO:0050597, GO:0050639, GO:0071658, GO:0140105, GO:0030779, GO:0032733, GO:0032693, GO:0043259, GO:0019969, GO:0071612, GO:0032613, GO:0005141, GO:1905571, GO:0004920, GO:0102811, GO:…	ESS247835
dgr-miR-10	GO:0043259, GO:0019969, GO:0071612, GO:0032613, GO:0005141, GO:1905571, GO:0004920, GO:0102811, GO:0102967, GO:0102969, GO:0102968, GO:0047088, GO:0009258, GO:0009257, GO:0009256, GO:0050579, GO:0032653, GO:0102068, GO:0050597, GO:0050639, GO:0071658, GO:0140105, GO:0030779, GO:0032733, GO:0032693, GO:0043259, GO:0019969, GO:0071612, GO:0032613, GO:0005141, GO:1905571, GO:0004920, GO:0102811, GO:…	ESS247835
dgr-miR-10	GO:0043259, GO:0019969, GO:0071612, GO:0032613, GO:0005141, GO:1905571, GO:0004920, GO:0102811, GO:0102967, GO:0102969, GO:0102968, GO:0047088, GO:0009258, GO:0009257, GO:0009256, GO:0050579, GO:0032653, GO:0102068, GO:0050597, GO:0050639, GO:0071658, GO:0140105, GO:0030779, GO:0032733, GO:0032693, GO:0043259, GO:0019969, GO:0071612, GO:0032613, GO:0005141, GO:1905571, GO:0004920, GO:0102811, GO:…	ESS247835
dgr-miR-10	GO:0043259, GO:0019969, GO:0071612, GO:0032613, GO:0005141, GO:1905571, GO:0004920, GO:0102811, GO:0102967, GO:0102969, GO:0102968, GO:0047088, GO:0009258, GO:0009257, GO:0009256, GO:0050579, GO:0032653, GO:0102068, GO:0050597, GO:0050639, GO:0071658, GO:0140105, GO:0030779, GO:0032733, GO:0032693, GO:0043259, GO:0019969, GO:0071612, GO:0032613, GO:0005141, GO:1905571, GO:0004920, GO:0102811, GO:…	ESS247835
dgr-miR-10	GO:0043259, GO:0019969, GO:0071612, GO:0032613, GO:0005141, GO:1905571, GO:0004920, GO:0102811, GO:0102967, GO:0102969, GO:0102968, GO:0047088, GO:0009258, GO:0009257, GO:0009256, GO:0050579, GO:0032653, GO:0102068, GO:0050597, GO:0050639, GO:0071658, GO:0140105, GO:0030779, GO:0032733, GO:0032693, GO:0043259, GO:0019969, GO:0071612, GO:0032613, GO:0005141, GO:1905571, GO:0004920, GO:0102811, GO:…	ESS247835
dgr-miR-10	GO:0043259, GO:0019969, GO:0071612, GO:0032613, GO:0005141, GO:1905571, GO:0004920, GO:0102811, GO:0102967, GO:0102969, GO:0102968, GO:0047088, GO:0009258, GO:0009257, GO:0009256, GO:0050579, GO:0032653, GO:0102068, GO:0050597, GO:0050639, GO:0071658, GO:0140105, GO:0030779, GO:0032733, GO:0032693, GO:0043259, GO:0019969, GO:0071612, GO:0032613, GO:0005141, GO:1905571, GO:0004920, GO:0102811, GO:…	ESS247835
dgr-miR-10	GO:0043259, GO:0019969, GO:0071612, GO:0032613, GO:0005141, GO:1905571, GO:0004920, GO:0102811, GO:0102967, GO:0102969, GO:0102968, GO:0047088, GO:0009258, GO:0009257, GO:0009256, GO:0050579, GO:0032653, GO:0102068, GO:0050597, GO:0050639, GO:0071658, GO:0140105, GO:0030779, GO:0032733, GO:0032693, GO:0043259, GO:0019969, GO:0071612, GO:0032613, GO:0005141, GO:1905571, GO:0004920, GO:0102811, GO:…	ESS247835
dgr-miR-10	GO:0043259, GO:0019969, GO:0071612, GO:0032613, GO:0005141, GO:1905571, GO:0004920, GO:0102811, GO:0102967, GO:0102969, GO:0102968, GO:0047088, GO:0009258, GO:0009257, GO:0009256, GO:0050579, GO:0032653, GO:0102068, GO:0050597, GO:0050639, GO:0071658, GO:0140105, GO:0030779, GO:0032733, GO:0032693, GO:0043259, GO:0019969, GO:0071612, GO:0032613, GO:0005141, GO:1905571, GO:0004920, GO:0102811, GO:…	ESS247835
dgr-miR-10	GO:0043259, GO:0019969, GO:0071612, GO:0032613, GO:0005141, GO:1905571, GO:0004920, GO:0102811, GO:0102967, GO:0102969, GO:0102968, GO:0047088, GO:0009258, GO:0009257, GO:0009256, GO:0050579, GO:0032653, GO:0102068, GO:0050597, GO:0050639, GO:0071658, GO:0140105, GO:0030779, GO:0032733, GO:0032693, GO:0043259, GO:0019969, GO:0071612, GO:0032613, GO:0005141, GO:1905571, GO:0004920, GO:0102811, GO:…	ESS247835
dgr-miR-10	GO:0043259, GO:0019969, GO:0071612, GO:0032613, GO:0005141, GO:1905571, GO:0004920, GO:0102811, GO:0102967, GO:0102969, GO:0102968, GO:0047088, GO:0009258, GO:0009257, GO:0009256, GO:0050579, GO:0032653, GO:0102068, GO:0050597, GO:0050639, GO:0071658, GO:0140105, GO:0030779, GO:0032733, GO:0032693, GO:0043259, GO:0019969, GO:0071612, GO:0032613, GO:0005141, GO:1905571, GO:0004920, GO:0102811, GO:…	ESS247835
dgr-miR-10	GO:0043259, GO:0019969, GO:0071612, GO:0032613, GO:0005141, GO:1905571, GO:0004920, GO:0102811, GO:0102967, GO:0102969, GO:0102968, GO:0047088, GO:0009258, GO:0009257, GO:0009256, GO:0050579, GO:0032653, GO:0102068, GO:0050597, GO:0050639, GO:0071658, GO:0140105, GO:0030779, GO:0032733, GO:0032693, GO:0043259, GO:0019969, GO:0071612, GO:0032613, GO:0005141, GO:1905571, GO:0004920, GO:0102811, GO:…	ESS247835
dma-miR-10	GO:0043259, GO:0019969, GO:0071612, GO:0032613, GO:0005141, GO:1905571, GO:0004920, GO:0102811, GO:0102967, GO:0102969, GO:0102968, GO:0047088, GO:0009258, GO:0009257, GO:0009256, GO:0050579, GO:0032653, GO:0102068, GO:0050597, GO:0050639, GO:0071658, GO:0140105, GO:0030779, GO:0032733, GO:0032693, GO:0043259, GO:0019969, GO:0071612, GO:0032613, GO:0005141, GO:1905571, GO:0004920, GO:0102811, GO:…	ESS247835
dma-miR-10	GO:0043259, GO:0019969, GO:0071612, GO:0032613, GO:0005141, GO:1905571, GO:0004920, GO:0102811, GO:0102967, GO:0102969, GO:0102968, GO:0047088, GO:0009258, GO:0009257, GO:0009256, GO:0050579, GO:0032653, GO:0102068, GO:0050597, GO:0050639, GO:0071658, GO:0140105, GO:0030779, GO:0032733, GO:0032693, GO:0043259, GO:0019969, GO:0071612, GO:0032613, GO:0005141, GO:1905571, GO:0004920, GO:0102811, GO:…	ESS247835
dma-miR-10	GO:0043259, GO:0019969, GO:0071612, GO:0032613, GO:0005141, GO:1905571, GO:0004920, GO:0102811, GO:0102967, GO:0102969, GO:0102968, GO:0047088, GO:0009258, GO:0009257, GO:0009256, GO:0050579, GO:0032653, GO:0102068, GO:0050597, GO:0050639, GO:0071658, GO:0140105, GO:0030779, GO:0032733, GO:0032693, GO:0043259, GO:0019969, GO:0071612, GO:0032613, GO:0005141, GO:1905571, GO:0004920, GO:0102811, GO:…	ESS247835
dma-miR-10	GO:0043259, GO:0019969, GO:0071612, GO:0032613, GO:0005141, GO:1905571, GO:0004920, GO:0102811, GO:0102967, GO:0102969, GO:0102968, GO:0047088, GO:0009258, GO:0009257, GO:0009256, GO:0050579, GO:0032653, GO:0102068, GO:0050597, GO:0050639, GO:0071658, GO:0140105, GO:0030779, GO:0032733, GO:0032693, GO:0043259, GO:0019969, GO:0071612, GO:0032613, GO:0005141, GO:1905571, GO:0004920, GO:0102811, GO:…	ESS247835
dma-miR-10	GO:0043259, GO:0019969, GO:0071612, GO:0032613, GO:0005141, GO:1905571, GO:0004920, GO:0102811, GO:0102967, GO:0102969, GO:0102968, GO:0047088, GO:0009258, GO:0009257, GO:0009256, GO:0050579, GO:0032653, GO:0102068, GO:0050597, GO:0050639, GO:0071658, GO:0140105, GO:0030779, GO:0032733, GO:0032693, GO:0043259, GO:0019969, GO:0071612, GO:0032613, GO:0005141, GO:1905571, GO:0004920, GO:0102811, GO:…	ESS247835
dma-miR-10	GO:0043259, GO:0019969, GO:0071612, GO:0032613, GO:0005141, GO:1905571, GO:0004920, GO:0102811, GO:0102967, GO:0102969, GO:0102968, GO:0047088, GO:0009258, GO:0009257, GO:0009256, GO:0050579, GO:0032653, GO:0102068, GO:0050597, GO:0050639, GO:0071658, GO:0140105, GO:0030779, GO:0032733, GO:0032693, GO:0043259, GO:0019969, GO:0071612, GO:0032613, GO:0005141, GO:1905571, GO:0004920, GO:0102811, GO:…	ESS247835
dma-miR-10	GO:0043259, GO:0019969, GO:0071612, GO:0032613, GO:0005141, GO:1905571, GO:0004920, GO:0102811, GO:0102967, GO:0102969, GO:0102968, GO:0047088, GO:0009258, GO:0009257, GO:0009256, GO:0050579, GO:0032653, GO:0102068, GO:0050597, GO:0050639, GO:0071658, GO:0140105, GO:0030779, GO:0032733, GO:0032693, GO:0043259, GO:0019969, GO:0071612, GO:0032613, GO:0005141, GO:1905571, GO:0004920, GO:0102811, GO:…	ESS247835
dma-miR-10	GO:0043259, GO:0019969, GO:0071612, GO:0032613, GO:0005141, GO:1905571, GO:0004920, GO:0102811, GO:0102967, GO:0102969, GO:0102968, GO:0047088, GO:0009258, GO:0009257, GO:0009256, GO:0050579, GO:0032653, GO:0102068, GO:0050597, GO:0050639, GO:0071658, GO:0140105, GO:0030779, GO:0032733, GO:0032693, GO:0043259, GO:0019969, GO:0071612, GO:0032613, GO:0005141, GO:1905571, GO:0004920, GO:0102811, GO:…	ESS247835
dma-miR-10	GO:0043259, GO:0019969, GO:0071612, GO:0032613, GO:0005141, GO:1905571, GO:0004920, GO:0102811, GO:0102967, GO:0102969, GO:0102968, GO:0047088, GO:0009258, GO:0009257, GO:0009256, GO:0050579, GO:0032653, GO:0102068, GO:0050597, GO:0050639, GO:0071658, GO:0140105, GO:0030779, GO:0032733, GO:0032693, GO:0043259, GO:0019969, GO:0071612, GO:0032613, GO:0005141, GO:1905571, GO:0004920, GO:0102811, GO:…	ESS247835
dma-miR-10	GO:0043259, GO:0019969, GO:0071612, GO:0032613, GO:0005141, GO:1905571, GO:0004920, GO:0102811, GO:0102967, GO:0102969, GO:0102968, GO:0047088, GO:0009258, GO:0009257, GO:0009256, GO:0050579, GO:0032653, GO:0102068, GO:0050597, GO:0050639, GO:0071658, GO:0140105, GO:0030779, GO:0032733, GO:0032693, GO:0043259, GO:0019969, GO:0071612, GO:0032613, GO:0005141, GO:1905571, GO:0004920, GO:0102811, GO:…	ESS247835
dma-miR-10	GO:0043259, GO:0019969, GO:0071612, GO:0032613, GO:0005141, GO:1905571, GO:0004920, GO:0102811, GO:0102967, GO:0102969, GO:0102968, GO:0047088, GO:0009258, GO:0009257, GO:0009256, GO:0050579, GO:0032653, GO:0102068, GO:0050597, GO:0050639, GO:0071658, GO:0140105, GO:0030779, GO:0032733, GO:0032693, GO:0043259, GO:0019969, GO:0071612, GO:0032613, GO:0005141, GO:1905571, GO:0004920, GO:0102811, GO:…	ESS247835
dma-miR-10	GO:0043259, GO:0019969, GO:0071612, GO:0032613, GO:0005141, GO:1905571, GO:0004920, GO:0102811, GO:0102967, GO:0102969, GO:0102968, GO:0047088, GO:0009258, GO:0009257, GO:0009256, GO:0050579, GO:0032653, GO:0102068, GO:0050597, GO:0050639, GO:0071658, GO:0140105, GO:0030779, GO:0032733, GO:0032693, GO:0043259, GO:0019969, GO:0071612, GO:0032613, GO:0005141, GO:1905571, GO:0004920, GO:0102811, GO:…	ESS247835
dma-miR-10	GO:0043259, GO:0019969, GO:0071612, GO:0032613, GO:0005141, GO:1905571, GO:0004920, GO:0102811, GO:0102967, GO:0102969, GO:0102968, GO:0047088, GO:0009258, GO:0009257, GO:0009256, GO:0050579, GO:0032653, GO:0102068, GO:0050597, GO:0050639, GO:0071658, GO:0140105, GO:0030779, GO:0032733, GO:0032693, GO:0043259, GO:0019969, GO:0071612, GO:0032613, GO:0005141, GO:1905571, GO:0004920, GO:0102811, GO:…	ESS247835
dma-miR-10	GO:0043259, GO:0019969, GO:0071612, GO:0032613, GO:0005141, GO:1905571, GO:0004920, GO:0102811, GO:0102967, GO:0102969, GO:0102968, GO:0047088, GO:0009258, GO:0009257, GO:0009256, GO:0050579, GO:0032653, GO:0102068, GO:0050597, GO:0050639, GO:0071658, GO:0140105, GO:0030779, GO:0032733, GO:0032693, GO:0043259, GO:0019969, GO:0071612, GO:0032613, GO:0005141, GO:1905571, GO:0004920, GO:0102811, GO:…	ESS247835
dma-miR-10	GO:0043259, GO:0019969, GO:0071612, GO:0032613, GO:0005141, GO:1905571, GO:0004920, GO:0102811, GO:0102967, GO:0102969, GO:0102968, GO:0047088, GO:0009258, GO:0009257, GO:0009256, GO:0050579, GO:0032653, GO:0102068, GO:0050597, GO:0050639, GO:0071658, GO:0140105, GO:0030779, GO:0032733, GO:0032693, GO:0043259, GO:0019969, GO:0071612, GO:0032613, GO:0005141, GO:1905571, GO:0004920, GO:0102811, GO:…	ESS247835
dma-miR-10	GO:0043259, GO:0019969, GO:0071612, GO:0032613, GO:0005141, GO:1905571, GO:0004920, GO:0102811, GO:0102967, GO:0102969, GO:0102968, GO:0047088, GO:0009258, GO:0009257, GO:0009256, GO:0050579, GO:0032653, GO:0102068, GO:0050597, GO:0050639, GO:0071658, GO:0140105, GO:0030779, GO:0032733, GO:0032693, GO:0043259, GO:0019969, GO:0071612, GO:0032613, GO:0005141, GO:1905571, GO:0004920, GO:0102811, GO:…	ESS247835
dma-miR-10	GO:0043259, GO:0019969, GO:0071612, GO:0032613, GO:0005141, GO:1905571, GO:0004920, GO:0102811, GO:0102967, GO:0102969, GO:0102968, GO:0047088, GO:0009258, GO:0009257, GO:0009256, GO:0050579, GO:0032653, GO:0102068, GO:0050597, GO:0050639, GO:0071658, GO:0140105, GO:0030779, GO:0032733, GO:0032693, GO:0043259, GO:0019969, GO:0071612, GO:0032613, GO:0005141, GO:1905571, GO:0004920, GO:0102811, GO:…	ESS247835
dma-miR-10	GO:0043259, GO:0019969, GO:0071612, GO:0032613, GO:0005141, GO:1905571, GO:0004920, GO:0102811, GO:0102967, GO:0102969, GO:0102968, GO:0047088, GO:0009258, GO:0009257, GO:0009256, GO:0050579, GO:0032653, GO:0102068, GO:0050597, GO:0050639, GO:0071658, GO:0140105, GO:0030779, GO:0032733, GO:0032693, GO:0043259, GO:0019969, GO:0071612, GO:0032613, GO:0005141, GO:1905571, GO:0004920, GO:0102811, GO:…	ESS247835
dma-miR-10	GO:0043259, GO:0019969, GO:0071612, GO:0032613, GO:0005141, GO:1905571, GO:0004920, GO:0102811, GO:0102967, GO:0102969, GO:0102968, GO:0047088, GO:0009258, GO:0009257, GO:0009256, GO:0050579, GO:0032653, GO:0102068, GO:0050597, GO:0050639, GO:0071658, GO:0140105, GO:0030779, GO:0032733, GO:0032693, GO:0043259, GO:0019969, GO:0071612, GO:0032613, GO:0005141, GO:1905571, GO:0004920, GO:0102811, GO:…	ESS247835
dma-miR-10	GO:0043259, GO:0019969, GO:0071612, GO:0032613, GO:0005141, GO:1905571, GO:0004920, GO:0102811, GO:0102967, GO:0102969, GO:0102968, GO:0047088, GO:0009258, GO:0009257, GO:0009256, GO:0050579, GO:0032653, GO:0102068, GO:0050597, GO:0050639, GO:0071658, GO:0140105, GO:0030779, GO:0032733, GO:0032693, GO:0043259, GO:0019969, GO:0071612, GO:0032613, GO:0005141, GO:1905571, GO:0004920, GO:0102811, GO:…	ESS247835
dma-miR-10	GO:0043259, GO:0019969, GO:0071612, GO:0032613, GO:0005141, GO:1905571, GO:0004920, GO:0102811, GO:0102967, GO:0102969, GO:0102968, GO:0047088, GO:0009258, GO:0009257, GO:0009256, GO:0050579, GO:0032653, GO:0102068, GO:0050597, GO:0050639, GO:0071658, GO:0140105, GO:0030779, GO:0032733, GO:0032693, GO:0043259, GO:0019969, GO:0071612, GO:0032613, GO:0005141, GO:1905571, GO:0004920, GO:0102811, GO:…	ESS247835
dma-miR-10	GO:0043259, GO:0019969, GO:0071612, GO:0032613, GO:0005141, GO:1905571, GO:0004920, GO:0102811, GO:0102967, GO:0102969, GO:0102968, GO:0047088, GO:0009258, GO:0009257, GO:0009256, GO:0050579, GO:0032653, GO:0102068, GO:0050597, GO:0050639, GO:0071658, GO:0140105, GO:0030779, GO:0032733, GO:0032693, GO:0043259, GO:0019969, GO:0071612, GO:0032613, GO:0005141, GO:1905571, GO:0004920, GO:0102811, GO:…	ESS247835
dma-miR-10	GO:0043259, GO:0019969, GO:0071612, GO:0032613, GO:0005141, GO:1905571, GO:0004920, GO:0102811, GO:0102967, GO:0102969, GO:0102968, GO:0047088, GO:0009258, GO:0009257, GO:0009256, GO:0050579, GO:0032653, GO:0102068, GO:0050597, GO:0050639, GO:0071658, GO:0140105, GO:0030779, GO:0032733, GO:0032693, GO:0043259, GO:0019969, GO:0071612, GO:0032613, GO:0005141, GO:1905571, GO:0004920, GO:0102811, GO:…	ESS247835
dma-miR-10	GO:0043259, GO:0019969, GO:0071612, GO:0032613, GO:0005141, GO:1905571, GO:0004920, GO:0102811, GO:0102967, GO:0102969, GO:0102968, GO:0047088, GO:0009258, GO:0009257, GO:0009256, GO:0050579, GO:0032653, GO:0102068, GO:0050597, GO:0050639, GO:0071658, GO:0140105, GO:0030779, GO:0032733, GO:0032693, GO:0043259, GO:0019969, GO:0071612, GO:0032613, GO:0005141, GO:1905571, GO:0004920, GO:0102811, GO:…	ESS247835
dma-miR-10	GO:0043259, GO:0019969, GO:0071612, GO:0032613, GO:0005141, GO:1905571, GO:0004920, GO:0102811, GO:0102967, GO:0102969, GO:0102968, GO:0047088, GO:0009258, GO:0009257, GO:0009256, GO:0050579, GO:0032653, GO:0102068, GO:0050597, GO:0050639, GO:0071658, GO:0140105, GO:0030779, GO:0032733, GO:0032693, GO:0043259, GO:0019969, GO:0071612, GO:0032613, GO:0005141, GO:1905571, GO:0004920, GO:0102811, GO:…	ESS247835
dma-miR-10a	GO:0043791, GO:0004499, GO:0045558, GO:0043791, GO:0004499, GO:0045558	ESS247835
dma-miR-10a	GO:0043791, GO:0004499, GO:0045558, GO:0043791, GO:0004499, GO:0045558	ESS247835
dma-miR-10a	GO:0043791, GO:0004499, GO:0045558, GO:0043791, GO:0004499, GO:0045558	ESS247835
dme-miR-10-3p	GO:0043259, GO:0019969, GO:0071612, GO:0032613, GO:0005141, GO:1905571, GO:0004920, GO:0102811, GO:0102967, GO:0102969, GO:0102968, GO:0047088, GO:0009258, GO:0009257, GO:0009256, GO:0050579, GO:0032653, GO:0102068, GO:0050597, GO:0050639, GO:0071658, GO:0140105, GO:0030779, GO:0032733, GO:0032693, GO:0043259, GO:0019969, GO:0071612, GO:0032613, GO:0005141, GO:1905571, GO:0004920, GO:0102811, GO:…	ESS247835
dme-miR-10-3p	GO:0043259, GO:0019969, GO:0071612, GO:0032613, GO:0005141, GO:1905571, GO:0004920, GO:0102811, GO:0102967, GO:0102969, GO:0102968, GO:0047088, GO:0009258, GO:0009257, GO:0009256, GO:0050579, GO:0032653, GO:0102068, GO:0050597, GO:0050639, GO:0071658, GO:0140105, GO:0030779, GO:0032733, GO:0032693, GO:0043259, GO:0019969, GO:0071612, GO:0032613, GO:0005141, GO:1905571, GO:0004920, GO:0102811, GO:…	ESS247835
dme-miR-10-3p	GO:0043259, GO:0019969, GO:0071612, GO:0032613, GO:0005141, GO:1905571, GO:0004920, GO:0102811, GO:0102967, GO:0102969, GO:0102968, GO:0047088, GO:0009258, GO:0009257, GO:0009256, GO:0050579, GO:0032653, GO:0102068, GO:0050597, GO:0050639, GO:0071658, GO:0140105, GO:0030779, GO:0032733, GO:0032693, GO:0043259, GO:0019969, GO:0071612, GO:0032613, GO:0005141, GO:1905571, GO:0004920, GO:0102811, GO:…	ESS247835
dme-miR-10-3p	GO:0043259, GO:0019969, GO:0071612, GO:0032613, GO:0005141, GO:1905571, GO:0004920, GO:0102811, GO:0102967, GO:0102969, GO:0102968, GO:0047088, GO:0009258, GO:0009257, GO:0009256, GO:0050579, GO:0032653, GO:0102068, GO:0050597, GO:0050639, GO:0071658, GO:0140105, GO:0030779, GO:0032733, GO:0032693, GO:0043259, GO:0019969, GO:0071612, GO:0032613, GO:0005141, GO:1905571, GO:0004920, GO:0102811, GO:…	ESS247835
dme-miR-10-3p	GO:0043259, GO:0019969, GO:0071612, GO:0032613, GO:0005141, GO:1905571, GO:0004920, GO:0102811, GO:0102967, GO:0102969, GO:0102968, GO:0047088, GO:0009258, GO:0009257, GO:0009256, GO:0050579, GO:0032653, GO:0102068, GO:0050597, GO:0050639, GO:0071658, GO:0140105, GO:0030779, GO:0032733, GO:0032693, GO:0043259, GO:0019969, GO:0071612, GO:0032613, GO:0005141, GO:1905571, GO:0004920, GO:0102811, GO:…	ESS247835
dme-miR-10-3p	GO:0043259, GO:0019969, GO:0071612, GO:0032613, GO:0005141, GO:1905571, GO:0004920, GO:0102811, GO:0102967, GO:0102969, GO:0102968, GO:0047088, GO:0009258, GO:0009257, GO:0009256, GO:0050579, GO:0032653, GO:0102068, GO:0050597, GO:0050639, GO:0071658, GO:0140105, GO:0030779, GO:0032733, GO:0032693, GO:0043259, GO:0019969, GO:0071612, GO:0032613, GO:0005141, GO:1905571, GO:0004920, GO:0102811, GO:…	ESS247835
dme-miR-10-3p	GO:0043259, GO:0019969, GO:0071612, GO:0032613, GO:0005141, GO:1905571, GO:0004920, GO:0102811, GO:0102967, GO:0102969, GO:0102968, GO:0047088, GO:0009258, GO:0009257, GO:0009256, GO:0050579, GO:0032653, GO:0102068, GO:0050597, GO:0050639, GO:0071658, GO:0140105, GO:0030779, GO:0032733, GO:0032693, GO:0043259, GO:0019969, GO:0071612, GO:0032613, GO:0005141, GO:1905571, GO:0004920, GO:0102811, GO:…	ESS247835
dme-miR-10-3p	GO:0043259, GO:0019969, GO:0071612, GO:0032613, GO:0005141, GO:1905571, GO:0004920, GO:0102811, GO:0102967, GO:0102969, GO:0102968, GO:0047088, GO:0009258, GO:0009257, GO:0009256, GO:0050579, GO:0032653, GO:0102068, GO:0050597, GO:0050639, GO:0071658, GO:0140105, GO:0030779, GO:0032733, GO:0032693, GO:0043259, GO:0019969, GO:0071612, GO:0032613, GO:0005141, GO:1905571, GO:0004920, GO:0102811, GO:…	ESS247835
dme-miR-10-3p	GO:0043259, GO:0019969, GO:0071612, GO:0032613, GO:0005141, GO:1905571, GO:0004920, GO:0102811, GO:0102967, GO:0102969, GO:0102968, GO:0047088, GO:0009258, GO:0009257, GO:0009256, GO:0050579, GO:0032653, GO:0102068, GO:0050597, GO:0050639, GO:0071658, GO:0140105, GO:0030779, GO:0032733, GO:0032693, GO:0043259, GO:0019969, GO:0071612, GO:0032613, GO:0005141, GO:1905571, GO:0004920, GO:0102811, GO:…	ESS247835
dme-miR-10-3p	GO:0043259, GO:0019969, GO:0071612, GO:0032613, GO:0005141, GO:1905571, GO:0004920, GO:0102811, GO:0102967, GO:0102969, GO:0102968, GO:0047088, GO:0009258, GO:0009257, GO:0009256, GO:0050579, GO:0032653, GO:0102068, GO:0050597, GO:0050639, GO:0071658, GO:0140105, GO:0030779, GO:0032733, GO:0032693, GO:0043259, GO:0019969, GO:0071612, GO:0032613, GO:0005141, GO:1905571, GO:0004920, GO:0102811, GO:…	ESS247835
dme-miR-10-3p	GO:0043259, GO:0019969, GO:0071612, GO:0032613, GO:0005141, GO:1905571, GO:0004920, GO:0102811, GO:0102967, GO:0102969, GO:0102968, GO:0047088, GO:0009258, GO:0009257, GO:0009256, GO:0050579, GO:0032653, GO:0102068, GO:0050597, GO:0050639, GO:0071658, GO:0140105, GO:0030779, GO:0032733, GO:0032693, GO:0043259, GO:0019969, GO:0071612, GO:0032613, GO:0005141, GO:1905571, GO:0004920, GO:0102811, GO:…	ESS247835
dme-miR-10-3p	GO:0043259, GO:0019969, GO:0071612, GO:0032613, GO:0005141, GO:1905571, GO:0004920, GO:0102811, GO:0102967, GO:0102969, GO:0102968, GO:0047088, GO:0009258, GO:0009257, GO:0009256, GO:0050579, GO:0032653, GO:0102068, GO:0050597, GO:0050639, GO:0071658, GO:0140105, GO:0030779, GO:0032733, GO:0032693, GO:0043259, GO:0019969, GO:0071612, GO:0032613, GO:0005141, GO:1905571, GO:0004920, GO:0102811, GO:…	ESS247835
dme-miR-10-3p	GO:0043259, GO:0019969, GO:0071612, GO:0032613, GO:0005141, GO:1905571, GO:0004920, GO:0102811, GO:0102967, GO:0102969, GO:0102968, GO:0047088, GO:0009258, GO:0009257, GO:0009256, GO:0050579, GO:0032653, GO:0102068, GO:0050597, GO:0050639, GO:0071658, GO:0140105, GO:0030779, GO:0032733, GO:0032693, GO:0043259, GO:0019969, GO:0071612, GO:0032613, GO:0005141, GO:1905571, GO:0004920, GO:0102811, GO:…	ESS247835
dme-miR-10-3p	GO:0043259, GO:0019969, GO:0071612, GO:0032613, GO:0005141, GO:1905571, GO:0004920, GO:0102811, GO:0102967, GO:0102969, GO:0102968, GO:0047088, GO:0009258, GO:0009257, GO:0009256, GO:0050579, GO:0032653, GO:0102068, GO:0050597, GO:0050639, GO:0071658, GO:0140105, GO:0030779, GO:0032733, GO:0032693, GO:0043259, GO:0019969, GO:0071612, GO:0032613, GO:0005141, GO:1905571, GO:0004920, GO:0102811, GO:…	ESS247835
dme-miR-10-3p	GO:0043259, GO:0019969, GO:0071612, GO:0032613, GO:0005141, GO:1905571, GO:0004920, GO:0102811, GO:0102967, GO:0102969, GO:0102968, GO:0047088, GO:0009258, GO:0009257, GO:0009256, GO:0050579, GO:0032653, GO:0102068, GO:0050597, GO:0050639, GO:0071658, GO:0140105, GO:0030779, GO:0032733, GO:0032693, GO:0043259, GO:0019969, GO:0071612, GO:0032613, GO:0005141, GO:1905571, GO:0004920, GO:0102811, GO:…	ESS247835
dme-miR-10-3p	GO:0043259, GO:0019969, GO:0071612, GO:0032613, GO:0005141, GO:1905571, GO:0004920, GO:0102811, GO:0102967, GO:0102969, GO:0102968, GO:0047088, GO:0009258, GO:0009257, GO:0009256, GO:0050579, GO:0032653, GO:0102068, GO:0050597, GO:0050639, GO:0071658, GO:0140105, GO:0030779, GO:0032733, GO:0032693, GO:0043259, GO:0019969, GO:0071612, GO:0032613, GO:0005141, GO:1905571, GO:0004920, GO:0102811, GO:…	ESS247835
dme-miR-10-3p	GO:0043259, GO:0019969, GO:0071612, GO:0032613, GO:0005141, GO:1905571, GO:0004920, GO:0102811, GO:0102967, GO:0102969, GO:0102968, GO:0047088, GO:0009258, GO:0009257, GO:0009256, GO:0050579, GO:0032653, GO:0102068, GO:0050597, GO:0050639, GO:0071658, GO:0140105, GO:0030779, GO:0032733, GO:0032693, GO:0043259, GO:0019969, GO:0071612, GO:0032613, GO:0005141, GO:1905571, GO:0004920, GO:0102811, GO:…	ESS247835
dme-miR-10-3p	GO:0043259, GO:0019969, GO:0071612, GO:0032613, GO:0005141, GO:1905571, GO:0004920, GO:0102811, GO:0102967, GO:0102969, GO:0102968, GO:0047088, GO:0009258, GO:0009257, GO:0009256, GO:0050579, GO:0032653, GO:0102068, GO:0050597, GO:0050639, GO:0071658, GO:0140105, GO:0030779, GO:0032733, GO:0032693, GO:0043259, GO:0019969, GO:0071612, GO:0032613, GO:0005141, GO:1905571, GO:0004920, GO:0102811, GO:…	ESS247835
dme-miR-10-3p	GO:0043259, GO:0019969, GO:0071612, GO:0032613, GO:0005141, GO:1905571, GO:0004920, GO:0102811, GO:0102967, GO:0102969, GO:0102968, GO:0047088, GO:0009258, GO:0009257, GO:0009256, GO:0050579, GO:0032653, GO:0102068, GO:0050597, GO:0050639, GO:0071658, GO:0140105, GO:0030779, GO:0032733, GO:0032693, GO:0043259, GO:0019969, GO:0071612, GO:0032613, GO:0005141, GO:1905571, GO:0004920, GO:0102811, GO:…	ESS247835
dme-miR-10-3p	GO:0043259, GO:0019969, GO:0071612, GO:0032613, GO:0005141, GO:1905571, GO:0004920, GO:0102811, GO:0102967, GO:0102969, GO:0102968, GO:0047088, GO:0009258, GO:0009257, GO:0009256, GO:0050579, GO:0032653, GO:0102068, GO:0050597, GO:0050639, GO:0071658, GO:0140105, GO:0030779, GO:0032733, GO:0032693, GO:0043259, GO:0019969, GO:0071612, GO:0032613, GO:0005141, GO:1905571, GO:0004920, GO:0102811, GO:…	ESS247835
dme-miR-10-3p	GO:0043259, GO:0019969, GO:0071612, GO:0032613, GO:0005141, GO:1905571, GO:0004920, GO:0102811, GO:0102967, GO:0102969, GO:0102968, GO:0047088, GO:0009258, GO:0009257, GO:0009256, GO:0050579, GO:0032653, GO:0102068, GO:0050597, GO:0050639, GO:0071658, GO:0140105, GO:0030779, GO:0032733, GO:0032693, GO:0043259, GO:0019969, GO:0071612, GO:0032613, GO:0005141, GO:1905571, GO:0004920, GO:0102811, GO:…	ESS247835
dme-miR-10-3p	GO:0043259, GO:0019969, GO:0071612, GO:0032613, GO:0005141, GO:1905571, GO:0004920, GO:0102811, GO:0102967, GO:0102969, GO:0102968, GO:0047088, GO:0009258, GO:0009257, GO:0009256, GO:0050579, GO:0032653, GO:0102068, GO:0050597, GO:0050639, GO:0071658, GO:0140105, GO:0030779, GO:0032733, GO:0032693, GO:0043259, GO:0019969, GO:0071612, GO:0032613, GO:0005141, GO:1905571, GO:0004920, GO:0102811, GO:…	ESS247835
dme-miR-10-3p	GO:0043259, GO:0019969, GO:0071612, GO:0032613, GO:0005141, GO:1905571, GO:0004920, GO:0102811, GO:0102967, GO:0102969, GO:0102968, GO:0047088, GO:0009258, GO:0009257, GO:0009256, GO:0050579, GO:0032653, GO:0102068, GO:0050597, GO:0050639, GO:0071658, GO:0140105, GO:0030779, GO:0032733, GO:0032693, GO:0043259, GO:0019969, GO:0071612, GO:0032613, GO:0005141, GO:1905571, GO:0004920, GO:0102811, GO:…	ESS247835
dme-miR-10-3p	GO:0043259, GO:0019969, GO:0071612, GO:0032613, GO:0005141, GO:1905571, GO:0004920, GO:0102811, GO:0102967, GO:0102969, GO:0102968, GO:0047088, GO:0009258, GO:0009257, GO:0009256, GO:0050579, GO:0032653, GO:0102068, GO:0050597, GO:0050639, GO:0071658, GO:0140105, GO:0030779, GO:0032733, GO:0032693, GO:0043259, GO:0019969, GO:0071612, GO:0032613, GO:0005141, GO:1905571, GO:0004920, GO:0102811, GO:…	ESS247835
dme-miR-10-3p	GO:0043259, GO:0019969, GO:0071612, GO:0032613, GO:0005141, GO:1905571, GO:0004920, GO:0102811, GO:0102967, GO:0102969, GO:0102968, GO:0047088, GO:0009258, GO:0009257, GO:0009256, GO:0050579, GO:0032653, GO:0102068, GO:0050597, GO:0050639, GO:0071658, GO:0140105, GO:0030779, GO:0032733, GO:0032693, GO:0043259, GO:0019969, GO:0071612, GO:0032613, GO:0005141, GO:1905571, GO:0004920, GO:0102811, GO:…	ESS247835
dme-miR-10-5p	GO:0043259, GO:0019969, GO:0071612, GO:0032613, GO:0005141, GO:1905571, GO:0004920, GO:0102811, GO:0102967, GO:0102969, GO:0102968, GO:0047088, GO:0009258, GO:0009257, GO:0009256, GO:0050579, GO:0032653, GO:0102068, GO:0050597, GO:0050639, GO:0071658, GO:0140105, GO:0030779, GO:0032733, GO:0032693, GO:0043259, GO:0019969, GO:0071612, GO:0032613, GO:0005141, GO:1905571, GO:0004920, GO:0102811, GO:…	ESS247835
dme-miR-10-5p	GO:0043259, GO:0019969, GO:0071612, GO:0032613, GO:0005141, GO:1905571, GO:0004920, GO:0102811, GO:0102967, GO:0102969, GO:0102968, GO:0047088, GO:0009258, GO:0009257, GO:0009256, GO:0050579, GO:0032653, GO:0102068, GO:0050597, GO:0050639, GO:0071658, GO:0140105, GO:0030779, GO:0032733, GO:0032693, GO:0043259, GO:0019969, GO:0071612, GO:0032613, GO:0005141, GO:1905571, GO:0004920, GO:0102811, GO:…	ESS247835
dme-miR-10-5p	GO:0043259, GO:0019969, GO:0071612, GO:0032613, GO:0005141, GO:1905571, GO:0004920, GO:0102811, GO:0102967, GO:0102969, GO:0102968, GO:0047088, GO:0009258, GO:0009257, GO:0009256, GO:0050579, GO:0032653, GO:0102068, GO:0050597, GO:0050639, GO:0071658, GO:0140105, GO:0030779, GO:0032733, GO:0032693, GO:0043259, GO:0019969, GO:0071612, GO:0032613, GO:0005141, GO:1905571, GO:0004920, GO:0102811, GO:…	ESS247835
dme-miR-10-5p	GO:0043259, GO:0019969, GO:0071612, GO:0032613, GO:0005141, GO:1905571, GO:0004920, GO:0102811, GO:0102967, GO:0102969, GO:0102968, GO:0047088, GO:0009258, GO:0009257, GO:0009256, GO:0050579, GO:0032653, GO:0102068, GO:0050597, GO:0050639, GO:0071658, GO:0140105, GO:0030779, GO:0032733, GO:0032693, GO:0043259, GO:0019969, GO:0071612, GO:0032613, GO:0005141, GO:1905571, GO:0004920, GO:0102811, GO:…	ESS247835
dme-miR-10-5p	GO:0043259, GO:0019969, GO:0071612, GO:0032613, GO:0005141, GO:1905571, GO:0004920, GO:0102811, GO:0102967, GO:0102969, GO:0102968, GO:0047088, GO:0009258, GO:0009257, GO:0009256, GO:0050579, GO:0032653, GO:0102068, GO:0050597, GO:0050639, GO:0071658, GO:0140105, GO:0030779, GO:0032733, GO:0032693, GO:0043259, GO:0019969, GO:0071612, GO:0032613, GO:0005141, GO:1905571, GO:0004920, GO:0102811, GO:…	ESS247835
dme-miR-10-5p	GO:0043259, GO:0019969, GO:0071612, GO:0032613, GO:0005141, GO:1905571, GO:0004920, GO:0102811, GO:0102967, GO:0102969, GO:0102968, GO:0047088, GO:0009258, GO:0009257, GO:0009256, GO:0050579, GO:0032653, GO:0102068, GO:0050597, GO:0050639, GO:0071658, GO:0140105, GO:0030779, GO:0032733, GO:0032693, GO:0043259, GO:0019969, GO:0071612, GO:0032613, GO:0005141, GO:1905571, GO:0004920, GO:0102811, GO:…	ESS247835
dme-miR-10-5p	GO:0043259, GO:0019969, GO:0071612, GO:0032613, GO:0005141, GO:1905571, GO:0004920, GO:0102811, GO:0102967, GO:0102969, GO:0102968, GO:0047088, GO:0009258, GO:0009257, GO:0009256, GO:0050579, GO:0032653, GO:0102068, GO:0050597, GO:0050639, GO:0071658, GO:0140105, GO:0030779, GO:0032733, GO:0032693, GO:0043259, GO:0019969, GO:0071612, GO:0032613, GO:0005141, GO:1905571, GO:0004920, GO:0102811, GO:…	ESS247835
dme-miR-10-5p	GO:0043259, GO:0019969, GO:0071612, GO:0032613, GO:0005141, GO:1905571, GO:0004920, GO:0102811, GO:0102967, GO:0102969, GO:0102968, GO:0047088, GO:0009258, GO:0009257, GO:0009256, GO:0050579, GO:0032653, GO:0102068, GO:0050597, GO:0050639, GO:0071658, GO:0140105, GO:0030779, GO:0032733, GO:0032693, GO:0043259, GO:0019969, GO:0071612, GO:0032613, GO:0005141, GO:1905571, GO:0004920, GO:0102811, GO:…	ESS247835
dme-miR-10-5p	GO:0043259, GO:0019969, GO:0071612, GO:0032613, GO:0005141, GO:1905571, GO:0004920, GO:0102811, GO:0102967, GO:0102969, GO:0102968, GO:0047088, GO:0009258, GO:0009257, GO:0009256, GO:0050579, GO:0032653, GO:0102068, GO:0050597, GO:0050639, GO:0071658, GO:0140105, GO:0030779, GO:0032733, GO:0032693, GO:0043259, GO:0019969, GO:0071612, GO:0032613, GO:0005141, GO:1905571, GO:0004920, GO:0102811, GO:…	ESS247835
dme-miR-10-5p	GO:0043259, GO:0019969, GO:0071612, GO:0032613, GO:0005141, GO:1905571, GO:0004920, GO:0102811, GO:0102967, GO:0102969, GO:0102968, GO:0047088, GO:0009258, GO:0009257, GO:0009256, GO:0050579, GO:0032653, GO:0102068, GO:0050597, GO:0050639, GO:0071658, GO:0140105, GO:0030779, GO:0032733, GO:0032693, GO:0043259, GO:0019969, GO:0071612, GO:0032613, GO:0005141, GO:1905571, GO:0004920, GO:0102811, GO:…	ESS247835
dme-miR-10-5p	GO:0043259, GO:0019969, GO:0071612, GO:0032613, GO:0005141, GO:1905571, GO:0004920, GO:0102811, GO:0102967, GO:0102969, GO:0102968, GO:0047088, GO:0009258, GO:0009257, GO:0009256, GO:0050579, GO:0032653, GO:0102068, GO:0050597, GO:0050639, GO:0071658, GO:0140105, GO:0030779, GO:0032733, GO:0032693, GO:0043259, GO:0019969, GO:0071612, GO:0032613, GO:0005141, GO:1905571, GO:0004920, GO:0102811, GO:…	ESS247835
dme-miR-10-5p	GO:0043259, GO:0019969, GO:0071612, GO:0032613, GO:0005141, GO:1905571, GO:0004920, GO:0102811, GO:0102967, GO:0102969, GO:0102968, GO:0047088, GO:0009258, GO:0009257, GO:0009256, GO:0050579, GO:0032653, GO:0102068, GO:0050597, GO:0050639, GO:0071658, GO:0140105, GO:0030779, GO:0032733, GO:0032693, GO:0043259, GO:0019969, GO:0071612, GO:0032613, GO:0005141, GO:1905571, GO:0004920, GO:0102811, GO:…	ESS247835
dme-miR-10-5p	GO:0043259, GO:0019969, GO:0071612, GO:0032613, GO:0005141, GO:1905571, GO:0004920, GO:0102811, GO:0102967, GO:0102969, GO:0102968, GO:0047088, GO:0009258, GO:0009257, GO:0009256, GO:0050579, GO:0032653, GO:0102068, GO:0050597, GO:0050639, GO:0071658, GO:0140105, GO:0030779, GO:0032733, GO:0032693, GO:0043259, GO:0019969, GO:0071612, GO:0032613, GO:0005141, GO:1905571, GO:0004920, GO:0102811, GO:…	ESS247835
dme-miR-10-5p	GO:0043259, GO:0019969, GO:0071612, GO:0032613, GO:0005141, GO:1905571, GO:0004920, GO:0102811, GO:0102967, GO:0102969, GO:0102968, GO:0047088, GO:0009258, GO:0009257, GO:0009256, GO:0050579, GO:0032653, GO:0102068, GO:0050597, GO:0050639, GO:0071658, GO:0140105, GO:0030779, GO:0032733, GO:0032693, GO:0043259, GO:0019969, GO:0071612, GO:0032613, GO:0005141, GO:1905571, GO:0004920, GO:0102811, GO:…	ESS247835
dme-miR-10-5p	GO:0043259, GO:0019969, GO:0071612, GO:0032613, GO:0005141, GO:1905571, GO:0004920, GO:0102811, GO:0102967, GO:0102969, GO:0102968, GO:0047088, GO:0009258, GO:0009257, GO:0009256, GO:0050579, GO:0032653, GO:0102068, GO:0050597, GO:0050639, GO:0071658, GO:0140105, GO:0030779, GO:0032733, GO:0032693, GO:0043259, GO:0019969, GO:0071612, GO:0032613, GO:0005141, GO:1905571, GO:0004920, GO:0102811, GO:…	ESS247835
dme-miR-10-5p	GO:0043259, GO:0019969, GO:0071612, GO:0032613, GO:0005141, GO:1905571, GO:0004920, GO:0102811, GO:0102967, GO:0102969, GO:0102968, GO:0047088, GO:0009258, GO:0009257, GO:0009256, GO:0050579, GO:0032653, GO:0102068, GO:0050597, GO:0050639, GO:0071658, GO:0140105, GO:0030779, GO:0032733, GO:0032693, GO:0043259, GO:0019969, GO:0071612, GO:0032613, GO:0005141, GO:1905571, GO:0004920, GO:0102811, GO:…	ESS247835
dme-miR-10-5p	GO:0043259, GO:0019969, GO:0071612, GO:0032613, GO:0005141, GO:1905571, GO:0004920, GO:0102811, GO:0102967, GO:0102969, GO:0102968, GO:0047088, GO:0009258, GO:0009257, GO:0009256, GO:0050579, GO:0032653, GO:0102068, GO:0050597, GO:0050639, GO:0071658, GO:0140105, GO:0030779, GO:0032733, GO:0032693, GO:0043259, GO:0019969, GO:0071612, GO:0032613, GO:0005141, GO:1905571, GO:0004920, GO:0102811, GO:…	ESS247835
dme-miR-10-5p	GO:0043259, GO:0019969, GO:0071612, GO:0032613, GO:0005141, GO:1905571, GO:0004920, GO:0102811, GO:0102967, GO:0102969, GO:0102968, GO:0047088, GO:0009258, GO:0009257, GO:0009256, GO:0050579, GO:0032653, GO:0102068, GO:0050597, GO:0050639, GO:0071658, GO:0140105, GO:0030779, GO:0032733, GO:0032693, GO:0043259, GO:0019969, GO:0071612, GO:0032613, GO:0005141, GO:1905571, GO:0004920, GO:0102811, GO:…	ESS247835
dme-miR-10-5p	GO:0043259, GO:0019969, GO:0071612, GO:0032613, GO:0005141, GO:1905571, GO:0004920, GO:0102811, GO:0102967, GO:0102969, GO:0102968, GO:0047088, GO:0009258, GO:0009257, GO:0009256, GO:0050579, GO:0032653, GO:0102068, GO:0050597, GO:0050639, GO:0071658, GO:0140105, GO:0030779, GO:0032733, GO:0032693, GO:0043259, GO:0019969, GO:0071612, GO:0032613, GO:0005141, GO:1905571, GO:0004920, GO:0102811, GO:…	ESS247835
dme-miR-10-5p	GO:0043259, GO:0019969, GO:0071612, GO:0032613, GO:0005141, GO:1905571, GO:0004920, GO:0102811, GO:0102967, GO:0102969, GO:0102968, GO:0047088, GO:0009258, GO:0009257, GO:0009256, GO:0050579, GO:0032653, GO:0102068, GO:0050597, GO:0050639, GO:0071658, GO:0140105, GO:0030779, GO:0032733, GO:0032693, GO:0043259, GO:0019969, GO:0071612, GO:0032613, GO:0005141, GO:1905571, GO:0004920, GO:0102811, GO:…	ESS247835
dme-miR-10-5p	GO:0043259, GO:0019969, GO:0071612, GO:0032613, GO:0005141, GO:1905571, GO:0004920, GO:0102811, GO:0102967, GO:0102969, GO:0102968, GO:0047088, GO:0009258, GO:0009257, GO:0009256, GO:0050579, GO:0032653, GO:0102068, GO:0050597, GO:0050639, GO:0071658, GO:0140105, GO:0030779, GO:0032733, GO:0032693, GO:0043259, GO:0019969, GO:0071612, GO:0032613, GO:0005141, GO:1905571, GO:0004920, GO:0102811, GO:…	ESS247835
dme-miR-10-5p	GO:0043259, GO:0019969, GO:0071612, GO:0032613, GO:0005141, GO:1905571, GO:0004920, GO:0102811, GO:0102967, GO:0102969, GO:0102968, GO:0047088, GO:0009258, GO:0009257, GO:0009256, GO:0050579, GO:0032653, GO:0102068, GO:0050597, GO:0050639, GO:0071658, GO:0140105, GO:0030779, GO:0032733, GO:0032693, GO:0043259, GO:0019969, GO:0071612, GO:0032613, GO:0005141, GO:1905571, GO:0004920, GO:0102811, GO:…	ESS247835
dme-miR-10-5p	GO:0043259, GO:0019969, GO:0071612, GO:0032613, GO:0005141, GO:1905571, GO:0004920, GO:0102811, GO:0102967, GO:0102969, GO:0102968, GO:0047088, GO:0009258, GO:0009257, GO:0009256, GO:0050579, GO:0032653, GO:0102068, GO:0050597, GO:0050639, GO:0071658, GO:0140105, GO:0030779, GO:0032733, GO:0032693, GO:0043259, GO:0019969, GO:0071612, GO:0032613, GO:0005141, GO:1905571, GO:0004920, GO:0102811, GO:…	ESS247835
dme-miR-10-5p	GO:0043259, GO:0019969, GO:0071612, GO:0032613, GO:0005141, GO:1905571, GO:0004920, GO:0102811, GO:0102967, GO:0102969, GO:0102968, GO:0047088, GO:0009258, GO:0009257, GO:0009256, GO:0050579, GO:0032653, GO:0102068, GO:0050597, GO:0050639, GO:0071658, GO:0140105, GO:0030779, GO:0032733, GO:0032693, GO:0043259, GO:0019969, GO:0071612, GO:0032613, GO:0005141, GO:1905571, GO:0004920, GO:0102811, GO:…	ESS247835
dme-miR-10-5p	GO:0043259, GO:0019969, GO:0071612, GO:0032613, GO:0005141, GO:1905571, GO:0004920, GO:0102811, GO:0102967, GO:0102969, GO:0102968, GO:0047088, GO:0009258, GO:0009257, GO:0009256, GO:0050579, GO:0032653, GO:0102068, GO:0050597, GO:0050639, GO:0071658, GO:0140105, GO:0030779, GO:0032733, GO:0032693, GO:0043259, GO:0019969, GO:0071612, GO:0032613, GO:0005141, GO:1905571, GO:0004920, GO:0102811, GO:…	ESS247835
dmo-miR-10	GO:0043259, GO:0019969, GO:0071612, GO:0032613, GO:0005141, GO:1905571, GO:0004920, GO:0102811, GO:0102967, GO:0102969, GO:0102968, GO:0047088, GO:0009258, GO:0009257, GO:0009256, GO:0050579, GO:0032653, GO:0102068, GO:0050597, GO:0050639, GO:0071658, GO:0140105, GO:0030779, GO:0032733, GO:0032693, GO:0043259, GO:0019969, GO:0071612, GO:0032613, GO:0005141, GO:1905571, GO:0004920, GO:0102811, GO:…	ESS247835
dmo-miR-10	GO:0043259, GO:0019969, GO:0071612, GO:0032613, GO:0005141, GO:1905571, GO:0004920, GO:0102811, GO:0102967, GO:0102969, GO:0102968, GO:0047088, GO:0009258, GO:0009257, GO:0009256, GO:0050579, GO:0032653, GO:0102068, GO:0050597, GO:0050639, GO:0071658, GO:0140105, GO:0030779, GO:0032733, GO:0032693, GO:0043259, GO:0019969, GO:0071612, GO:0032613, GO:0005141, GO:1905571, GO:0004920, GO:0102811, GO:…	ESS247835
dmo-miR-10	GO:0043259, GO:0019969, GO:0071612, GO:0032613, GO:0005141, GO:1905571, GO:0004920, GO:0102811, GO:0102967, GO:0102969, GO:0102968, GO:0047088, GO:0009258, GO:0009257, GO:0009256, GO:0050579, GO:0032653, GO:0102068, GO:0050597, GO:0050639, GO:0071658, GO:0140105, GO:0030779, GO:0032733, GO:0032693, GO:0043259, GO:0019969, GO:0071612, GO:0032613, GO:0005141, GO:1905571, GO:0004920, GO:0102811, GO:…	ESS247835
dmo-miR-10	GO:0043259, GO:0019969, GO:0071612, GO:0032613, GO:0005141, GO:1905571, GO:0004920, GO:0102811, GO:0102967, GO:0102969, GO:0102968, GO:0047088, GO:0009258, GO:0009257, GO:0009256, GO:0050579, GO:0032653, GO:0102068, GO:0050597, GO:0050639, GO:0071658, GO:0140105, GO:0030779, GO:0032733, GO:0032693, GO:0043259, GO:0019969, GO:0071612, GO:0032613, GO:0005141, GO:1905571, GO:0004920, GO:0102811, GO:…	ESS247835
dmo-miR-10	GO:0043259, GO:0019969, GO:0071612, GO:0032613, GO:0005141, GO:1905571, GO:0004920, GO:0102811, GO:0102967, GO:0102969, GO:0102968, GO:0047088, GO:0009258, GO:0009257, GO:0009256, GO:0050579, GO:0032653, GO:0102068, GO:0050597, GO:0050639, GO:0071658, GO:0140105, GO:0030779, GO:0032733, GO:0032693, GO:0043259, GO:0019969, GO:0071612, GO:0032613, GO:0005141, GO:1905571, GO:0004920, GO:0102811, GO:…	ESS247835
dmo-miR-10	GO:0043259, GO:0019969, GO:0071612, GO:0032613, GO:0005141, GO:1905571, GO:0004920, GO:0102811, GO:0102967, GO:0102969, GO:0102968, GO:0047088, GO:0009258, GO:0009257, GO:0009256, GO:0050579, GO:0032653, GO:0102068, GO:0050597, GO:0050639, GO:0071658, GO:0140105, GO:0030779, GO:0032733, GO:0032693, GO:0043259, GO:0019969, GO:0071612, GO:0032613, GO:0005141, GO:1905571, GO:0004920, GO:0102811, GO:…	ESS247835
dmo-miR-10	GO:0043259, GO:0019969, GO:0071612, GO:0032613, GO:0005141, GO:1905571, GO:0004920, GO:0102811, GO:0102967, GO:0102969, GO:0102968, GO:0047088, GO:0009258, GO:0009257, GO:0009256, GO:0050579, GO:0032653, GO:0102068, GO:0050597, GO:0050639, GO:0071658, GO:0140105, GO:0030779, GO:0032733, GO:0032693, GO:0043259, GO:0019969, GO:0071612, GO:0032613, GO:0005141, GO:1905571, GO:0004920, GO:0102811, GO:…	ESS247835
dmo-miR-10	GO:0043259, GO:0019969, GO:0071612, GO:0032613, GO:0005141, GO:1905571, GO:0004920, GO:0102811, GO:0102967, GO:0102969, GO:0102968, GO:0047088, GO:0009258, GO:0009257, GO:0009256, GO:0050579, GO:0032653, GO:0102068, GO:0050597, GO:0050639, GO:0071658, GO:0140105, GO:0030779, GO:0032733, GO:0032693, GO:0043259, GO:0019969, GO:0071612, GO:0032613, GO:0005141, GO:1905571, GO:0004920, GO:0102811, GO:…	ESS247835
dmo-miR-10	GO:0043259, GO:0019969, GO:0071612, GO:0032613, GO:0005141, GO:1905571, GO:0004920, GO:0102811, GO:0102967, GO:0102969, GO:0102968, GO:0047088, GO:0009258, GO:0009257, GO:0009256, GO:0050579, GO:0032653, GO:0102068, GO:0050597, GO:0050639, GO:0071658, GO:0140105, GO:0030779, GO:0032733, GO:0032693, GO:0043259, GO:0019969, GO:0071612, GO:0032613, GO:0005141, GO:1905571, GO:0004920, GO:0102811, GO:…	ESS247835
dmo-miR-10	GO:0043259, GO:0019969, GO:0071612, GO:0032613, GO:0005141, GO:1905571, GO:0004920, GO:0102811, GO:0102967, GO:0102969, GO:0102968, GO:0047088, GO:0009258, GO:0009257, GO:0009256, GO:0050579, GO:0032653, GO:0102068, GO:0050597, GO:0050639, GO:0071658, GO:0140105, GO:0030779, GO:0032733, GO:0032693, GO:0043259, GO:0019969, GO:0071612, GO:0032613, GO:0005141, GO:1905571, GO:0004920, GO:0102811, GO:…	ESS247835
dmo-miR-10	GO:0043259, GO:0019969, GO:0071612, GO:0032613, GO:0005141, GO:1905571, GO:0004920, GO:0102811, GO:0102967, GO:0102969, GO:0102968, GO:0047088, GO:0009258, GO:0009257, GO:0009256, GO:0050579, GO:0032653, GO:0102068, GO:0050597, GO:0050639, GO:0071658, GO:0140105, GO:0030779, GO:0032733, GO:0032693, GO:0043259, GO:0019969, GO:0071612, GO:0032613, GO:0005141, GO:1905571, GO:0004920, GO:0102811, GO:…	ESS247835
dmo-miR-10	GO:0043259, GO:0019969, GO:0071612, GO:0032613, GO:0005141, GO:1905571, GO:0004920, GO:0102811, GO:0102967, GO:0102969, GO:0102968, GO:0047088, GO:0009258, GO:0009257, GO:0009256, GO:0050579, GO:0032653, GO:0102068, GO:0050597, GO:0050639, GO:0071658, GO:0140105, GO:0030779, GO:0032733, GO:0032693, GO:0043259, GO:0019969, GO:0071612, GO:0032613, GO:0005141, GO:1905571, GO:0004920, GO:0102811, GO:…	ESS247835
dmo-miR-10	GO:0043259, GO:0019969, GO:0071612, GO:0032613, GO:0005141, GO:1905571, GO:0004920, GO:0102811, GO:0102967, GO:0102969, GO:0102968, GO:0047088, GO:0009258, GO:0009257, GO:0009256, GO:0050579, GO:0032653, GO:0102068, GO:0050597, GO:0050639, GO:0071658, GO:0140105, GO:0030779, GO:0032733, GO:0032693, GO:0043259, GO:0019969, GO:0071612, GO:0032613, GO:0005141, GO:1905571, GO:0004920, GO:0102811, GO:…	ESS247835
dmo-miR-10	GO:0043259, GO:0019969, GO:0071612, GO:0032613, GO:0005141, GO:1905571, GO:0004920, GO:0102811, GO:0102967, GO:0102969, GO:0102968, GO:0047088, GO:0009258, GO:0009257, GO:0009256, GO:0050579, GO:0032653, GO:0102068, GO:0050597, GO:0050639, GO:0071658, GO:0140105, GO:0030779, GO:0032733, GO:0032693, GO:0043259, GO:0019969, GO:0071612, GO:0032613, GO:0005141, GO:1905571, GO:0004920, GO:0102811, GO:…	ESS247835
dmo-miR-10	GO:0043259, GO:0019969, GO:0071612, GO:0032613, GO:0005141, GO:1905571, GO:0004920, GO:0102811, GO:0102967, GO:0102969, GO:0102968, GO:0047088, GO:0009258, GO:0009257, GO:0009256, GO:0050579, GO:0032653, GO:0102068, GO:0050597, GO:0050639, GO:0071658, GO:0140105, GO:0030779, GO:0032733, GO:0032693, GO:0043259, GO:0019969, GO:0071612, GO:0032613, GO:0005141, GO:1905571, GO:0004920, GO:0102811, GO:…	ESS247835
dmo-miR-10	GO:0043259, GO:0019969, GO:0071612, GO:0032613, GO:0005141, GO:1905571, GO:0004920, GO:0102811, GO:0102967, GO:0102969, GO:0102968, GO:0047088, GO:0009258, GO:0009257, GO:0009256, GO:0050579, GO:0032653, GO:0102068, GO:0050597, GO:0050639, GO:0071658, GO:0140105, GO:0030779, GO:0032733, GO:0032693, GO:0043259, GO:0019969, GO:0071612, GO:0032613, GO:0005141, GO:1905571, GO:0004920, GO:0102811, GO:…	ESS247835
dmo-miR-10	GO:0043259, GO:0019969, GO:0071612, GO:0032613, GO:0005141, GO:1905571, GO:0004920, GO:0102811, GO:0102967, GO:0102969, GO:0102968, GO:0047088, GO:0009258, GO:0009257, GO:0009256, GO:0050579, GO:0032653, GO:0102068, GO:0050597, GO:0050639, GO:0071658, GO:0140105, GO:0030779, GO:0032733, GO:0032693, GO:0043259, GO:0019969, GO:0071612, GO:0032613, GO:0005141, GO:1905571, GO:0004920, GO:0102811, GO:…	ESS247835
dmo-miR-10	GO:0043259, GO:0019969, GO:0071612, GO:0032613, GO:0005141, GO:1905571, GO:0004920, GO:0102811, GO:0102967, GO:0102969, GO:0102968, GO:0047088, GO:0009258, GO:0009257, GO:0009256, GO:0050579, GO:0032653, GO:0102068, GO:0050597, GO:0050639, GO:0071658, GO:0140105, GO:0030779, GO:0032733, GO:0032693, GO:0043259, GO:0019969, GO:0071612, GO:0032613, GO:0005141, GO:1905571, GO:0004920, GO:0102811, GO:…	ESS247835
dmo-miR-10	GO:0043259, GO:0019969, GO:0071612, GO:0032613, GO:0005141, GO:1905571, GO:0004920, GO:0102811, GO:0102967, GO:0102969, GO:0102968, GO:0047088, GO:0009258, GO:0009257, GO:0009256, GO:0050579, GO:0032653, GO:0102068, GO:0050597, GO:0050639, GO:0071658, GO:0140105, GO:0030779, GO:0032733, GO:0032693, GO:0043259, GO:0019969, GO:0071612, GO:0032613, GO:0005141, GO:1905571, GO:0004920, GO:0102811, GO:…	ESS247835
dmo-miR-10	GO:0043259, GO:0019969, GO:0071612, GO:0032613, GO:0005141, GO:1905571, GO:0004920, GO:0102811, GO:0102967, GO:0102969, GO:0102968, GO:0047088, GO:0009258, GO:0009257, GO:0009256, GO:0050579, GO:0032653, GO:0102068, GO:0050597, GO:0050639, GO:0071658, GO:0140105, GO:0030779, GO:0032733, GO:0032693, GO:0043259, GO:0019969, GO:0071612, GO:0032613, GO:0005141, GO:1905571, GO:0004920, GO:0102811, GO:…	ESS247835
dmo-miR-10	GO:0043259, GO:0019969, GO:0071612, GO:0032613, GO:0005141, GO:1905571, GO:0004920, GO:0102811, GO:0102967, GO:0102969, GO:0102968, GO:0047088, GO:0009258, GO:0009257, GO:0009256, GO:0050579, GO:0032653, GO:0102068, GO:0050597, GO:0050639, GO:0071658, GO:0140105, GO:0030779, GO:0032733, GO:0032693, GO:0043259, GO:0019969, GO:0071612, GO:0032613, GO:0005141, GO:1905571, GO:0004920, GO:0102811, GO:…	ESS247835
dmo-miR-10	GO:0043259, GO:0019969, GO:0071612, GO:0032613, GO:0005141, GO:1905571, GO:0004920, GO:0102811, GO:0102967, GO:0102969, GO:0102968, GO:0047088, GO:0009258, GO:0009257, GO:0009256, GO:0050579, GO:0032653, GO:0102068, GO:0050597, GO:0050639, GO:0071658, GO:0140105, GO:0030779, GO:0032733, GO:0032693, GO:0043259, GO:0019969, GO:0071612, GO:0032613, GO:0005141, GO:1905571, GO:0004920, GO:0102811, GO:…	ESS247835
dmo-miR-10	GO:0043259, GO:0019969, GO:0071612, GO:0032613, GO:0005141, GO:1905571, GO:0004920, GO:0102811, GO:0102967, GO:0102969, GO:0102968, GO:0047088, GO:0009258, GO:0009257, GO:0009256, GO:0050579, GO:0032653, GO:0102068, GO:0050597, GO:0050639, GO:0071658, GO:0140105, GO:0030779, GO:0032733, GO:0032693, GO:0043259, GO:0019969, GO:0071612, GO:0032613, GO:0005141, GO:1905571, GO:0004920, GO:0102811, GO:…	ESS247835
dmo-miR-10	GO:0043259, GO:0019969, GO:0071612, GO:0032613, GO:0005141, GO:1905571, GO:0004920, GO:0102811, GO:0102967, GO:0102969, GO:0102968, GO:0047088, GO:0009258, GO:0009257, GO:0009256, GO:0050579, GO:0032653, GO:0102068, GO:0050597, GO:0050639, GO:0071658, GO:0140105, GO:0030779, GO:0032733, GO:0032693, GO:0043259, GO:0019969, GO:0071612, GO:0032613, GO:0005141, GO:1905571, GO:0004920, GO:0102811, GO:…	ESS247835
dmo-miR-10	GO:0043259, GO:0019969, GO:0071612, GO:0032613, GO:0005141, GO:1905571, GO:0004920, GO:0102811, GO:0102967, GO:0102969, GO:0102968, GO:0047088, GO:0009258, GO:0009257, GO:0009256, GO:0050579, GO:0032653, GO:0102068, GO:0050597, GO:0050639, GO:0071658, GO:0140105, GO:0030779, GO:0032733, GO:0032693, GO:0043259, GO:0019969, GO:0071612, GO:0032613, GO:0005141, GO:1905571, GO:0004920, GO:0102811, GO:…	ESS247835
dno-miR-10a-5p	GO:0045558, GO:0045558	ESS247835
dno-miR-10b-5p	GO:0050597, GO:0045559, GO:0004291, GO:0050597, GO:0045559, GO:0004291	ESS247835
dno-miR-10b-5p	GO:0050597, GO:0045559, GO:0004291, GO:0050597, GO:0045559, GO:0004291	ESS247835
dno-miR-10b-5p	GO:0050597, GO:0045559, GO:0004291, GO:0050597, GO:0045559, GO:0004291	ESS247835
dpe-miR-10	GO:0043259, GO:0019969, GO:0071612, GO:0032613, GO:0005141, GO:1905571, GO:0004920, GO:0102811, GO:0102967, GO:0102969, GO:0102968, GO:0047088, GO:0009258, GO:0009257, GO:0009256, GO:0050579, GO:0032653, GO:0102068, GO:0050597, GO:0050639, GO:0071658, GO:0140105, GO:0030779, GO:0032733, GO:0032693, GO:0043259, GO:0019969, GO:0071612, GO:0032613, GO:0005141, GO:1905571, GO:0004920, GO:0102811, GO:…	ESS247835
dpe-miR-10	GO:0043259, GO:0019969, GO:0071612, GO:0032613, GO:0005141, GO:1905571, GO:0004920, GO:0102811, GO:0102967, GO:0102969, GO:0102968, GO:0047088, GO:0009258, GO:0009257, GO:0009256, GO:0050579, GO:0032653, GO:0102068, GO:0050597, GO:0050639, GO:0071658, GO:0140105, GO:0030779, GO:0032733, GO:0032693, GO:0043259, GO:0019969, GO:0071612, GO:0032613, GO:0005141, GO:1905571, GO:0004920, GO:0102811, GO:…	ESS247835
dpe-miR-10	GO:0043259, GO:0019969, GO:0071612, GO:0032613, GO:0005141, GO:1905571, GO:0004920, GO:0102811, GO:0102967, GO:0102969, GO:0102968, GO:0047088, GO:0009258, GO:0009257, GO:0009256, GO:0050579, GO:0032653, GO:0102068, GO:0050597, GO:0050639, GO:0071658, GO:0140105, GO:0030779, GO:0032733, GO:0032693, GO:0043259, GO:0019969, GO:0071612, GO:0032613, GO:0005141, GO:1905571, GO:0004920, GO:0102811, GO:…	ESS247835
dpe-miR-10	GO:0043259, GO:0019969, GO:0071612, GO:0032613, GO:0005141, GO:1905571, GO:0004920, GO:0102811, GO:0102967, GO:0102969, GO:0102968, GO:0047088, GO:0009258, GO:0009257, GO:0009256, GO:0050579, GO:0032653, GO:0102068, GO:0050597, GO:0050639, GO:0071658, GO:0140105, GO:0030779, GO:0032733, GO:0032693, GO:0043259, GO:0019969, GO:0071612, GO:0032613, GO:0005141, GO:1905571, GO:0004920, GO:0102811, GO:…	ESS247835
dpe-miR-10	GO:0043259, GO:0019969, GO:0071612, GO:0032613, GO:0005141, GO:1905571, GO:0004920, GO:0102811, GO:0102967, GO:0102969, GO:0102968, GO:0047088, GO:0009258, GO:0009257, GO:0009256, GO:0050579, GO:0032653, GO:0102068, GO:0050597, GO:0050639, GO:0071658, GO:0140105, GO:0030779, GO:0032733, GO:0032693, GO:0043259, GO:0019969, GO:0071612, GO:0032613, GO:0005141, GO:1905571, GO:0004920, GO:0102811, GO:…	ESS247835
dpe-miR-10	GO:0043259, GO:0019969, GO:0071612, GO:0032613, GO:0005141, GO:1905571, GO:0004920, GO:0102811, GO:0102967, GO:0102969, GO:0102968, GO:0047088, GO:0009258, GO:0009257, GO:0009256, GO:0050579, GO:0032653, GO:0102068, GO:0050597, GO:0050639, GO:0071658, GO:0140105, GO:0030779, GO:0032733, GO:0032693, GO:0043259, GO:0019969, GO:0071612, GO:0032613, GO:0005141, GO:1905571, GO:0004920, GO:0102811, GO:…	ESS247835
dpe-miR-10	GO:0043259, GO:0019969, GO:0071612, GO:0032613, GO:0005141, GO:1905571, GO:0004920, GO:0102811, GO:0102967, GO:0102969, GO:0102968, GO:0047088, GO:0009258, GO:0009257, GO:0009256, GO:0050579, GO:0032653, GO:0102068, GO:0050597, GO:0050639, GO:0071658, GO:0140105, GO:0030779, GO:0032733, GO:0032693, GO:0043259, GO:0019969, GO:0071612, GO:0032613, GO:0005141, GO:1905571, GO:0004920, GO:0102811, GO:…	ESS247835
dpe-miR-10	GO:0043259, GO:0019969, GO:0071612, GO:0032613, GO:0005141, GO:1905571, GO:0004920, GO:0102811, GO:0102967, GO:0102969, GO:0102968, GO:0047088, GO:0009258, GO:0009257, GO:0009256, GO:0050579, GO:0032653, GO:0102068, GO:0050597, GO:0050639, GO:0071658, GO:0140105, GO:0030779, GO:0032733, GO:0032693, GO:0043259, GO:0019969, GO:0071612, GO:0032613, GO:0005141, GO:1905571, GO:0004920, GO:0102811, GO:…	ESS247835
dpe-miR-10	GO:0043259, GO:0019969, GO:0071612, GO:0032613, GO:0005141, GO:1905571, GO:0004920, GO:0102811, GO:0102967, GO:0102969, GO:0102968, GO:0047088, GO:0009258, GO:0009257, GO:0009256, GO:0050579, GO:0032653, GO:0102068, GO:0050597, GO:0050639, GO:0071658, GO:0140105, GO:0030779, GO:0032733, GO:0032693, GO:0043259, GO:0019969, GO:0071612, GO:0032613, GO:0005141, GO:1905571, GO:0004920, GO:0102811, GO:…	ESS247835
dpe-miR-10	GO:0043259, GO:0019969, GO:0071612, GO:0032613, GO:0005141, GO:1905571, GO:0004920, GO:0102811, GO:0102967, GO:0102969, GO:0102968, GO:0047088, GO:0009258, GO:0009257, GO:0009256, GO:0050579, GO:0032653, GO:0102068, GO:0050597, GO:0050639, GO:0071658, GO:0140105, GO:0030779, GO:0032733, GO:0032693, GO:0043259, GO:0019969, GO:0071612, GO:0032613, GO:0005141, GO:1905571, GO:0004920, GO:0102811, GO:…	ESS247835
dpe-miR-10	GO:0043259, GO:0019969, GO:0071612, GO:0032613, GO:0005141, GO:1905571, GO:0004920, GO:0102811, GO:0102967, GO:0102969, GO:0102968, GO:0047088, GO:0009258, GO:0009257, GO:0009256, GO:0050579, GO:0032653, GO:0102068, GO:0050597, GO:0050639, GO:0071658, GO:0140105, GO:0030779, GO:0032733, GO:0032693, GO:0043259, GO:0019969, GO:0071612, GO:0032613, GO:0005141, GO:1905571, GO:0004920, GO:0102811, GO:…	ESS247835
dpe-miR-10	GO:0043259, GO:0019969, GO:0071612, GO:0032613, GO:0005141, GO:1905571, GO:0004920, GO:0102811, GO:0102967, GO:0102969, GO:0102968, GO:0047088, GO:0009258, GO:0009257, GO:0009256, GO:0050579, GO:0032653, GO:0102068, GO:0050597, GO:0050639, GO:0071658, GO:0140105, GO:0030779, GO:0032733, GO:0032693, GO:0043259, GO:0019969, GO:0071612, GO:0032613, GO:0005141, GO:1905571, GO:0004920, GO:0102811, GO:…	ESS247835
dpe-miR-10	GO:0043259, GO:0019969, GO:0071612, GO:0032613, GO:0005141, GO:1905571, GO:0004920, GO:0102811, GO:0102967, GO:0102969, GO:0102968, GO:0047088, GO:0009258, GO:0009257, GO:0009256, GO:0050579, GO:0032653, GO:0102068, GO:0050597, GO:0050639, GO:0071658, GO:0140105, GO:0030779, GO:0032733, GO:0032693, GO:0043259, GO:0019969, GO:0071612, GO:0032613, GO:0005141, GO:1905571, GO:0004920, GO:0102811, GO:…	ESS247835
dpe-miR-10	GO:0043259, GO:0019969, GO:0071612, GO:0032613, GO:0005141, GO:1905571, GO:0004920, GO:0102811, GO:0102967, GO:0102969, GO:0102968, GO:0047088, GO:0009258, GO:0009257, GO:0009256, GO:0050579, GO:0032653, GO:0102068, GO:0050597, GO:0050639, GO:0071658, GO:0140105, GO:0030779, GO:0032733, GO:0032693, GO:0043259, GO:0019969, GO:0071612, GO:0032613, GO:0005141, GO:1905571, GO:0004920, GO:0102811, GO:…	ESS247835
dpe-miR-10	GO:0043259, GO:0019969, GO:0071612, GO:0032613, GO:0005141, GO:1905571, GO:0004920, GO:0102811, GO:0102967, GO:0102969, GO:0102968, GO:0047088, GO:0009258, GO:0009257, GO:0009256, GO:0050579, GO:0032653, GO:0102068, GO:0050597, GO:0050639, GO:0071658, GO:0140105, GO:0030779, GO:0032733, GO:0032693, GO:0043259, GO:0019969, GO:0071612, GO:0032613, GO:0005141, GO:1905571, GO:0004920, GO:0102811, GO:…	ESS247835
dpe-miR-10	GO:0043259, GO:0019969, GO:0071612, GO:0032613, GO:0005141, GO:1905571, GO:0004920, GO:0102811, GO:0102967, GO:0102969, GO:0102968, GO:0047088, GO:0009258, GO:0009257, GO:0009256, GO:0050579, GO:0032653, GO:0102068, GO:0050597, GO:0050639, GO:0071658, GO:0140105, GO:0030779, GO:0032733, GO:0032693, GO:0043259, GO:0019969, GO:0071612, GO:0032613, GO:0005141, GO:1905571, GO:0004920, GO:0102811, GO:…	ESS247835
dpe-miR-10	GO:0043259, GO:0019969, GO:0071612, GO:0032613, GO:0005141, GO:1905571, GO:0004920, GO:0102811, GO:0102967, GO:0102969, GO:0102968, GO:0047088, GO:0009258, GO:0009257, GO:0009256, GO:0050579, GO:0032653, GO:0102068, GO:0050597, GO:0050639, GO:0071658, GO:0140105, GO:0030779, GO:0032733, GO:0032693, GO:0043259, GO:0019969, GO:0071612, GO:0032613, GO:0005141, GO:1905571, GO:0004920, GO:0102811, GO:…	ESS247835
dpe-miR-10	GO:0043259, GO:0019969, GO:0071612, GO:0032613, GO:0005141, GO:1905571, GO:0004920, GO:0102811, GO:0102967, GO:0102969, GO:0102968, GO:0047088, GO:0009258, GO:0009257, GO:0009256, GO:0050579, GO:0032653, GO:0102068, GO:0050597, GO:0050639, GO:0071658, GO:0140105, GO:0030779, GO:0032733, GO:0032693, GO:0043259, GO:0019969, GO:0071612, GO:0032613, GO:0005141, GO:1905571, GO:0004920, GO:0102811, GO:…	ESS247835
dpe-miR-10	GO:0043259, GO:0019969, GO:0071612, GO:0032613, GO:0005141, GO:1905571, GO:0004920, GO:0102811, GO:0102967, GO:0102969, GO:0102968, GO:0047088, GO:0009258, GO:0009257, GO:0009256, GO:0050579, GO:0032653, GO:0102068, GO:0050597, GO:0050639, GO:0071658, GO:0140105, GO:0030779, GO:0032733, GO:0032693, GO:0043259, GO:0019969, GO:0071612, GO:0032613, GO:0005141, GO:1905571, GO:0004920, GO:0102811, GO:…	ESS247835
dpe-miR-10	GO:0043259, GO:0019969, GO:0071612, GO:0032613, GO:0005141, GO:1905571, GO:0004920, GO:0102811, GO:0102967, GO:0102969, GO:0102968, GO:0047088, GO:0009258, GO:0009257, GO:0009256, GO:0050579, GO:0032653, GO:0102068, GO:0050597, GO:0050639, GO:0071658, GO:0140105, GO:0030779, GO:0032733, GO:0032693, GO:0043259, GO:0019969, GO:0071612, GO:0032613, GO:0005141, GO:1905571, GO:0004920, GO:0102811, GO:…	ESS247835
dpe-miR-10	GO:0043259, GO:0019969, GO:0071612, GO:0032613, GO:0005141, GO:1905571, GO:0004920, GO:0102811, GO:0102967, GO:0102969, GO:0102968, GO:0047088, GO:0009258, GO:0009257, GO:0009256, GO:0050579, GO:0032653, GO:0102068, GO:0050597, GO:0050639, GO:0071658, GO:0140105, GO:0030779, GO:0032733, GO:0032693, GO:0043259, GO:0019969, GO:0071612, GO:0032613, GO:0005141, GO:1905571, GO:0004920, GO:0102811, GO:…	ESS247835
dpe-miR-10	GO:0043259, GO:0019969, GO:0071612, GO:0032613, GO:0005141, GO:1905571, GO:0004920, GO:0102811, GO:0102967, GO:0102969, GO:0102968, GO:0047088, GO:0009258, GO:0009257, GO:0009256, GO:0050579, GO:0032653, GO:0102068, GO:0050597, GO:0050639, GO:0071658, GO:0140105, GO:0030779, GO:0032733, GO:0032693, GO:0043259, GO:0019969, GO:0071612, GO:0032613, GO:0005141, GO:1905571, GO:0004920, GO:0102811, GO:…	ESS247835
dpe-miR-10	GO:0043259, GO:0019969, GO:0071612, GO:0032613, GO:0005141, GO:1905571, GO:0004920, GO:0102811, GO:0102967, GO:0102969, GO:0102968, GO:0047088, GO:0009258, GO:0009257, GO:0009256, GO:0050579, GO:0032653, GO:0102068, GO:0050597, GO:0050639, GO:0071658, GO:0140105, GO:0030779, GO:0032733, GO:0032693, GO:0043259, GO:0019969, GO:0071612, GO:0032613, GO:0005141, GO:1905571, GO:0004920, GO:0102811, GO:…	ESS247835
dpe-miR-10	GO:0043259, GO:0019969, GO:0071612, GO:0032613, GO:0005141, GO:1905571, GO:0004920, GO:0102811, GO:0102967, GO:0102969, GO:0102968, GO:0047088, GO:0009258, GO:0009257, GO:0009256, GO:0050579, GO:0032653, GO:0102068, GO:0050597, GO:0050639, GO:0071658, GO:0140105, GO:0030779, GO:0032733, GO:0032693, GO:0043259, GO:0019969, GO:0071612, GO:0032613, GO:0005141, GO:1905571, GO:0004920, GO:0102811, GO:…	ESS247835
dpe-miR-10	GO:0043259, GO:0019969, GO:0071612, GO:0032613, GO:0005141, GO:1905571, GO:0004920, GO:0102811, GO:0102967, GO:0102969, GO:0102968, GO:0047088, GO:0009258, GO:0009257, GO:0009256, GO:0050579, GO:0032653, GO:0102068, GO:0050597, GO:0050639, GO:0071658, GO:0140105, GO:0030779, GO:0032733, GO:0032693, GO:0043259, GO:0019969, GO:0071612, GO:0032613, GO:0005141, GO:1905571, GO:0004920, GO:0102811, GO:…	ESS247835
dps-miR-10	GO:1990567, GO:1990084, GO:0043259, GO:0019969, GO:0071612, GO:0032613, GO:0005141, GO:1905571, GO:0004920, GO:0102811, GO:0102967, GO:0102969, GO:0102968, GO:0047088, GO:0009258, GO:0009257, GO:0009256, GO:0050579, GO:0032653, GO:0102068, GO:0050597, GO:0050639, GO:0071658, GO:0140105, GO:0030779, GO:1990567, GO:1990084, GO:0043259, GO:0019969, GO:0071612, GO:0032613, GO:0005141, GO:1905571, GO:…	ESS247835
dps-miR-10	GO:1990567, GO:1990084, GO:0043259, GO:0019969, GO:0071612, GO:0032613, GO:0005141, GO:1905571, GO:0004920, GO:0102811, GO:0102967, GO:0102969, GO:0102968, GO:0047088, GO:0009258, GO:0009257, GO:0009256, GO:0050579, GO:0032653, GO:0102068, GO:0050597, GO:0050639, GO:0071658, GO:0140105, GO:0030779, GO:1990567, GO:1990084, GO:0043259, GO:0019969, GO:0071612, GO:0032613, GO:0005141, GO:1905571, GO:…	ESS247835
dps-miR-10	GO:1990567, GO:1990084, GO:0043259, GO:0019969, GO:0071612, GO:0032613, GO:0005141, GO:1905571, GO:0004920, GO:0102811, GO:0102967, GO:0102969, GO:0102968, GO:0047088, GO:0009258, GO:0009257, GO:0009256, GO:0050579, GO:0032653, GO:0102068, GO:0050597, GO:0050639, GO:0071658, GO:0140105, GO:0030779, GO:1990567, GO:1990084, GO:0043259, GO:0019969, GO:0071612, GO:0032613, GO:0005141, GO:1905571, GO:…	ESS247835
dps-miR-10	GO:1990567, GO:1990084, GO:0043259, GO:0019969, GO:0071612, GO:0032613, GO:0005141, GO:1905571, GO:0004920, GO:0102811, GO:0102967, GO:0102969, GO:0102968, GO:0047088, GO:0009258, GO:0009257, GO:0009256, GO:0050579, GO:0032653, GO:0102068, GO:0050597, GO:0050639, GO:0071658, GO:0140105, GO:0030779, GO:1990567, GO:1990084, GO:0043259, GO:0019969, GO:0071612, GO:0032613, GO:0005141, GO:1905571, GO:…	ESS247835
dps-miR-10	GO:1990567, GO:1990084, GO:0043259, GO:0019969, GO:0071612, GO:0032613, GO:0005141, GO:1905571, GO:0004920, GO:0102811, GO:0102967, GO:0102969, GO:0102968, GO:0047088, GO:0009258, GO:0009257, GO:0009256, GO:0050579, GO:0032653, GO:0102068, GO:0050597, GO:0050639, GO:0071658, GO:0140105, GO:0030779, GO:1990567, GO:1990084, GO:0043259, GO:0019969, GO:0071612, GO:0032613, GO:0005141, GO:1905571, GO:…	ESS247835
dps-miR-10	GO:1990567, GO:1990084, GO:0043259, GO:0019969, GO:0071612, GO:0032613, GO:0005141, GO:1905571, GO:0004920, GO:0102811, GO:0102967, GO:0102969, GO:0102968, GO:0047088, GO:0009258, GO:0009257, GO:0009256, GO:0050579, GO:0032653, GO:0102068, GO:0050597, GO:0050639, GO:0071658, GO:0140105, GO:0030779, GO:1990567, GO:1990084, GO:0043259, GO:0019969, GO:0071612, GO:0032613, GO:0005141, GO:1905571, GO:…	ESS247835
dps-miR-10	GO:1990567, GO:1990084, GO:0043259, GO:0019969, GO:0071612, GO:0032613, GO:0005141, GO:1905571, GO:0004920, GO:0102811, GO:0102967, GO:0102969, GO:0102968, GO:0047088, GO:0009258, GO:0009257, GO:0009256, GO:0050579, GO:0032653, GO:0102068, GO:0050597, GO:0050639, GO:0071658, GO:0140105, GO:0030779, GO:1990567, GO:1990084, GO:0043259, GO:0019969, GO:0071612, GO:0032613, GO:0005141, GO:1905571, GO:…	ESS247835
dps-miR-10	GO:1990567, GO:1990084, GO:0043259, GO:0019969, GO:0071612, GO:0032613, GO:0005141, GO:1905571, GO:0004920, GO:0102811, GO:0102967, GO:0102969, GO:0102968, GO:0047088, GO:0009258, GO:0009257, GO:0009256, GO:0050579, GO:0032653, GO:0102068, GO:0050597, GO:0050639, GO:0071658, GO:0140105, GO:0030779, GO:1990567, GO:1990084, GO:0043259, GO:0019969, GO:0071612, GO:0032613, GO:0005141, GO:1905571, GO:…	ESS247835
dps-miR-10	GO:1990567, GO:1990084, GO:0043259, GO:0019969, GO:0071612, GO:0032613, GO:0005141, GO:1905571, GO:0004920, GO:0102811, GO:0102967, GO:0102969, GO:0102968, GO:0047088, GO:0009258, GO:0009257, GO:0009256, GO:0050579, GO:0032653, GO:0102068, GO:0050597, GO:0050639, GO:0071658, GO:0140105, GO:0030779, GO:1990567, GO:1990084, GO:0043259, GO:0019969, GO:0071612, GO:0032613, GO:0005141, GO:1905571, GO:…	ESS247835
dps-miR-10	GO:1990567, GO:1990084, GO:0043259, GO:0019969, GO:0071612, GO:0032613, GO:0005141, GO:1905571, GO:0004920, GO:0102811, GO:0102967, GO:0102969, GO:0102968, GO:0047088, GO:0009258, GO:0009257, GO:0009256, GO:0050579, GO:0032653, GO:0102068, GO:0050597, GO:0050639, GO:0071658, GO:0140105, GO:0030779, GO:1990567, GO:1990084, GO:0043259, GO:0019969, GO:0071612, GO:0032613, GO:0005141, GO:1905571, GO:…	ESS247835
dps-miR-10	GO:1990567, GO:1990084, GO:0043259, GO:0019969, GO:0071612, GO:0032613, GO:0005141, GO:1905571, GO:0004920, GO:0102811, GO:0102967, GO:0102969, GO:0102968, GO:0047088, GO:0009258, GO:0009257, GO:0009256, GO:0050579, GO:0032653, GO:0102068, GO:0050597, GO:0050639, GO:0071658, GO:0140105, GO:0030779, GO:1990567, GO:1990084, GO:0043259, GO:0019969, GO:0071612, GO:0032613, GO:0005141, GO:1905571, GO:…	ESS247835
dps-miR-10	GO:1990567, GO:1990084, GO:0043259, GO:0019969, GO:0071612, GO:0032613, GO:0005141, GO:1905571, GO:0004920, GO:0102811, GO:0102967, GO:0102969, GO:0102968, GO:0047088, GO:0009258, GO:0009257, GO:0009256, GO:0050579, GO:0032653, GO:0102068, GO:0050597, GO:0050639, GO:0071658, GO:0140105, GO:0030779, GO:1990567, GO:1990084, GO:0043259, GO:0019969, GO:0071612, GO:0032613, GO:0005141, GO:1905571, GO:…	ESS247835
dps-miR-10	GO:1990567, GO:1990084, GO:0043259, GO:0019969, GO:0071612, GO:0032613, GO:0005141, GO:1905571, GO:0004920, GO:0102811, GO:0102967, GO:0102969, GO:0102968, GO:0047088, GO:0009258, GO:0009257, GO:0009256, GO:0050579, GO:0032653, GO:0102068, GO:0050597, GO:0050639, GO:0071658, GO:0140105, GO:0030779, GO:1990567, GO:1990084, GO:0043259, GO:0019969, GO:0071612, GO:0032613, GO:0005141, GO:1905571, GO:…	ESS247835
dps-miR-10	GO:1990567, GO:1990084, GO:0043259, GO:0019969, GO:0071612, GO:0032613, GO:0005141, GO:1905571, GO:0004920, GO:0102811, GO:0102967, GO:0102969, GO:0102968, GO:0047088, GO:0009258, GO:0009257, GO:0009256, GO:0050579, GO:0032653, GO:0102068, GO:0050597, GO:0050639, GO:0071658, GO:0140105, GO:0030779, GO:1990567, GO:1990084, GO:0043259, GO:0019969, GO:0071612, GO:0032613, GO:0005141, GO:1905571, GO:…	ESS247835
dps-miR-10	GO:1990567, GO:1990084, GO:0043259, GO:0019969, GO:0071612, GO:0032613, GO:0005141, GO:1905571, GO:0004920, GO:0102811, GO:0102967, GO:0102969, GO:0102968, GO:0047088, GO:0009258, GO:0009257, GO:0009256, GO:0050579, GO:0032653, GO:0102068, GO:0050597, GO:0050639, GO:0071658, GO:0140105, GO:0030779, GO:1990567, GO:1990084, GO:0043259, GO:0019969, GO:0071612, GO:0032613, GO:0005141, GO:1905571, GO:…	ESS247835
dps-miR-10	GO:1990567, GO:1990084, GO:0043259, GO:0019969, GO:0071612, GO:0032613, GO:0005141, GO:1905571, GO:0004920, GO:0102811, GO:0102967, GO:0102969, GO:0102968, GO:0047088, GO:0009258, GO:0009257, GO:0009256, GO:0050579, GO:0032653, GO:0102068, GO:0050597, GO:0050639, GO:0071658, GO:0140105, GO:0030779, GO:1990567, GO:1990084, GO:0043259, GO:0019969, GO:0071612, GO:0032613, GO:0005141, GO:1905571, GO:…	ESS247835
dps-miR-10	GO:1990567, GO:1990084, GO:0043259, GO:0019969, GO:0071612, GO:0032613, GO:0005141, GO:1905571, GO:0004920, GO:0102811, GO:0102967, GO:0102969, GO:0102968, GO:0047088, GO:0009258, GO:0009257, GO:0009256, GO:0050579, GO:0032653, GO:0102068, GO:0050597, GO:0050639, GO:0071658, GO:0140105, GO:0030779, GO:1990567, GO:1990084, GO:0043259, GO:0019969, GO:0071612, GO:0032613, GO:0005141, GO:1905571, GO:…	ESS247835
dps-miR-10	GO:1990567, GO:1990084, GO:0043259, GO:0019969, GO:0071612, GO:0032613, GO:0005141, GO:1905571, GO:0004920, GO:0102811, GO:0102967, GO:0102969, GO:0102968, GO:0047088, GO:0009258, GO:0009257, GO:0009256, GO:0050579, GO:0032653, GO:0102068, GO:0050597, GO:0050639, GO:0071658, GO:0140105, GO:0030779, GO:1990567, GO:1990084, GO:0043259, GO:0019969, GO:0071612, GO:0032613, GO:0005141, GO:1905571, GO:…	ESS247835
dps-miR-10	GO:1990567, GO:1990084, GO:0043259, GO:0019969, GO:0071612, GO:0032613, GO:0005141, GO:1905571, GO:0004920, GO:0102811, GO:0102967, GO:0102969, GO:0102968, GO:0047088, GO:0009258, GO:0009257, GO:0009256, GO:0050579, GO:0032653, GO:0102068, GO:0050597, GO:0050639, GO:0071658, GO:0140105, GO:0030779, GO:1990567, GO:1990084, GO:0043259, GO:0019969, GO:0071612, GO:0032613, GO:0005141, GO:1905571, GO:…	ESS247835
dps-miR-10	GO:1990567, GO:1990084, GO:0043259, GO:0019969, GO:0071612, GO:0032613, GO:0005141, GO:1905571, GO:0004920, GO:0102811, GO:0102967, GO:0102969, GO:0102968, GO:0047088, GO:0009258, GO:0009257, GO:0009256, GO:0050579, GO:0032653, GO:0102068, GO:0050597, GO:0050639, GO:0071658, GO:0140105, GO:0030779, GO:1990567, GO:1990084, GO:0043259, GO:0019969, GO:0071612, GO:0032613, GO:0005141, GO:1905571, GO:…	ESS247835
dps-miR-10	GO:1990567, GO:1990084, GO:0043259, GO:0019969, GO:0071612, GO:0032613, GO:0005141, GO:1905571, GO:0004920, GO:0102811, GO:0102967, GO:0102969, GO:0102968, GO:0047088, GO:0009258, GO:0009257, GO:0009256, GO:0050579, GO:0032653, GO:0102068, GO:0050597, GO:0050639, GO:0071658, GO:0140105, GO:0030779, GO:1990567, GO:1990084, GO:0043259, GO:0019969, GO:0071612, GO:0032613, GO:0005141, GO:1905571, GO:…	ESS247835
dps-miR-10	GO:1990567, GO:1990084, GO:0043259, GO:0019969, GO:0071612, GO:0032613, GO:0005141, GO:1905571, GO:0004920, GO:0102811, GO:0102967, GO:0102969, GO:0102968, GO:0047088, GO:0009258, GO:0009257, GO:0009256, GO:0050579, GO:0032653, GO:0102068, GO:0050597, GO:0050639, GO:0071658, GO:0140105, GO:0030779, GO:1990567, GO:1990084, GO:0043259, GO:0019969, GO:0071612, GO:0032613, GO:0005141, GO:1905571, GO:…	ESS247835
dps-miR-10	GO:1990567, GO:1990084, GO:0043259, GO:0019969, GO:0071612, GO:0032613, GO:0005141, GO:1905571, GO:0004920, GO:0102811, GO:0102967, GO:0102969, GO:0102968, GO:0047088, GO:0009258, GO:0009257, GO:0009256, GO:0050579, GO:0032653, GO:0102068, GO:0050597, GO:0050639, GO:0071658, GO:0140105, GO:0030779, GO:1990567, GO:1990084, GO:0043259, GO:0019969, GO:0071612, GO:0032613, GO:0005141, GO:1905571, GO:…	ESS247835
dps-miR-10	GO:1990567, GO:1990084, GO:0043259, GO:0019969, GO:0071612, GO:0032613, GO:0005141, GO:1905571, GO:0004920, GO:0102811, GO:0102967, GO:0102969, GO:0102968, GO:0047088, GO:0009258, GO:0009257, GO:0009256, GO:0050579, GO:0032653, GO:0102068, GO:0050597, GO:0050639, GO:0071658, GO:0140105, GO:0030779, GO:1990567, GO:1990084, GO:0043259, GO:0019969, GO:0071612, GO:0032613, GO:0005141, GO:1905571, GO:…	ESS247835
dps-miR-10	GO:1990567, GO:1990084, GO:0043259, GO:0019969, GO:0071612, GO:0032613, GO:0005141, GO:1905571, GO:0004920, GO:0102811, GO:0102967, GO:0102969, GO:0102968, GO:0047088, GO:0009258, GO:0009257, GO:0009256, GO:0050579, GO:0032653, GO:0102068, GO:0050597, GO:0050639, GO:0071658, GO:0140105, GO:0030779, GO:1990567, GO:1990084, GO:0043259, GO:0019969, GO:0071612, GO:0032613, GO:0005141, GO:1905571, GO:…	ESS247835
dpu-miR-10	GO:0043259, GO:0019969, GO:0071612, GO:0032613, GO:0005141, GO:1905571, GO:0004920, GO:0102811, GO:0102967, GO:0102969, GO:0102968, GO:0047088, GO:0009258, GO:0009257, GO:0009256, GO:0050579, GO:0032653, GO:0102068, GO:0050597, GO:0050639, GO:0071658, GO:0140105, GO:0030779, GO:0032733, GO:0032693, GO:0043259, GO:0019969, GO:0071612, GO:0032613, GO:0005141, GO:1905571, GO:0004920, GO:0102811, GO:…	ESS247835
dpu-miR-10	GO:0043259, GO:0019969, GO:0071612, GO:0032613, GO:0005141, GO:1905571, GO:0004920, GO:0102811, GO:0102967, GO:0102969, GO:0102968, GO:0047088, GO:0009258, GO:0009257, GO:0009256, GO:0050579, GO:0032653, GO:0102068, GO:0050597, GO:0050639, GO:0071658, GO:0140105, GO:0030779, GO:0032733, GO:0032693, GO:0043259, GO:0019969, GO:0071612, GO:0032613, GO:0005141, GO:1905571, GO:0004920, GO:0102811, GO:…	ESS247835
dpu-miR-10	GO:0043259, GO:0019969, GO:0071612, GO:0032613, GO:0005141, GO:1905571, GO:0004920, GO:0102811, GO:0102967, GO:0102969, GO:0102968, GO:0047088, GO:0009258, GO:0009257, GO:0009256, GO:0050579, GO:0032653, GO:0102068, GO:0050597, GO:0050639, GO:0071658, GO:0140105, GO:0030779, GO:0032733, GO:0032693, GO:0043259, GO:0019969, GO:0071612, GO:0032613, GO:0005141, GO:1905571, GO:0004920, GO:0102811, GO:…	ESS247835
dpu-miR-10	GO:0043259, GO:0019969, GO:0071612, GO:0032613, GO:0005141, GO:1905571, GO:0004920, GO:0102811, GO:0102967, GO:0102969, GO:0102968, GO:0047088, GO:0009258, GO:0009257, GO:0009256, GO:0050579, GO:0032653, GO:0102068, GO:0050597, GO:0050639, GO:0071658, GO:0140105, GO:0030779, GO:0032733, GO:0032693, GO:0043259, GO:0019969, GO:0071612, GO:0032613, GO:0005141, GO:1905571, GO:0004920, GO:0102811, GO:…	ESS247835
dpu-miR-10	GO:0043259, GO:0019969, GO:0071612, GO:0032613, GO:0005141, GO:1905571, GO:0004920, GO:0102811, GO:0102967, GO:0102969, GO:0102968, GO:0047088, GO:0009258, GO:0009257, GO:0009256, GO:0050579, GO:0032653, GO:0102068, GO:0050597, GO:0050639, GO:0071658, GO:0140105, GO:0030779, GO:0032733, GO:0032693, GO:0043259, GO:0019969, GO:0071612, GO:0032613, GO:0005141, GO:1905571, GO:0004920, GO:0102811, GO:…	ESS247835
dpu-miR-10	GO:0043259, GO:0019969, GO:0071612, GO:0032613, GO:0005141, GO:1905571, GO:0004920, GO:0102811, GO:0102967, GO:0102969, GO:0102968, GO:0047088, GO:0009258, GO:0009257, GO:0009256, GO:0050579, GO:0032653, GO:0102068, GO:0050597, GO:0050639, GO:0071658, GO:0140105, GO:0030779, GO:0032733, GO:0032693, GO:0043259, GO:0019969, GO:0071612, GO:0032613, GO:0005141, GO:1905571, GO:0004920, GO:0102811, GO:…	ESS247835
dpu-miR-10	GO:0043259, GO:0019969, GO:0071612, GO:0032613, GO:0005141, GO:1905571, GO:0004920, GO:0102811, GO:0102967, GO:0102969, GO:0102968, GO:0047088, GO:0009258, GO:0009257, GO:0009256, GO:0050579, GO:0032653, GO:0102068, GO:0050597, GO:0050639, GO:0071658, GO:0140105, GO:0030779, GO:0032733, GO:0032693, GO:0043259, GO:0019969, GO:0071612, GO:0032613, GO:0005141, GO:1905571, GO:0004920, GO:0102811, GO:…	ESS247835
dpu-miR-10	GO:0043259, GO:0019969, GO:0071612, GO:0032613, GO:0005141, GO:1905571, GO:0004920, GO:0102811, GO:0102967, GO:0102969, GO:0102968, GO:0047088, GO:0009258, GO:0009257, GO:0009256, GO:0050579, GO:0032653, GO:0102068, GO:0050597, GO:0050639, GO:0071658, GO:0140105, GO:0030779, GO:0032733, GO:0032693, GO:0043259, GO:0019969, GO:0071612, GO:0032613, GO:0005141, GO:1905571, GO:0004920, GO:0102811, GO:…	ESS247835
dpu-miR-10	GO:0043259, GO:0019969, GO:0071612, GO:0032613, GO:0005141, GO:1905571, GO:0004920, GO:0102811, GO:0102967, GO:0102969, GO:0102968, GO:0047088, GO:0009258, GO:0009257, GO:0009256, GO:0050579, GO:0032653, GO:0102068, GO:0050597, GO:0050639, GO:0071658, GO:0140105, GO:0030779, GO:0032733, GO:0032693, GO:0043259, GO:0019969, GO:0071612, GO:0032613, GO:0005141, GO:1905571, GO:0004920, GO:0102811, GO:…	ESS247835
dpu-miR-10	GO:0043259, GO:0019969, GO:0071612, GO:0032613, GO:0005141, GO:1905571, GO:0004920, GO:0102811, GO:0102967, GO:0102969, GO:0102968, GO:0047088, GO:0009258, GO:0009257, GO:0009256, GO:0050579, GO:0032653, GO:0102068, GO:0050597, GO:0050639, GO:0071658, GO:0140105, GO:0030779, GO:0032733, GO:0032693, GO:0043259, GO:0019969, GO:0071612, GO:0032613, GO:0005141, GO:1905571, GO:0004920, GO:0102811, GO:…	ESS247835
dpu-miR-10	GO:0043259, GO:0019969, GO:0071612, GO:0032613, GO:0005141, GO:1905571, GO:0004920, GO:0102811, GO:0102967, GO:0102969, GO:0102968, GO:0047088, GO:0009258, GO:0009257, GO:0009256, GO:0050579, GO:0032653, GO:0102068, GO:0050597, GO:0050639, GO:0071658, GO:0140105, GO:0030779, GO:0032733, GO:0032693, GO:0043259, GO:0019969, GO:0071612, GO:0032613, GO:0005141, GO:1905571, GO:0004920, GO:0102811, GO:…	ESS247835
dpu-miR-10	GO:0043259, GO:0019969, GO:0071612, GO:0032613, GO:0005141, GO:1905571, GO:0004920, GO:0102811, GO:0102967, GO:0102969, GO:0102968, GO:0047088, GO:0009258, GO:0009257, GO:0009256, GO:0050579, GO:0032653, GO:0102068, GO:0050597, GO:0050639, GO:0071658, GO:0140105, GO:0030779, GO:0032733, GO:0032693, GO:0043259, GO:0019969, GO:0071612, GO:0032613, GO:0005141, GO:1905571, GO:0004920, GO:0102811, GO:…	ESS247835
dpu-miR-10	GO:0043259, GO:0019969, GO:0071612, GO:0032613, GO:0005141, GO:1905571, GO:0004920, GO:0102811, GO:0102967, GO:0102969, GO:0102968, GO:0047088, GO:0009258, GO:0009257, GO:0009256, GO:0050579, GO:0032653, GO:0102068, GO:0050597, GO:0050639, GO:0071658, GO:0140105, GO:0030779, GO:0032733, GO:0032693, GO:0043259, GO:0019969, GO:0071612, GO:0032613, GO:0005141, GO:1905571, GO:0004920, GO:0102811, GO:…	ESS247835
dpu-miR-10	GO:0043259, GO:0019969, GO:0071612, GO:0032613, GO:0005141, GO:1905571, GO:0004920, GO:0102811, GO:0102967, GO:0102969, GO:0102968, GO:0047088, GO:0009258, GO:0009257, GO:0009256, GO:0050579, GO:0032653, GO:0102068, GO:0050597, GO:0050639, GO:0071658, GO:0140105, GO:0030779, GO:0032733, GO:0032693, GO:0043259, GO:0019969, GO:0071612, GO:0032613, GO:0005141, GO:1905571, GO:0004920, GO:0102811, GO:…	ESS247835
dpu-miR-10	GO:0043259, GO:0019969, GO:0071612, GO:0032613, GO:0005141, GO:1905571, GO:0004920, GO:0102811, GO:0102967, GO:0102969, GO:0102968, GO:0047088, GO:0009258, GO:0009257, GO:0009256, GO:0050579, GO:0032653, GO:0102068, GO:0050597, GO:0050639, GO:0071658, GO:0140105, GO:0030779, GO:0032733, GO:0032693, GO:0043259, GO:0019969, GO:0071612, GO:0032613, GO:0005141, GO:1905571, GO:0004920, GO:0102811, GO:…	ESS247835
dpu-miR-10	GO:0043259, GO:0019969, GO:0071612, GO:0032613, GO:0005141, GO:1905571, GO:0004920, GO:0102811, GO:0102967, GO:0102969, GO:0102968, GO:0047088, GO:0009258, GO:0009257, GO:0009256, GO:0050579, GO:0032653, GO:0102068, GO:0050597, GO:0050639, GO:0071658, GO:0140105, GO:0030779, GO:0032733, GO:0032693, GO:0043259, GO:0019969, GO:0071612, GO:0032613, GO:0005141, GO:1905571, GO:0004920, GO:0102811, GO:…	ESS247835
dpu-miR-10	GO:0043259, GO:0019969, GO:0071612, GO:0032613, GO:0005141, GO:1905571, GO:0004920, GO:0102811, GO:0102967, GO:0102969, GO:0102968, GO:0047088, GO:0009258, GO:0009257, GO:0009256, GO:0050579, GO:0032653, GO:0102068, GO:0050597, GO:0050639, GO:0071658, GO:0140105, GO:0030779, GO:0032733, GO:0032693, GO:0043259, GO:0019969, GO:0071612, GO:0032613, GO:0005141, GO:1905571, GO:0004920, GO:0102811, GO:…	ESS247835
dpu-miR-10	GO:0043259, GO:0019969, GO:0071612, GO:0032613, GO:0005141, GO:1905571, GO:0004920, GO:0102811, GO:0102967, GO:0102969, GO:0102968, GO:0047088, GO:0009258, GO:0009257, GO:0009256, GO:0050579, GO:0032653, GO:0102068, GO:0050597, GO:0050639, GO:0071658, GO:0140105, GO:0030779, GO:0032733, GO:0032693, GO:0043259, GO:0019969, GO:0071612, GO:0032613, GO:0005141, GO:1905571, GO:0004920, GO:0102811, GO:…	ESS247835
dpu-miR-10	GO:0043259, GO:0019969, GO:0071612, GO:0032613, GO:0005141, GO:1905571, GO:0004920, GO:0102811, GO:0102967, GO:0102969, GO:0102968, GO:0047088, GO:0009258, GO:0009257, GO:0009256, GO:0050579, GO:0032653, GO:0102068, GO:0050597, GO:0050639, GO:0071658, GO:0140105, GO:0030779, GO:0032733, GO:0032693, GO:0043259, GO:0019969, GO:0071612, GO:0032613, GO:0005141, GO:1905571, GO:0004920, GO:0102811, GO:…	ESS247835
dpu-miR-10	GO:0043259, GO:0019969, GO:0071612, GO:0032613, GO:0005141, GO:1905571, GO:0004920, GO:0102811, GO:0102967, GO:0102969, GO:0102968, GO:0047088, GO:0009258, GO:0009257, GO:0009256, GO:0050579, GO:0032653, GO:0102068, GO:0050597, GO:0050639, GO:0071658, GO:0140105, GO:0030779, GO:0032733, GO:0032693, GO:0043259, GO:0019969, GO:0071612, GO:0032613, GO:0005141, GO:1905571, GO:0004920, GO:0102811, GO:…	ESS247835
dpu-miR-10	GO:0043259, GO:0019969, GO:0071612, GO:0032613, GO:0005141, GO:1905571, GO:0004920, GO:0102811, GO:0102967, GO:0102969, GO:0102968, GO:0047088, GO:0009258, GO:0009257, GO:0009256, GO:0050579, GO:0032653, GO:0102068, GO:0050597, GO:0050639, GO:0071658, GO:0140105, GO:0030779, GO:0032733, GO:0032693, GO:0043259, GO:0019969, GO:0071612, GO:0032613, GO:0005141, GO:1905571, GO:0004920, GO:0102811, GO:…	ESS247835
dpu-miR-10	GO:0043259, GO:0019969, GO:0071612, GO:0032613, GO:0005141, GO:1905571, GO:0004920, GO:0102811, GO:0102967, GO:0102969, GO:0102968, GO:0047088, GO:0009258, GO:0009257, GO:0009256, GO:0050579, GO:0032653, GO:0102068, GO:0050597, GO:0050639, GO:0071658, GO:0140105, GO:0030779, GO:0032733, GO:0032693, GO:0043259, GO:0019969, GO:0071612, GO:0032613, GO:0005141, GO:1905571, GO:0004920, GO:0102811, GO:…	ESS247835
dpu-miR-10	GO:0043259, GO:0019969, GO:0071612, GO:0032613, GO:0005141, GO:1905571, GO:0004920, GO:0102811, GO:0102967, GO:0102969, GO:0102968, GO:0047088, GO:0009258, GO:0009257, GO:0009256, GO:0050579, GO:0032653, GO:0102068, GO:0050597, GO:0050639, GO:0071658, GO:0140105, GO:0030779, GO:0032733, GO:0032693, GO:0043259, GO:0019969, GO:0071612, GO:0032613, GO:0005141, GO:1905571, GO:0004920, GO:0102811, GO:…	ESS247835
dpu-miR-10	GO:0043259, GO:0019969, GO:0071612, GO:0032613, GO:0005141, GO:1905571, GO:0004920, GO:0102811, GO:0102967, GO:0102969, GO:0102968, GO:0047088, GO:0009258, GO:0009257, GO:0009256, GO:0050579, GO:0032653, GO:0102068, GO:0050597, GO:0050639, GO:0071658, GO:0140105, GO:0030779, GO:0032733, GO:0032693, GO:0043259, GO:0019969, GO:0071612, GO:0032613, GO:0005141, GO:1905571, GO:0004920, GO:0102811, GO:…	ESS247835
dpu-miR-10	GO:0043259, GO:0019969, GO:0071612, GO:0032613, GO:0005141, GO:1905571, GO:0004920, GO:0102811, GO:0102967, GO:0102969, GO:0102968, GO:0047088, GO:0009258, GO:0009257, GO:0009256, GO:0050579, GO:0032653, GO:0102068, GO:0050597, GO:0050639, GO:0071658, GO:0140105, GO:0030779, GO:0032733, GO:0032693, GO:0043259, GO:0019969, GO:0071612, GO:0032613, GO:0005141, GO:1905571, GO:0004920, GO:0102811, GO:…	ESS247835
dqu-miR-10-3p	GO:0043259, GO:0019969, GO:0071612, GO:0032613, GO:0005141, GO:1905571, GO:0004920, GO:0102811, GO:0102967, GO:0102969, GO:0102968, GO:0047088, GO:0009258, GO:0009257, GO:0009256, GO:0050579, GO:0032653, GO:0102068, GO:0050597, GO:0050639, GO:0071658, GO:0140105, GO:0030779, GO:0032733, GO:0032693, GO:0043259, GO:0019969, GO:0071612, GO:0032613, GO:0005141, GO:1905571, GO:0004920, GO:0102811, GO:…	ESS247835
dqu-miR-10-3p	GO:0043259, GO:0019969, GO:0071612, GO:0032613, GO:0005141, GO:1905571, GO:0004920, GO:0102811, GO:0102967, GO:0102969, GO:0102968, GO:0047088, GO:0009258, GO:0009257, GO:0009256, GO:0050579, GO:0032653, GO:0102068, GO:0050597, GO:0050639, GO:0071658, GO:0140105, GO:0030779, GO:0032733, GO:0032693, GO:0043259, GO:0019969, GO:0071612, GO:0032613, GO:0005141, GO:1905571, GO:0004920, GO:0102811, GO:…	ESS247835
dqu-miR-10-3p	GO:0043259, GO:0019969, GO:0071612, GO:0032613, GO:0005141, GO:1905571, GO:0004920, GO:0102811, GO:0102967, GO:0102969, GO:0102968, GO:0047088, GO:0009258, GO:0009257, GO:0009256, GO:0050579, GO:0032653, GO:0102068, GO:0050597, GO:0050639, GO:0071658, GO:0140105, GO:0030779, GO:0032733, GO:0032693, GO:0043259, GO:0019969, GO:0071612, GO:0032613, GO:0005141, GO:1905571, GO:0004920, GO:0102811, GO:…	ESS247835
dqu-miR-10-3p	GO:0043259, GO:0019969, GO:0071612, GO:0032613, GO:0005141, GO:1905571, GO:0004920, GO:0102811, GO:0102967, GO:0102969, GO:0102968, GO:0047088, GO:0009258, GO:0009257, GO:0009256, GO:0050579, GO:0032653, GO:0102068, GO:0050597, GO:0050639, GO:0071658, GO:0140105, GO:0030779, GO:0032733, GO:0032693, GO:0043259, GO:0019969, GO:0071612, GO:0032613, GO:0005141, GO:1905571, GO:0004920, GO:0102811, GO:…	ESS247835
dqu-miR-10-3p	GO:0043259, GO:0019969, GO:0071612, GO:0032613, GO:0005141, GO:1905571, GO:0004920, GO:0102811, GO:0102967, GO:0102969, GO:0102968, GO:0047088, GO:0009258, GO:0009257, GO:0009256, GO:0050579, GO:0032653, GO:0102068, GO:0050597, GO:0050639, GO:0071658, GO:0140105, GO:0030779, GO:0032733, GO:0032693, GO:0043259, GO:0019969, GO:0071612, GO:0032613, GO:0005141, GO:1905571, GO:0004920, GO:0102811, GO:…	ESS247835
dqu-miR-10-3p	GO:0043259, GO:0019969, GO:0071612, GO:0032613, GO:0005141, GO:1905571, GO:0004920, GO:0102811, GO:0102967, GO:0102969, GO:0102968, GO:0047088, GO:0009258, GO:0009257, GO:0009256, GO:0050579, GO:0032653, GO:0102068, GO:0050597, GO:0050639, GO:0071658, GO:0140105, GO:0030779, GO:0032733, GO:0032693, GO:0043259, GO:0019969, GO:0071612, GO:0032613, GO:0005141, GO:1905571, GO:0004920, GO:0102811, GO:…	ESS247835
dqu-miR-10-3p	GO:0043259, GO:0019969, GO:0071612, GO:0032613, GO:0005141, GO:1905571, GO:0004920, GO:0102811, GO:0102967, GO:0102969, GO:0102968, GO:0047088, GO:0009258, GO:0009257, GO:0009256, GO:0050579, GO:0032653, GO:0102068, GO:0050597, GO:0050639, GO:0071658, GO:0140105, GO:0030779, GO:0032733, GO:0032693, GO:0043259, GO:0019969, GO:0071612, GO:0032613, GO:0005141, GO:1905571, GO:0004920, GO:0102811, GO:…	ESS247835
dqu-miR-10-3p	GO:0043259, GO:0019969, GO:0071612, GO:0032613, GO:0005141, GO:1905571, GO:0004920, GO:0102811, GO:0102967, GO:0102969, GO:0102968, GO:0047088, GO:0009258, GO:0009257, GO:0009256, GO:0050579, GO:0032653, GO:0102068, GO:0050597, GO:0050639, GO:0071658, GO:0140105, GO:0030779, GO:0032733, GO:0032693, GO:0043259, GO:0019969, GO:0071612, GO:0032613, GO:0005141, GO:1905571, GO:0004920, GO:0102811, GO:…	ESS247835
dqu-miR-10-3p	GO:0043259, GO:0019969, GO:0071612, GO:0032613, GO:0005141, GO:1905571, GO:0004920, GO:0102811, GO:0102967, GO:0102969, GO:0102968, GO:0047088, GO:0009258, GO:0009257, GO:0009256, GO:0050579, GO:0032653, GO:0102068, GO:0050597, GO:0050639, GO:0071658, GO:0140105, GO:0030779, GO:0032733, GO:0032693, GO:0043259, GO:0019969, GO:0071612, GO:0032613, GO:0005141, GO:1905571, GO:0004920, GO:0102811, GO:…	ESS247835
dqu-miR-10-3p	GO:0043259, GO:0019969, GO:0071612, GO:0032613, GO:0005141, GO:1905571, GO:0004920, GO:0102811, GO:0102967, GO:0102969, GO:0102968, GO:0047088, GO:0009258, GO:0009257, GO:0009256, GO:0050579, GO:0032653, GO:0102068, GO:0050597, GO:0050639, GO:0071658, GO:0140105, GO:0030779, GO:0032733, GO:0032693, GO:0043259, GO:0019969, GO:0071612, GO:0032613, GO:0005141, GO:1905571, GO:0004920, GO:0102811, GO:…	ESS247835
dqu-miR-10-3p	GO:0043259, GO:0019969, GO:0071612, GO:0032613, GO:0005141, GO:1905571, GO:0004920, GO:0102811, GO:0102967, GO:0102969, GO:0102968, GO:0047088, GO:0009258, GO:0009257, GO:0009256, GO:0050579, GO:0032653, GO:0102068, GO:0050597, GO:0050639, GO:0071658, GO:0140105, GO:0030779, GO:0032733, GO:0032693, GO:0043259, GO:0019969, GO:0071612, GO:0032613, GO:0005141, GO:1905571, GO:0004920, GO:0102811, GO:…	ESS247835
dqu-miR-10-3p	GO:0043259, GO:0019969, GO:0071612, GO:0032613, GO:0005141, GO:1905571, GO:0004920, GO:0102811, GO:0102967, GO:0102969, GO:0102968, GO:0047088, GO:0009258, GO:0009257, GO:0009256, GO:0050579, GO:0032653, GO:0102068, GO:0050597, GO:0050639, GO:0071658, GO:0140105, GO:0030779, GO:0032733, GO:0032693, GO:0043259, GO:0019969, GO:0071612, GO:0032613, GO:0005141, GO:1905571, GO:0004920, GO:0102811, GO:…	ESS247835
dqu-miR-10-3p	GO:0043259, GO:0019969, GO:0071612, GO:0032613, GO:0005141, GO:1905571, GO:0004920, GO:0102811, GO:0102967, GO:0102969, GO:0102968, GO:0047088, GO:0009258, GO:0009257, GO:0009256, GO:0050579, GO:0032653, GO:0102068, GO:0050597, GO:0050639, GO:0071658, GO:0140105, GO:0030779, GO:0032733, GO:0032693, GO:0043259, GO:0019969, GO:0071612, GO:0032613, GO:0005141, GO:1905571, GO:0004920, GO:0102811, GO:…	ESS247835
dqu-miR-10-3p	GO:0043259, GO:0019969, GO:0071612, GO:0032613, GO:0005141, GO:1905571, GO:0004920, GO:0102811, GO:0102967, GO:0102969, GO:0102968, GO:0047088, GO:0009258, GO:0009257, GO:0009256, GO:0050579, GO:0032653, GO:0102068, GO:0050597, GO:0050639, GO:0071658, GO:0140105, GO:0030779, GO:0032733, GO:0032693, GO:0043259, GO:0019969, GO:0071612, GO:0032613, GO:0005141, GO:1905571, GO:0004920, GO:0102811, GO:…	ESS247835
dqu-miR-10-3p	GO:0043259, GO:0019969, GO:0071612, GO:0032613, GO:0005141, GO:1905571, GO:0004920, GO:0102811, GO:0102967, GO:0102969, GO:0102968, GO:0047088, GO:0009258, GO:0009257, GO:0009256, GO:0050579, GO:0032653, GO:0102068, GO:0050597, GO:0050639, GO:0071658, GO:0140105, GO:0030779, GO:0032733, GO:0032693, GO:0043259, GO:0019969, GO:0071612, GO:0032613, GO:0005141, GO:1905571, GO:0004920, GO:0102811, GO:…	ESS247835
dqu-miR-10-3p	GO:0043259, GO:0019969, GO:0071612, GO:0032613, GO:0005141, GO:1905571, GO:0004920, GO:0102811, GO:0102967, GO:0102969, GO:0102968, GO:0047088, GO:0009258, GO:0009257, GO:0009256, GO:0050579, GO:0032653, GO:0102068, GO:0050597, GO:0050639, GO:0071658, GO:0140105, GO:0030779, GO:0032733, GO:0032693, GO:0043259, GO:0019969, GO:0071612, GO:0032613, GO:0005141, GO:1905571, GO:0004920, GO:0102811, GO:…	ESS247835
dqu-miR-10-3p	GO:0043259, GO:0019969, GO:0071612, GO:0032613, GO:0005141, GO:1905571, GO:0004920, GO:0102811, GO:0102967, GO:0102969, GO:0102968, GO:0047088, GO:0009258, GO:0009257, GO:0009256, GO:0050579, GO:0032653, GO:0102068, GO:0050597, GO:0050639, GO:0071658, GO:0140105, GO:0030779, GO:0032733, GO:0032693, GO:0043259, GO:0019969, GO:0071612, GO:0032613, GO:0005141, GO:1905571, GO:0004920, GO:0102811, GO:…	ESS247835
dqu-miR-10-3p	GO:0043259, GO:0019969, GO:0071612, GO:0032613, GO:0005141, GO:1905571, GO:0004920, GO:0102811, GO:0102967, GO:0102969, GO:0102968, GO:0047088, GO:0009258, GO:0009257, GO:0009256, GO:0050579, GO:0032653, GO:0102068, GO:0050597, GO:0050639, GO:0071658, GO:0140105, GO:0030779, GO:0032733, GO:0032693, GO:0043259, GO:0019969, GO:0071612, GO:0032613, GO:0005141, GO:1905571, GO:0004920, GO:0102811, GO:…	ESS247835
dqu-miR-10-3p	GO:0043259, GO:0019969, GO:0071612, GO:0032613, GO:0005141, GO:1905571, GO:0004920, GO:0102811, GO:0102967, GO:0102969, GO:0102968, GO:0047088, GO:0009258, GO:0009257, GO:0009256, GO:0050579, GO:0032653, GO:0102068, GO:0050597, GO:0050639, GO:0071658, GO:0140105, GO:0030779, GO:0032733, GO:0032693, GO:0043259, GO:0019969, GO:0071612, GO:0032613, GO:0005141, GO:1905571, GO:0004920, GO:0102811, GO:…	ESS247835
dqu-miR-10-3p	GO:0043259, GO:0019969, GO:0071612, GO:0032613, GO:0005141, GO:1905571, GO:0004920, GO:0102811, GO:0102967, GO:0102969, GO:0102968, GO:0047088, GO:0009258, GO:0009257, GO:0009256, GO:0050579, GO:0032653, GO:0102068, GO:0050597, GO:0050639, GO:0071658, GO:0140105, GO:0030779, GO:0032733, GO:0032693, GO:0043259, GO:0019969, GO:0071612, GO:0032613, GO:0005141, GO:1905571, GO:0004920, GO:0102811, GO:…	ESS247835
dqu-miR-10-3p	GO:0043259, GO:0019969, GO:0071612, GO:0032613, GO:0005141, GO:1905571, GO:0004920, GO:0102811, GO:0102967, GO:0102969, GO:0102968, GO:0047088, GO:0009258, GO:0009257, GO:0009256, GO:0050579, GO:0032653, GO:0102068, GO:0050597, GO:0050639, GO:0071658, GO:0140105, GO:0030779, GO:0032733, GO:0032693, GO:0043259, GO:0019969, GO:0071612, GO:0032613, GO:0005141, GO:1905571, GO:0004920, GO:0102811, GO:…	ESS247835
dqu-miR-10-3p	GO:0043259, GO:0019969, GO:0071612, GO:0032613, GO:0005141, GO:1905571, GO:0004920, GO:0102811, GO:0102967, GO:0102969, GO:0102968, GO:0047088, GO:0009258, GO:0009257, GO:0009256, GO:0050579, GO:0032653, GO:0102068, GO:0050597, GO:0050639, GO:0071658, GO:0140105, GO:0030779, GO:0032733, GO:0032693, GO:0043259, GO:0019969, GO:0071612, GO:0032613, GO:0005141, GO:1905571, GO:0004920, GO:0102811, GO:…	ESS247835
dqu-miR-10-3p	GO:0043259, GO:0019969, GO:0071612, GO:0032613, GO:0005141, GO:1905571, GO:0004920, GO:0102811, GO:0102967, GO:0102969, GO:0102968, GO:0047088, GO:0009258, GO:0009257, GO:0009256, GO:0050579, GO:0032653, GO:0102068, GO:0050597, GO:0050639, GO:0071658, GO:0140105, GO:0030779, GO:0032733, GO:0032693, GO:0043259, GO:0019969, GO:0071612, GO:0032613, GO:0005141, GO:1905571, GO:0004920, GO:0102811, GO:…	ESS247835
dqu-miR-10-3p	GO:0043259, GO:0019969, GO:0071612, GO:0032613, GO:0005141, GO:1905571, GO:0004920, GO:0102811, GO:0102967, GO:0102969, GO:0102968, GO:0047088, GO:0009258, GO:0009257, GO:0009256, GO:0050579, GO:0032653, GO:0102068, GO:0050597, GO:0050639, GO:0071658, GO:0140105, GO:0030779, GO:0032733, GO:0032693, GO:0043259, GO:0019969, GO:0071612, GO:0032613, GO:0005141, GO:1905571, GO:0004920, GO:0102811, GO:…	ESS247835
dqu-miR-10-3p	GO:0043259, GO:0019969, GO:0071612, GO:0032613, GO:0005141, GO:1905571, GO:0004920, GO:0102811, GO:0102967, GO:0102969, GO:0102968, GO:0047088, GO:0009258, GO:0009257, GO:0009256, GO:0050579, GO:0032653, GO:0102068, GO:0050597, GO:0050639, GO:0071658, GO:0140105, GO:0030779, GO:0032733, GO:0032693, GO:0043259, GO:0019969, GO:0071612, GO:0032613, GO:0005141, GO:1905571, GO:0004920, GO:0102811, GO:…	ESS247835
dqu-miR-10-5p	GO:0043259, GO:0019969, GO:0071612, GO:0032613, GO:0005141, GO:1905571, GO:0004920, GO:0102811, GO:0102967, GO:0102969, GO:0102968, GO:0047088, GO:0009258, GO:0009257, GO:0009256, GO:0050579, GO:0032653, GO:0102068, GO:0050597, GO:0050639, GO:0071658, GO:0140105, GO:0030779, GO:0032733, GO:0032693, GO:0043259, GO:0019969, GO:0071612, GO:0032613, GO:0005141, GO:1905571, GO:0004920, GO:0102811, GO:…	ESS247835
dqu-miR-10-5p	GO:0043259, GO:0019969, GO:0071612, GO:0032613, GO:0005141, GO:1905571, GO:0004920, GO:0102811, GO:0102967, GO:0102969, GO:0102968, GO:0047088, GO:0009258, GO:0009257, GO:0009256, GO:0050579, GO:0032653, GO:0102068, GO:0050597, GO:0050639, GO:0071658, GO:0140105, GO:0030779, GO:0032733, GO:0032693, GO:0043259, GO:0019969, GO:0071612, GO:0032613, GO:0005141, GO:1905571, GO:0004920, GO:0102811, GO:…	ESS247835
dqu-miR-10-5p	GO:0043259, GO:0019969, GO:0071612, GO:0032613, GO:0005141, GO:1905571, GO:0004920, GO:0102811, GO:0102967, GO:0102969, GO:0102968, GO:0047088, GO:0009258, GO:0009257, GO:0009256, GO:0050579, GO:0032653, GO:0102068, GO:0050597, GO:0050639, GO:0071658, GO:0140105, GO:0030779, GO:0032733, GO:0032693, GO:0043259, GO:0019969, GO:0071612, GO:0032613, GO:0005141, GO:1905571, GO:0004920, GO:0102811, GO:…	ESS247835
dqu-miR-10-5p	GO:0043259, GO:0019969, GO:0071612, GO:0032613, GO:0005141, GO:1905571, GO:0004920, GO:0102811, GO:0102967, GO:0102969, GO:0102968, GO:0047088, GO:0009258, GO:0009257, GO:0009256, GO:0050579, GO:0032653, GO:0102068, GO:0050597, GO:0050639, GO:0071658, GO:0140105, GO:0030779, GO:0032733, GO:0032693, GO:0043259, GO:0019969, GO:0071612, GO:0032613, GO:0005141, GO:1905571, GO:0004920, GO:0102811, GO:…	ESS247835
dqu-miR-10-5p	GO:0043259, GO:0019969, GO:0071612, GO:0032613, GO:0005141, GO:1905571, GO:0004920, GO:0102811, GO:0102967, GO:0102969, GO:0102968, GO:0047088, GO:0009258, GO:0009257, GO:0009256, GO:0050579, GO:0032653, GO:0102068, GO:0050597, GO:0050639, GO:0071658, GO:0140105, GO:0030779, GO:0032733, GO:0032693, GO:0043259, GO:0019969, GO:0071612, GO:0032613, GO:0005141, GO:1905571, GO:0004920, GO:0102811, GO:…	ESS247835
dqu-miR-10-5p	GO:0043259, GO:0019969, GO:0071612, GO:0032613, GO:0005141, GO:1905571, GO:0004920, GO:0102811, GO:0102967, GO:0102969, GO:0102968, GO:0047088, GO:0009258, GO:0009257, GO:0009256, GO:0050579, GO:0032653, GO:0102068, GO:0050597, GO:0050639, GO:0071658, GO:0140105, GO:0030779, GO:0032733, GO:0032693, GO:0043259, GO:0019969, GO:0071612, GO:0032613, GO:0005141, GO:1905571, GO:0004920, GO:0102811, GO:…	ESS247835
dqu-miR-10-5p	GO:0043259, GO:0019969, GO:0071612, GO:0032613, GO:0005141, GO:1905571, GO:0004920, GO:0102811, GO:0102967, GO:0102969, GO:0102968, GO:0047088, GO:0009258, GO:0009257, GO:0009256, GO:0050579, GO:0032653, GO:0102068, GO:0050597, GO:0050639, GO:0071658, GO:0140105, GO:0030779, GO:0032733, GO:0032693, GO:0043259, GO:0019969, GO:0071612, GO:0032613, GO:0005141, GO:1905571, GO:0004920, GO:0102811, GO:…	ESS247835
dqu-miR-10-5p	GO:0043259, GO:0019969, GO:0071612, GO:0032613, GO:0005141, GO:1905571, GO:0004920, GO:0102811, GO:0102967, GO:0102969, GO:0102968, GO:0047088, GO:0009258, GO:0009257, GO:0009256, GO:0050579, GO:0032653, GO:0102068, GO:0050597, GO:0050639, GO:0071658, GO:0140105, GO:0030779, GO:0032733, GO:0032693, GO:0043259, GO:0019969, GO:0071612, GO:0032613, GO:0005141, GO:1905571, GO:0004920, GO:0102811, GO:…	ESS247835
dqu-miR-10-5p	GO:0043259, GO:0019969, GO:0071612, GO:0032613, GO:0005141, GO:1905571, GO:0004920, GO:0102811, GO:0102967, GO:0102969, GO:0102968, GO:0047088, GO:0009258, GO:0009257, GO:0009256, GO:0050579, GO:0032653, GO:0102068, GO:0050597, GO:0050639, GO:0071658, GO:0140105, GO:0030779, GO:0032733, GO:0032693, GO:0043259, GO:0019969, GO:0071612, GO:0032613, GO:0005141, GO:1905571, GO:0004920, GO:0102811, GO:…	ESS247835
dqu-miR-10-5p	GO:0043259, GO:0019969, GO:0071612, GO:0032613, GO:0005141, GO:1905571, GO:0004920, GO:0102811, GO:0102967, GO:0102969, GO:0102968, GO:0047088, GO:0009258, GO:0009257, GO:0009256, GO:0050579, GO:0032653, GO:0102068, GO:0050597, GO:0050639, GO:0071658, GO:0140105, GO:0030779, GO:0032733, GO:0032693, GO:0043259, GO:0019969, GO:0071612, GO:0032613, GO:0005141, GO:1905571, GO:0004920, GO:0102811, GO:…	ESS247835
dqu-miR-10-5p	GO:0043259, GO:0019969, GO:0071612, GO:0032613, GO:0005141, GO:1905571, GO:0004920, GO:0102811, GO:0102967, GO:0102969, GO:0102968, GO:0047088, GO:0009258, GO:0009257, GO:0009256, GO:0050579, GO:0032653, GO:0102068, GO:0050597, GO:0050639, GO:0071658, GO:0140105, GO:0030779, GO:0032733, GO:0032693, GO:0043259, GO:0019969, GO:0071612, GO:0032613, GO:0005141, GO:1905571, GO:0004920, GO:0102811, GO:…	ESS247835
dqu-miR-10-5p	GO:0043259, GO:0019969, GO:0071612, GO:0032613, GO:0005141, GO:1905571, GO:0004920, GO:0102811, GO:0102967, GO:0102969, GO:0102968, GO:0047088, GO:0009258, GO:0009257, GO:0009256, GO:0050579, GO:0032653, GO:0102068, GO:0050597, GO:0050639, GO:0071658, GO:0140105, GO:0030779, GO:0032733, GO:0032693, GO:0043259, GO:0019969, GO:0071612, GO:0032613, GO:0005141, GO:1905571, GO:0004920, GO:0102811, GO:…	ESS247835
dqu-miR-10-5p	GO:0043259, GO:0019969, GO:0071612, GO:0032613, GO:0005141, GO:1905571, GO:0004920, GO:0102811, GO:0102967, GO:0102969, GO:0102968, GO:0047088, GO:0009258, GO:0009257, GO:0009256, GO:0050579, GO:0032653, GO:0102068, GO:0050597, GO:0050639, GO:0071658, GO:0140105, GO:0030779, GO:0032733, GO:0032693, GO:0043259, GO:0019969, GO:0071612, GO:0032613, GO:0005141, GO:1905571, GO:0004920, GO:0102811, GO:…	ESS247835
dqu-miR-10-5p	GO:0043259, GO:0019969, GO:0071612, GO:0032613, GO:0005141, GO:1905571, GO:0004920, GO:0102811, GO:0102967, GO:0102969, GO:0102968, GO:0047088, GO:0009258, GO:0009257, GO:0009256, GO:0050579, GO:0032653, GO:0102068, GO:0050597, GO:0050639, GO:0071658, GO:0140105, GO:0030779, GO:0032733, GO:0032693, GO:0043259, GO:0019969, GO:0071612, GO:0032613, GO:0005141, GO:1905571, GO:0004920, GO:0102811, GO:…	ESS247835
dqu-miR-10-5p	GO:0043259, GO:0019969, GO:0071612, GO:0032613, GO:0005141, GO:1905571, GO:0004920, GO:0102811, GO:0102967, GO:0102969, GO:0102968, GO:0047088, GO:0009258, GO:0009257, GO:0009256, GO:0050579, GO:0032653, GO:0102068, GO:0050597, GO:0050639, GO:0071658, GO:0140105, GO:0030779, GO:0032733, GO:0032693, GO:0043259, GO:0019969, GO:0071612, GO:0032613, GO:0005141, GO:1905571, GO:0004920, GO:0102811, GO:…	ESS247835
dqu-miR-10-5p	GO:0043259, GO:0019969, GO:0071612, GO:0032613, GO:0005141, GO:1905571, GO:0004920, GO:0102811, GO:0102967, GO:0102969, GO:0102968, GO:0047088, GO:0009258, GO:0009257, GO:0009256, GO:0050579, GO:0032653, GO:0102068, GO:0050597, GO:0050639, GO:0071658, GO:0140105, GO:0030779, GO:0032733, GO:0032693, GO:0043259, GO:0019969, GO:0071612, GO:0032613, GO:0005141, GO:1905571, GO:0004920, GO:0102811, GO:…	ESS247835
dqu-miR-10-5p	GO:0043259, GO:0019969, GO:0071612, GO:0032613, GO:0005141, GO:1905571, GO:0004920, GO:0102811, GO:0102967, GO:0102969, GO:0102968, GO:0047088, GO:0009258, GO:0009257, GO:0009256, GO:0050579, GO:0032653, GO:0102068, GO:0050597, GO:0050639, GO:0071658, GO:0140105, GO:0030779, GO:0032733, GO:0032693, GO:0043259, GO:0019969, GO:0071612, GO:0032613, GO:0005141, GO:1905571, GO:0004920, GO:0102811, GO:…	ESS247835
dqu-miR-10-5p	GO:0043259, GO:0019969, GO:0071612, GO:0032613, GO:0005141, GO:1905571, GO:0004920, GO:0102811, GO:0102967, GO:0102969, GO:0102968, GO:0047088, GO:0009258, GO:0009257, GO:0009256, GO:0050579, GO:0032653, GO:0102068, GO:0050597, GO:0050639, GO:0071658, GO:0140105, GO:0030779, GO:0032733, GO:0032693, GO:0043259, GO:0019969, GO:0071612, GO:0032613, GO:0005141, GO:1905571, GO:0004920, GO:0102811, GO:…	ESS247835
dqu-miR-10-5p	GO:0043259, GO:0019969, GO:0071612, GO:0032613, GO:0005141, GO:1905571, GO:0004920, GO:0102811, GO:0102967, GO:0102969, GO:0102968, GO:0047088, GO:0009258, GO:0009257, GO:0009256, GO:0050579, GO:0032653, GO:0102068, GO:0050597, GO:0050639, GO:0071658, GO:0140105, GO:0030779, GO:0032733, GO:0032693, GO:0043259, GO:0019969, GO:0071612, GO:0032613, GO:0005141, GO:1905571, GO:0004920, GO:0102811, GO:…	ESS247835
dqu-miR-10-5p	GO:0043259, GO:0019969, GO:0071612, GO:0032613, GO:0005141, GO:1905571, GO:0004920, GO:0102811, GO:0102967, GO:0102969, GO:0102968, GO:0047088, GO:0009258, GO:0009257, GO:0009256, GO:0050579, GO:0032653, GO:0102068, GO:0050597, GO:0050639, GO:0071658, GO:0140105, GO:0030779, GO:0032733, GO:0032693, GO:0043259, GO:0019969, GO:0071612, GO:0032613, GO:0005141, GO:1905571, GO:0004920, GO:0102811, GO:…	ESS247835
dqu-miR-10-5p	GO:0043259, GO:0019969, GO:0071612, GO:0032613, GO:0005141, GO:1905571, GO:0004920, GO:0102811, GO:0102967, GO:0102969, GO:0102968, GO:0047088, GO:0009258, GO:0009257, GO:0009256, GO:0050579, GO:0032653, GO:0102068, GO:0050597, GO:0050639, GO:0071658, GO:0140105, GO:0030779, GO:0032733, GO:0032693, GO:0043259, GO:0019969, GO:0071612, GO:0032613, GO:0005141, GO:1905571, GO:0004920, GO:0102811, GO:…	ESS247835
dqu-miR-10-5p	GO:0043259, GO:0019969, GO:0071612, GO:0032613, GO:0005141, GO:1905571, GO:0004920, GO:0102811, GO:0102967, GO:0102969, GO:0102968, GO:0047088, GO:0009258, GO:0009257, GO:0009256, GO:0050579, GO:0032653, GO:0102068, GO:0050597, GO:0050639, GO:0071658, GO:0140105, GO:0030779, GO:0032733, GO:0032693, GO:0043259, GO:0019969, GO:0071612, GO:0032613, GO:0005141, GO:1905571, GO:0004920, GO:0102811, GO:…	ESS247835
dqu-miR-10-5p	GO:0043259, GO:0019969, GO:0071612, GO:0032613, GO:0005141, GO:1905571, GO:0004920, GO:0102811, GO:0102967, GO:0102969, GO:0102968, GO:0047088, GO:0009258, GO:0009257, GO:0009256, GO:0050579, GO:0032653, GO:0102068, GO:0050597, GO:0050639, GO:0071658, GO:0140105, GO:0030779, GO:0032733, GO:0032693, GO:0043259, GO:0019969, GO:0071612, GO:0032613, GO:0005141, GO:1905571, GO:0004920, GO:0102811, GO:…	ESS247835
dqu-miR-10-5p	GO:0043259, GO:0019969, GO:0071612, GO:0032613, GO:0005141, GO:1905571, GO:0004920, GO:0102811, GO:0102967, GO:0102969, GO:0102968, GO:0047088, GO:0009258, GO:0009257, GO:0009256, GO:0050579, GO:0032653, GO:0102068, GO:0050597, GO:0050639, GO:0071658, GO:0140105, GO:0030779, GO:0032733, GO:0032693, GO:0043259, GO:0019969, GO:0071612, GO:0032613, GO:0005141, GO:1905571, GO:0004920, GO:0102811, GO:…	ESS247835
dqu-miR-10-5p	GO:0043259, GO:0019969, GO:0071612, GO:0032613, GO:0005141, GO:1905571, GO:0004920, GO:0102811, GO:0102967, GO:0102969, GO:0102968, GO:0047088, GO:0009258, GO:0009257, GO:0009256, GO:0050579, GO:0032653, GO:0102068, GO:0050597, GO:0050639, GO:0071658, GO:0140105, GO:0030779, GO:0032733, GO:0032693, GO:0043259, GO:0019969, GO:0071612, GO:0032613, GO:0005141, GO:1905571, GO:0004920, GO:0102811, GO:…	ESS247835
dre-miR-10a-5p	GO:0045558, GO:0045558	ESS247835
dre-miR-10b-5p	GO:0050597, GO:0050597, GO:0045559, GO:0045559, GO:0004291, GO:0004291, GO:0050597, GO:0050597, GO:0045559, GO:0045559, GO:0004291, GO:0004291	ESS247835
dre-miR-10b-5p	GO:0050597, GO:0050597, GO:0045559, GO:0045559, GO:0004291, GO:0004291, GO:0050597, GO:0050597, GO:0045559, GO:0045559, GO:0004291, GO:0004291	ESS247835
dre-miR-10b-5p	GO:0050597, GO:0050597, GO:0045559, GO:0045559, GO:0004291, GO:0004291, GO:0050597, GO:0050597, GO:0045559, GO:0045559, GO:0004291, GO:0004291	ESS247835
dre-miR-10b-5p	GO:0050597, GO:0050597, GO:0045559, GO:0045559, GO:0004291, GO:0004291, GO:0050597, GO:0050597, GO:0045559, GO:0045559, GO:0004291, GO:0004291	ESS247835
dre-miR-10b-5p	GO:0050597, GO:0050597, GO:0045559, GO:0045559, GO:0004291, GO:0004291, GO:0050597, GO:0050597, GO:0045559, GO:0045559, GO:0004291, GO:0004291	ESS247835
dre-miR-10b-5p	GO:0050597, GO:0050597, GO:0045559, GO:0045559, GO:0004291, GO:0004291, GO:0050597, GO:0050597, GO:0045559, GO:0045559, GO:0004291, GO:0004291	ESS247835
dse-miR-10	GO:0043259, GO:0019969, GO:0071612, GO:0032613, GO:0005141, GO:1905571, GO:0004920, GO:0102811, GO:0102967, GO:0102969, GO:0102968, GO:0047088, GO:0009258, GO:0009257, GO:0009256, GO:0050579, GO:0032653, GO:0102068, GO:0050597, GO:0050639, GO:0071658, GO:0140105, GO:0030779, GO:0032733, GO:0032693, GO:0043259, GO:0019969, GO:0071612, GO:0032613, GO:0005141, GO:1905571, GO:0004920, GO:0102811, GO:…	ESS247835
dse-miR-10	GO:0043259, GO:0019969, GO:0071612, GO:0032613, GO:0005141, GO:1905571, GO:0004920, GO:0102811, GO:0102967, GO:0102969, GO:0102968, GO:0047088, GO:0009258, GO:0009257, GO:0009256, GO:0050579, GO:0032653, GO:0102068, GO:0050597, GO:0050639, GO:0071658, GO:0140105, GO:0030779, GO:0032733, GO:0032693, GO:0043259, GO:0019969, GO:0071612, GO:0032613, GO:0005141, GO:1905571, GO:0004920, GO:0102811, GO:…	ESS247835
dse-miR-10	GO:0043259, GO:0019969, GO:0071612, GO:0032613, GO:0005141, GO:1905571, GO:0004920, GO:0102811, GO:0102967, GO:0102969, GO:0102968, GO:0047088, GO:0009258, GO:0009257, GO:0009256, GO:0050579, GO:0032653, GO:0102068, GO:0050597, GO:0050639, GO:0071658, GO:0140105, GO:0030779, GO:0032733, GO:0032693, GO:0043259, GO:0019969, GO:0071612, GO:0032613, GO:0005141, GO:1905571, GO:0004920, GO:0102811, GO:…	ESS247835
dse-miR-10	GO:0043259, GO:0019969, GO:0071612, GO:0032613, GO:0005141, GO:1905571, GO:0004920, GO:0102811, GO:0102967, GO:0102969, GO:0102968, GO:0047088, GO:0009258, GO:0009257, GO:0009256, GO:0050579, GO:0032653, GO:0102068, GO:0050597, GO:0050639, GO:0071658, GO:0140105, GO:0030779, GO:0032733, GO:0032693, GO:0043259, GO:0019969, GO:0071612, GO:0032613, GO:0005141, GO:1905571, GO:0004920, GO:0102811, GO:…	ESS247835
dse-miR-10	GO:0043259, GO:0019969, GO:0071612, GO:0032613, GO:0005141, GO:1905571, GO:0004920, GO:0102811, GO:0102967, GO:0102969, GO:0102968, GO:0047088, GO:0009258, GO:0009257, GO:0009256, GO:0050579, GO:0032653, GO:0102068, GO:0050597, GO:0050639, GO:0071658, GO:0140105, GO:0030779, GO:0032733, GO:0032693, GO:0043259, GO:0019969, GO:0071612, GO:0032613, GO:0005141, GO:1905571, GO:0004920, GO:0102811, GO:…	ESS247835
dse-miR-10	GO:0043259, GO:0019969, GO:0071612, GO:0032613, GO:0005141, GO:1905571, GO:0004920, GO:0102811, GO:0102967, GO:0102969, GO:0102968, GO:0047088, GO:0009258, GO:0009257, GO:0009256, GO:0050579, GO:0032653, GO:0102068, GO:0050597, GO:0050639, GO:0071658, GO:0140105, GO:0030779, GO:0032733, GO:0032693, GO:0043259, GO:0019969, GO:0071612, GO:0032613, GO:0005141, GO:1905571, GO:0004920, GO:0102811, GO:…	ESS247835
dse-miR-10	GO:0043259, GO:0019969, GO:0071612, GO:0032613, GO:0005141, GO:1905571, GO:0004920, GO:0102811, GO:0102967, GO:0102969, GO:0102968, GO:0047088, GO:0009258, GO:0009257, GO:0009256, GO:0050579, GO:0032653, GO:0102068, GO:0050597, GO:0050639, GO:0071658, GO:0140105, GO:0030779, GO:0032733, GO:0032693, GO:0043259, GO:0019969, GO:0071612, GO:0032613, GO:0005141, GO:1905571, GO:0004920, GO:0102811, GO:…	ESS247835
dse-miR-10	GO:0043259, GO:0019969, GO:0071612, GO:0032613, GO:0005141, GO:1905571, GO:0004920, GO:0102811, GO:0102967, GO:0102969, GO:0102968, GO:0047088, GO:0009258, GO:0009257, GO:0009256, GO:0050579, GO:0032653, GO:0102068, GO:0050597, GO:0050639, GO:0071658, GO:0140105, GO:0030779, GO:0032733, GO:0032693, GO:0043259, GO:0019969, GO:0071612, GO:0032613, GO:0005141, GO:1905571, GO:0004920, GO:0102811, GO:…	ESS247835
dse-miR-10	GO:0043259, GO:0019969, GO:0071612, GO:0032613, GO:0005141, GO:1905571, GO:0004920, GO:0102811, GO:0102967, GO:0102969, GO:0102968, GO:0047088, GO:0009258, GO:0009257, GO:0009256, GO:0050579, GO:0032653, GO:0102068, GO:0050597, GO:0050639, GO:0071658, GO:0140105, GO:0030779, GO:0032733, GO:0032693, GO:0043259, GO:0019969, GO:0071612, GO:0032613, GO:0005141, GO:1905571, GO:0004920, GO:0102811, GO:…	ESS247835
dse-miR-10	GO:0043259, GO:0019969, GO:0071612, GO:0032613, GO:0005141, GO:1905571, GO:0004920, GO:0102811, GO:0102967, GO:0102969, GO:0102968, GO:0047088, GO:0009258, GO:0009257, GO:0009256, GO:0050579, GO:0032653, GO:0102068, GO:0050597, GO:0050639, GO:0071658, GO:0140105, GO:0030779, GO:0032733, GO:0032693, GO:0043259, GO:0019969, GO:0071612, GO:0032613, GO:0005141, GO:1905571, GO:0004920, GO:0102811, GO:…	ESS247835
dse-miR-10	GO:0043259, GO:0019969, GO:0071612, GO:0032613, GO:0005141, GO:1905571, GO:0004920, GO:0102811, GO:0102967, GO:0102969, GO:0102968, GO:0047088, GO:0009258, GO:0009257, GO:0009256, GO:0050579, GO:0032653, GO:0102068, GO:0050597, GO:0050639, GO:0071658, GO:0140105, GO:0030779, GO:0032733, GO:0032693, GO:0043259, GO:0019969, GO:0071612, GO:0032613, GO:0005141, GO:1905571, GO:0004920, GO:0102811, GO:…	ESS247835
dse-miR-10	GO:0043259, GO:0019969, GO:0071612, GO:0032613, GO:0005141, GO:1905571, GO:0004920, GO:0102811, GO:0102967, GO:0102969, GO:0102968, GO:0047088, GO:0009258, GO:0009257, GO:0009256, GO:0050579, GO:0032653, GO:0102068, GO:0050597, GO:0050639, GO:0071658, GO:0140105, GO:0030779, GO:0032733, GO:0032693, GO:0043259, GO:0019969, GO:0071612, GO:0032613, GO:0005141, GO:1905571, GO:0004920, GO:0102811, GO:…	ESS247835
dse-miR-10	GO:0043259, GO:0019969, GO:0071612, GO:0032613, GO:0005141, GO:1905571, GO:0004920, GO:0102811, GO:0102967, GO:0102969, GO:0102968, GO:0047088, GO:0009258, GO:0009257, GO:0009256, GO:0050579, GO:0032653, GO:0102068, GO:0050597, GO:0050639, GO:0071658, GO:0140105, GO:0030779, GO:0032733, GO:0032693, GO:0043259, GO:0019969, GO:0071612, GO:0032613, GO:0005141, GO:1905571, GO:0004920, GO:0102811, GO:…	ESS247835
dse-miR-10	GO:0043259, GO:0019969, GO:0071612, GO:0032613, GO:0005141, GO:1905571, GO:0004920, GO:0102811, GO:0102967, GO:0102969, GO:0102968, GO:0047088, GO:0009258, GO:0009257, GO:0009256, GO:0050579, GO:0032653, GO:0102068, GO:0050597, GO:0050639, GO:0071658, GO:0140105, GO:0030779, GO:0032733, GO:0032693, GO:0043259, GO:0019969, GO:0071612, GO:0032613, GO:0005141, GO:1905571, GO:0004920, GO:0102811, GO:…	ESS247835
dse-miR-10	GO:0043259, GO:0019969, GO:0071612, GO:0032613, GO:0005141, GO:1905571, GO:0004920, GO:0102811, GO:0102967, GO:0102969, GO:0102968, GO:0047088, GO:0009258, GO:0009257, GO:0009256, GO:0050579, GO:0032653, GO:0102068, GO:0050597, GO:0050639, GO:0071658, GO:0140105, GO:0030779, GO:0032733, GO:0032693, GO:0043259, GO:0019969, GO:0071612, GO:0032613, GO:0005141, GO:1905571, GO:0004920, GO:0102811, GO:…	ESS247835
dse-miR-10	GO:0043259, GO:0019969, GO:0071612, GO:0032613, GO:0005141, GO:1905571, GO:0004920, GO:0102811, GO:0102967, GO:0102969, GO:0102968, GO:0047088, GO:0009258, GO:0009257, GO:0009256, GO:0050579, GO:0032653, GO:0102068, GO:0050597, GO:0050639, GO:0071658, GO:0140105, GO:0030779, GO:0032733, GO:0032693, GO:0043259, GO:0019969, GO:0071612, GO:0032613, GO:0005141, GO:1905571, GO:0004920, GO:0102811, GO:…	ESS247835
dse-miR-10	GO:0043259, GO:0019969, GO:0071612, GO:0032613, GO:0005141, GO:1905571, GO:0004920, GO:0102811, GO:0102967, GO:0102969, GO:0102968, GO:0047088, GO:0009258, GO:0009257, GO:0009256, GO:0050579, GO:0032653, GO:0102068, GO:0050597, GO:0050639, GO:0071658, GO:0140105, GO:0030779, GO:0032733, GO:0032693, GO:0043259, GO:0019969, GO:0071612, GO:0032613, GO:0005141, GO:1905571, GO:0004920, GO:0102811, GO:…	ESS247835
dse-miR-10	GO:0043259, GO:0019969, GO:0071612, GO:0032613, GO:0005141, GO:1905571, GO:0004920, GO:0102811, GO:0102967, GO:0102969, GO:0102968, GO:0047088, GO:0009258, GO:0009257, GO:0009256, GO:0050579, GO:0032653, GO:0102068, GO:0050597, GO:0050639, GO:0071658, GO:0140105, GO:0030779, GO:0032733, GO:0032693, GO:0043259, GO:0019969, GO:0071612, GO:0032613, GO:0005141, GO:1905571, GO:0004920, GO:0102811, GO:…	ESS247835
dse-miR-10	GO:0043259, GO:0019969, GO:0071612, GO:0032613, GO:0005141, GO:1905571, GO:0004920, GO:0102811, GO:0102967, GO:0102969, GO:0102968, GO:0047088, GO:0009258, GO:0009257, GO:0009256, GO:0050579, GO:0032653, GO:0102068, GO:0050597, GO:0050639, GO:0071658, GO:0140105, GO:0030779, GO:0032733, GO:0032693, GO:0043259, GO:0019969, GO:0071612, GO:0032613, GO:0005141, GO:1905571, GO:0004920, GO:0102811, GO:…	ESS247835
dse-miR-10	GO:0043259, GO:0019969, GO:0071612, GO:0032613, GO:0005141, GO:1905571, GO:0004920, GO:0102811, GO:0102967, GO:0102969, GO:0102968, GO:0047088, GO:0009258, GO:0009257, GO:0009256, GO:0050579, GO:0032653, GO:0102068, GO:0050597, GO:0050639, GO:0071658, GO:0140105, GO:0030779, GO:0032733, GO:0032693, GO:0043259, GO:0019969, GO:0071612, GO:0032613, GO:0005141, GO:1905571, GO:0004920, GO:0102811, GO:…	ESS247835
dse-miR-10	GO:0043259, GO:0019969, GO:0071612, GO:0032613, GO:0005141, GO:1905571, GO:0004920, GO:0102811, GO:0102967, GO:0102969, GO:0102968, GO:0047088, GO:0009258, GO:0009257, GO:0009256, GO:0050579, GO:0032653, GO:0102068, GO:0050597, GO:0050639, GO:0071658, GO:0140105, GO:0030779, GO:0032733, GO:0032693, GO:0043259, GO:0019969, GO:0071612, GO:0032613, GO:0005141, GO:1905571, GO:0004920, GO:0102811, GO:…	ESS247835
dse-miR-10	GO:0043259, GO:0019969, GO:0071612, GO:0032613, GO:0005141, GO:1905571, GO:0004920, GO:0102811, GO:0102967, GO:0102969, GO:0102968, GO:0047088, GO:0009258, GO:0009257, GO:0009256, GO:0050579, GO:0032653, GO:0102068, GO:0050597, GO:0050639, GO:0071658, GO:0140105, GO:0030779, GO:0032733, GO:0032693, GO:0043259, GO:0019969, GO:0071612, GO:0032613, GO:0005141, GO:1905571, GO:0004920, GO:0102811, GO:…	ESS247835
dse-miR-10	GO:0043259, GO:0019969, GO:0071612, GO:0032613, GO:0005141, GO:1905571, GO:0004920, GO:0102811, GO:0102967, GO:0102969, GO:0102968, GO:0047088, GO:0009258, GO:0009257, GO:0009256, GO:0050579, GO:0032653, GO:0102068, GO:0050597, GO:0050639, GO:0071658, GO:0140105, GO:0030779, GO:0032733, GO:0032693, GO:0043259, GO:0019969, GO:0071612, GO:0032613, GO:0005141, GO:1905571, GO:0004920, GO:0102811, GO:…	ESS247835
dse-miR-10	GO:0043259, GO:0019969, GO:0071612, GO:0032613, GO:0005141, GO:1905571, GO:0004920, GO:0102811, GO:0102967, GO:0102969, GO:0102968, GO:0047088, GO:0009258, GO:0009257, GO:0009256, GO:0050579, GO:0032653, GO:0102068, GO:0050597, GO:0050639, GO:0071658, GO:0140105, GO:0030779, GO:0032733, GO:0032693, GO:0043259, GO:0019969, GO:0071612, GO:0032613, GO:0005141, GO:1905571, GO:0004920, GO:0102811, GO:…	ESS247835
dse-miR-10	GO:0043259, GO:0019969, GO:0071612, GO:0032613, GO:0005141, GO:1905571, GO:0004920, GO:0102811, GO:0102967, GO:0102969, GO:0102968, GO:0047088, GO:0009258, GO:0009257, GO:0009256, GO:0050579, GO:0032653, GO:0102068, GO:0050597, GO:0050639, GO:0071658, GO:0140105, GO:0030779, GO:0032733, GO:0032693, GO:0043259, GO:0019969, GO:0071612, GO:0032613, GO:0005141, GO:1905571, GO:0004920, GO:0102811, GO:…	ESS247835
dsi-miR-10	GO:0043259, GO:0019969, GO:0071612, GO:0032613, GO:0005141, GO:1905571, GO:0004920, GO:0102811, GO:0102967, GO:0102969, GO:0102968, GO:0047088, GO:0009258, GO:0009257, GO:0009256, GO:0050579, GO:0032653, GO:0102068, GO:0050597, GO:0050639, GO:0071658, GO:0140105, GO:0030779, GO:0032733, GO:0032693, GO:0043259, GO:0019969, GO:0071612, GO:0032613, GO:0005141, GO:1905571, GO:0004920, GO:0102811, GO:…	ESS247835
dsi-miR-10	GO:0043259, GO:0019969, GO:0071612, GO:0032613, GO:0005141, GO:1905571, GO:0004920, GO:0102811, GO:0102967, GO:0102969, GO:0102968, GO:0047088, GO:0009258, GO:0009257, GO:0009256, GO:0050579, GO:0032653, GO:0102068, GO:0050597, GO:0050639, GO:0071658, GO:0140105, GO:0030779, GO:0032733, GO:0032693, GO:0043259, GO:0019969, GO:0071612, GO:0032613, GO:0005141, GO:1905571, GO:0004920, GO:0102811, GO:…	ESS247835
dsi-miR-10	GO:0043259, GO:0019969, GO:0071612, GO:0032613, GO:0005141, GO:1905571, GO:0004920, GO:0102811, GO:0102967, GO:0102969, GO:0102968, GO:0047088, GO:0009258, GO:0009257, GO:0009256, GO:0050579, GO:0032653, GO:0102068, GO:0050597, GO:0050639, GO:0071658, GO:0140105, GO:0030779, GO:0032733, GO:0032693, GO:0043259, GO:0019969, GO:0071612, GO:0032613, GO:0005141, GO:1905571, GO:0004920, GO:0102811, GO:…	ESS247835
dsi-miR-10	GO:0043259, GO:0019969, GO:0071612, GO:0032613, GO:0005141, GO:1905571, GO:0004920, GO:0102811, GO:0102967, GO:0102969, GO:0102968, GO:0047088, GO:0009258, GO:0009257, GO:0009256, GO:0050579, GO:0032653, GO:0102068, GO:0050597, GO:0050639, GO:0071658, GO:0140105, GO:0030779, GO:0032733, GO:0032693, GO:0043259, GO:0019969, GO:0071612, GO:0032613, GO:0005141, GO:1905571, GO:0004920, GO:0102811, GO:…	ESS247835
dsi-miR-10	GO:0043259, GO:0019969, GO:0071612, GO:0032613, GO:0005141, GO:1905571, GO:0004920, GO:0102811, GO:0102967, GO:0102969, GO:0102968, GO:0047088, GO:0009258, GO:0009257, GO:0009256, GO:0050579, GO:0032653, GO:0102068, GO:0050597, GO:0050639, GO:0071658, GO:0140105, GO:0030779, GO:0032733, GO:0032693, GO:0043259, GO:0019969, GO:0071612, GO:0032613, GO:0005141, GO:1905571, GO:0004920, GO:0102811, GO:…	ESS247835
dsi-miR-10	GO:0043259, GO:0019969, GO:0071612, GO:0032613, GO:0005141, GO:1905571, GO:0004920, GO:0102811, GO:0102967, GO:0102969, GO:0102968, GO:0047088, GO:0009258, GO:0009257, GO:0009256, GO:0050579, GO:0032653, GO:0102068, GO:0050597, GO:0050639, GO:0071658, GO:0140105, GO:0030779, GO:0032733, GO:0032693, GO:0043259, GO:0019969, GO:0071612, GO:0032613, GO:0005141, GO:1905571, GO:0004920, GO:0102811, GO:…	ESS247835
dsi-miR-10	GO:0043259, GO:0019969, GO:0071612, GO:0032613, GO:0005141, GO:1905571, GO:0004920, GO:0102811, GO:0102967, GO:0102969, GO:0102968, GO:0047088, GO:0009258, GO:0009257, GO:0009256, GO:0050579, GO:0032653, GO:0102068, GO:0050597, GO:0050639, GO:0071658, GO:0140105, GO:0030779, GO:0032733, GO:0032693, GO:0043259, GO:0019969, GO:0071612, GO:0032613, GO:0005141, GO:1905571, GO:0004920, GO:0102811, GO:…	ESS247835
dsi-miR-10	GO:0043259, GO:0019969, GO:0071612, GO:0032613, GO:0005141, GO:1905571, GO:0004920, GO:0102811, GO:0102967, GO:0102969, GO:0102968, GO:0047088, GO:0009258, GO:0009257, GO:0009256, GO:0050579, GO:0032653, GO:0102068, GO:0050597, GO:0050639, GO:0071658, GO:0140105, GO:0030779, GO:0032733, GO:0032693, GO:0043259, GO:0019969, GO:0071612, GO:0032613, GO:0005141, GO:1905571, GO:0004920, GO:0102811, GO:…	ESS247835
dsi-miR-10	GO:0043259, GO:0019969, GO:0071612, GO:0032613, GO:0005141, GO:1905571, GO:0004920, GO:0102811, GO:0102967, GO:0102969, GO:0102968, GO:0047088, GO:0009258, GO:0009257, GO:0009256, GO:0050579, GO:0032653, GO:0102068, GO:0050597, GO:0050639, GO:0071658, GO:0140105, GO:0030779, GO:0032733, GO:0032693, GO:0043259, GO:0019969, GO:0071612, GO:0032613, GO:0005141, GO:1905571, GO:0004920, GO:0102811, GO:…	ESS247835
dsi-miR-10	GO:0043259, GO:0019969, GO:0071612, GO:0032613, GO:0005141, GO:1905571, GO:0004920, GO:0102811, GO:0102967, GO:0102969, GO:0102968, GO:0047088, GO:0009258, GO:0009257, GO:0009256, GO:0050579, GO:0032653, GO:0102068, GO:0050597, GO:0050639, GO:0071658, GO:0140105, GO:0030779, GO:0032733, GO:0032693, GO:0043259, GO:0019969, GO:0071612, GO:0032613, GO:0005141, GO:1905571, GO:0004920, GO:0102811, GO:…	ESS247835
dsi-miR-10	GO:0043259, GO:0019969, GO:0071612, GO:0032613, GO:0005141, GO:1905571, GO:0004920, GO:0102811, GO:0102967, GO:0102969, GO:0102968, GO:0047088, GO:0009258, GO:0009257, GO:0009256, GO:0050579, GO:0032653, GO:0102068, GO:0050597, GO:0050639, GO:0071658, GO:0140105, GO:0030779, GO:0032733, GO:0032693, GO:0043259, GO:0019969, GO:0071612, GO:0032613, GO:0005141, GO:1905571, GO:0004920, GO:0102811, GO:…	ESS247835
dsi-miR-10	GO:0043259, GO:0019969, GO:0071612, GO:0032613, GO:0005141, GO:1905571, GO:0004920, GO:0102811, GO:0102967, GO:0102969, GO:0102968, GO:0047088, GO:0009258, GO:0009257, GO:0009256, GO:0050579, GO:0032653, GO:0102068, GO:0050597, GO:0050639, GO:0071658, GO:0140105, GO:0030779, GO:0032733, GO:0032693, GO:0043259, GO:0019969, GO:0071612, GO:0032613, GO:0005141, GO:1905571, GO:0004920, GO:0102811, GO:…	ESS247835
dsi-miR-10	GO:0043259, GO:0019969, GO:0071612, GO:0032613, GO:0005141, GO:1905571, GO:0004920, GO:0102811, GO:0102967, GO:0102969, GO:0102968, GO:0047088, GO:0009258, GO:0009257, GO:0009256, GO:0050579, GO:0032653, GO:0102068, GO:0050597, GO:0050639, GO:0071658, GO:0140105, GO:0030779, GO:0032733, GO:0032693, GO:0043259, GO:0019969, GO:0071612, GO:0032613, GO:0005141, GO:1905571, GO:0004920, GO:0102811, GO:…	ESS247835
dsi-miR-10	GO:0043259, GO:0019969, GO:0071612, GO:0032613, GO:0005141, GO:1905571, GO:0004920, GO:0102811, GO:0102967, GO:0102969, GO:0102968, GO:0047088, GO:0009258, GO:0009257, GO:0009256, GO:0050579, GO:0032653, GO:0102068, GO:0050597, GO:0050639, GO:0071658, GO:0140105, GO:0030779, GO:0032733, GO:0032693, GO:0043259, GO:0019969, GO:0071612, GO:0032613, GO:0005141, GO:1905571, GO:0004920, GO:0102811, GO:…	ESS247835
dsi-miR-10	GO:0043259, GO:0019969, GO:0071612, GO:0032613, GO:0005141, GO:1905571, GO:0004920, GO:0102811, GO:0102967, GO:0102969, GO:0102968, GO:0047088, GO:0009258, GO:0009257, GO:0009256, GO:0050579, GO:0032653, GO:0102068, GO:0050597, GO:0050639, GO:0071658, GO:0140105, GO:0030779, GO:0032733, GO:0032693, GO:0043259, GO:0019969, GO:0071612, GO:0032613, GO:0005141, GO:1905571, GO:0004920, GO:0102811, GO:…	ESS247835
dsi-miR-10	GO:0043259, GO:0019969, GO:0071612, GO:0032613, GO:0005141, GO:1905571, GO:0004920, GO:0102811, GO:0102967, GO:0102969, GO:0102968, GO:0047088, GO:0009258, GO:0009257, GO:0009256, GO:0050579, GO:0032653, GO:0102068, GO:0050597, GO:0050639, GO:0071658, GO:0140105, GO:0030779, GO:0032733, GO:0032693, GO:0043259, GO:0019969, GO:0071612, GO:0032613, GO:0005141, GO:1905571, GO:0004920, GO:0102811, GO:…	ESS247835
dsi-miR-10	GO:0043259, GO:0019969, GO:0071612, GO:0032613, GO:0005141, GO:1905571, GO:0004920, GO:0102811, GO:0102967, GO:0102969, GO:0102968, GO:0047088, GO:0009258, GO:0009257, GO:0009256, GO:0050579, GO:0032653, GO:0102068, GO:0050597, GO:0050639, GO:0071658, GO:0140105, GO:0030779, GO:0032733, GO:0032693, GO:0043259, GO:0019969, GO:0071612, GO:0032613, GO:0005141, GO:1905571, GO:0004920, GO:0102811, GO:…	ESS247835
dsi-miR-10	GO:0043259, GO:0019969, GO:0071612, GO:0032613, GO:0005141, GO:1905571, GO:0004920, GO:0102811, GO:0102967, GO:0102969, GO:0102968, GO:0047088, GO:0009258, GO:0009257, GO:0009256, GO:0050579, GO:0032653, GO:0102068, GO:0050597, GO:0050639, GO:0071658, GO:0140105, GO:0030779, GO:0032733, GO:0032693, GO:0043259, GO:0019969, GO:0071612, GO:0032613, GO:0005141, GO:1905571, GO:0004920, GO:0102811, GO:…	ESS247835
dsi-miR-10	GO:0043259, GO:0019969, GO:0071612, GO:0032613, GO:0005141, GO:1905571, GO:0004920, GO:0102811, GO:0102967, GO:0102969, GO:0102968, GO:0047088, GO:0009258, GO:0009257, GO:0009256, GO:0050579, GO:0032653, GO:0102068, GO:0050597, GO:0050639, GO:0071658, GO:0140105, GO:0030779, GO:0032733, GO:0032693, GO:0043259, GO:0019969, GO:0071612, GO:0032613, GO:0005141, GO:1905571, GO:0004920, GO:0102811, GO:…	ESS247835
dsi-miR-10	GO:0043259, GO:0019969, GO:0071612, GO:0032613, GO:0005141, GO:1905571, GO:0004920, GO:0102811, GO:0102967, GO:0102969, GO:0102968, GO:0047088, GO:0009258, GO:0009257, GO:0009256, GO:0050579, GO:0032653, GO:0102068, GO:0050597, GO:0050639, GO:0071658, GO:0140105, GO:0030779, GO:0032733, GO:0032693, GO:0043259, GO:0019969, GO:0071612, GO:0032613, GO:0005141, GO:1905571, GO:0004920, GO:0102811, GO:…	ESS247835
dsi-miR-10	GO:0043259, GO:0019969, GO:0071612, GO:0032613, GO:0005141, GO:1905571, GO:0004920, GO:0102811, GO:0102967, GO:0102969, GO:0102968, GO:0047088, GO:0009258, GO:0009257, GO:0009256, GO:0050579, GO:0032653, GO:0102068, GO:0050597, GO:0050639, GO:0071658, GO:0140105, GO:0030779, GO:0032733, GO:0032693, GO:0043259, GO:0019969, GO:0071612, GO:0032613, GO:0005141, GO:1905571, GO:0004920, GO:0102811, GO:…	ESS247835
dsi-miR-10	GO:0043259, GO:0019969, GO:0071612, GO:0032613, GO:0005141, GO:1905571, GO:0004920, GO:0102811, GO:0102967, GO:0102969, GO:0102968, GO:0047088, GO:0009258, GO:0009257, GO:0009256, GO:0050579, GO:0032653, GO:0102068, GO:0050597, GO:0050639, GO:0071658, GO:0140105, GO:0030779, GO:0032733, GO:0032693, GO:0043259, GO:0019969, GO:0071612, GO:0032613, GO:0005141, GO:1905571, GO:0004920, GO:0102811, GO:…	ESS247835
dsi-miR-10	GO:0043259, GO:0019969, GO:0071612, GO:0032613, GO:0005141, GO:1905571, GO:0004920, GO:0102811, GO:0102967, GO:0102969, GO:0102968, GO:0047088, GO:0009258, GO:0009257, GO:0009256, GO:0050579, GO:0032653, GO:0102068, GO:0050597, GO:0050639, GO:0071658, GO:0140105, GO:0030779, GO:0032733, GO:0032693, GO:0043259, GO:0019969, GO:0071612, GO:0032613, GO:0005141, GO:1905571, GO:0004920, GO:0102811, GO:…	ESS247835
dsi-miR-10	GO:0043259, GO:0019969, GO:0071612, GO:0032613, GO:0005141, GO:1905571, GO:0004920, GO:0102811, GO:0102967, GO:0102969, GO:0102968, GO:0047088, GO:0009258, GO:0009257, GO:0009256, GO:0050579, GO:0032653, GO:0102068, GO:0050597, GO:0050639, GO:0071658, GO:0140105, GO:0030779, GO:0032733, GO:0032693, GO:0043259, GO:0019969, GO:0071612, GO:0032613, GO:0005141, GO:1905571, GO:0004920, GO:0102811, GO:…	ESS247835
dsi-miR-10	GO:0043259, GO:0019969, GO:0071612, GO:0032613, GO:0005141, GO:1905571, GO:0004920, GO:0102811, GO:0102967, GO:0102969, GO:0102968, GO:0047088, GO:0009258, GO:0009257, GO:0009256, GO:0050579, GO:0032653, GO:0102068, GO:0050597, GO:0050639, GO:0071658, GO:0140105, GO:0030779, GO:0032733, GO:0032693, GO:0043259, GO:0019969, GO:0071612, GO:0032613, GO:0005141, GO:1905571, GO:0004920, GO:0102811, GO:…	ESS247835
dvi-miR-10-3p	GO:0043259, GO:0019969, GO:0071612, GO:0032613, GO:0005141, GO:1905571, GO:0004920, GO:0102811, GO:0102967, GO:0102969, GO:0102968, GO:0047088, GO:0009258, GO:0009257, GO:0009256, GO:0050579, GO:0032653, GO:0102068, GO:0050597, GO:0050639, GO:0071658, GO:0140105, GO:0030779, GO:0032733, GO:0032693, GO:0043259, GO:0019969, GO:0071612, GO:0032613, GO:0005141, GO:1905571, GO:0004920, GO:0102811, GO:…	ESS247835
dvi-miR-10-3p	GO:0043259, GO:0019969, GO:0071612, GO:0032613, GO:0005141, GO:1905571, GO:0004920, GO:0102811, GO:0102967, GO:0102969, GO:0102968, GO:0047088, GO:0009258, GO:0009257, GO:0009256, GO:0050579, GO:0032653, GO:0102068, GO:0050597, GO:0050639, GO:0071658, GO:0140105, GO:0030779, GO:0032733, GO:0032693, GO:0043259, GO:0019969, GO:0071612, GO:0032613, GO:0005141, GO:1905571, GO:0004920, GO:0102811, GO:…	ESS247835
dvi-miR-10-3p	GO:0043259, GO:0019969, GO:0071612, GO:0032613, GO:0005141, GO:1905571, GO:0004920, GO:0102811, GO:0102967, GO:0102969, GO:0102968, GO:0047088, GO:0009258, GO:0009257, GO:0009256, GO:0050579, GO:0032653, GO:0102068, GO:0050597, GO:0050639, GO:0071658, GO:0140105, GO:0030779, GO:0032733, GO:0032693, GO:0043259, GO:0019969, GO:0071612, GO:0032613, GO:0005141, GO:1905571, GO:0004920, GO:0102811, GO:…	ESS247835
dvi-miR-10-3p	GO:0043259, GO:0019969, GO:0071612, GO:0032613, GO:0005141, GO:1905571, GO:0004920, GO:0102811, GO:0102967, GO:0102969, GO:0102968, GO:0047088, GO:0009258, GO:0009257, GO:0009256, GO:0050579, GO:0032653, GO:0102068, GO:0050597, GO:0050639, GO:0071658, GO:0140105, GO:0030779, GO:0032733, GO:0032693, GO:0043259, GO:0019969, GO:0071612, GO:0032613, GO:0005141, GO:1905571, GO:0004920, GO:0102811, GO:…	ESS247835
dvi-miR-10-3p	GO:0043259, GO:0019969, GO:0071612, GO:0032613, GO:0005141, GO:1905571, GO:0004920, GO:0102811, GO:0102967, GO:0102969, GO:0102968, GO:0047088, GO:0009258, GO:0009257, GO:0009256, GO:0050579, GO:0032653, GO:0102068, GO:0050597, GO:0050639, GO:0071658, GO:0140105, GO:0030779, GO:0032733, GO:0032693, GO:0043259, GO:0019969, GO:0071612, GO:0032613, GO:0005141, GO:1905571, GO:0004920, GO:0102811, GO:…	ESS247835
dvi-miR-10-3p	GO:0043259, GO:0019969, GO:0071612, GO:0032613, GO:0005141, GO:1905571, GO:0004920, GO:0102811, GO:0102967, GO:0102969, GO:0102968, GO:0047088, GO:0009258, GO:0009257, GO:0009256, GO:0050579, GO:0032653, GO:0102068, GO:0050597, GO:0050639, GO:0071658, GO:0140105, GO:0030779, GO:0032733, GO:0032693, GO:0043259, GO:0019969, GO:0071612, GO:0032613, GO:0005141, GO:1905571, GO:0004920, GO:0102811, GO:…	ESS247835
dvi-miR-10-3p	GO:0043259, GO:0019969, GO:0071612, GO:0032613, GO:0005141, GO:1905571, GO:0004920, GO:0102811, GO:0102967, GO:0102969, GO:0102968, GO:0047088, GO:0009258, GO:0009257, GO:0009256, GO:0050579, GO:0032653, GO:0102068, GO:0050597, GO:0050639, GO:0071658, GO:0140105, GO:0030779, GO:0032733, GO:0032693, GO:0043259, GO:0019969, GO:0071612, GO:0032613, GO:0005141, GO:1905571, GO:0004920, GO:0102811, GO:…	ESS247835
dvi-miR-10-3p	GO:0043259, GO:0019969, GO:0071612, GO:0032613, GO:0005141, GO:1905571, GO:0004920, GO:0102811, GO:0102967, GO:0102969, GO:0102968, GO:0047088, GO:0009258, GO:0009257, GO:0009256, GO:0050579, GO:0032653, GO:0102068, GO:0050597, GO:0050639, GO:0071658, GO:0140105, GO:0030779, GO:0032733, GO:0032693, GO:0043259, GO:0019969, GO:0071612, GO:0032613, GO:0005141, GO:1905571, GO:0004920, GO:0102811, GO:…	ESS247835
dvi-miR-10-3p	GO:0043259, GO:0019969, GO:0071612, GO:0032613, GO:0005141, GO:1905571, GO:0004920, GO:0102811, GO:0102967, GO:0102969, GO:0102968, GO:0047088, GO:0009258, GO:0009257, GO:0009256, GO:0050579, GO:0032653, GO:0102068, GO:0050597, GO:0050639, GO:0071658, GO:0140105, GO:0030779, GO:0032733, GO:0032693, GO:0043259, GO:0019969, GO:0071612, GO:0032613, GO:0005141, GO:1905571, GO:0004920, GO:0102811, GO:…	ESS247835
dvi-miR-10-3p	GO:0043259, GO:0019969, GO:0071612, GO:0032613, GO:0005141, GO:1905571, GO:0004920, GO:0102811, GO:0102967, GO:0102969, GO:0102968, GO:0047088, GO:0009258, GO:0009257, GO:0009256, GO:0050579, GO:0032653, GO:0102068, GO:0050597, GO:0050639, GO:0071658, GO:0140105, GO:0030779, GO:0032733, GO:0032693, GO:0043259, GO:0019969, GO:0071612, GO:0032613, GO:0005141, GO:1905571, GO:0004920, GO:0102811, GO:…	ESS247835
dvi-miR-10-3p	GO:0043259, GO:0019969, GO:0071612, GO:0032613, GO:0005141, GO:1905571, GO:0004920, GO:0102811, GO:0102967, GO:0102969, GO:0102968, GO:0047088, GO:0009258, GO:0009257, GO:0009256, GO:0050579, GO:0032653, GO:0102068, GO:0050597, GO:0050639, GO:0071658, GO:0140105, GO:0030779, GO:0032733, GO:0032693, GO:0043259, GO:0019969, GO:0071612, GO:0032613, GO:0005141, GO:1905571, GO:0004920, GO:0102811, GO:…	ESS247835
dvi-miR-10-3p	GO:0043259, GO:0019969, GO:0071612, GO:0032613, GO:0005141, GO:1905571, GO:0004920, GO:0102811, GO:0102967, GO:0102969, GO:0102968, GO:0047088, GO:0009258, GO:0009257, GO:0009256, GO:0050579, GO:0032653, GO:0102068, GO:0050597, GO:0050639, GO:0071658, GO:0140105, GO:0030779, GO:0032733, GO:0032693, GO:0043259, GO:0019969, GO:0071612, GO:0032613, GO:0005141, GO:1905571, GO:0004920, GO:0102811, GO:…	ESS247835
dvi-miR-10-3p	GO:0043259, GO:0019969, GO:0071612, GO:0032613, GO:0005141, GO:1905571, GO:0004920, GO:0102811, GO:0102967, GO:0102969, GO:0102968, GO:0047088, GO:0009258, GO:0009257, GO:0009256, GO:0050579, GO:0032653, GO:0102068, GO:0050597, GO:0050639, GO:0071658, GO:0140105, GO:0030779, GO:0032733, GO:0032693, GO:0043259, GO:0019969, GO:0071612, GO:0032613, GO:0005141, GO:1905571, GO:0004920, GO:0102811, GO:…	ESS247835
dvi-miR-10-3p	GO:0043259, GO:0019969, GO:0071612, GO:0032613, GO:0005141, GO:1905571, GO:0004920, GO:0102811, GO:0102967, GO:0102969, GO:0102968, GO:0047088, GO:0009258, GO:0009257, GO:0009256, GO:0050579, GO:0032653, GO:0102068, GO:0050597, GO:0050639, GO:0071658, GO:0140105, GO:0030779, GO:0032733, GO:0032693, GO:0043259, GO:0019969, GO:0071612, GO:0032613, GO:0005141, GO:1905571, GO:0004920, GO:0102811, GO:…	ESS247835
dvi-miR-10-3p	GO:0043259, GO:0019969, GO:0071612, GO:0032613, GO:0005141, GO:1905571, GO:0004920, GO:0102811, GO:0102967, GO:0102969, GO:0102968, GO:0047088, GO:0009258, GO:0009257, GO:0009256, GO:0050579, GO:0032653, GO:0102068, GO:0050597, GO:0050639, GO:0071658, GO:0140105, GO:0030779, GO:0032733, GO:0032693, GO:0043259, GO:0019969, GO:0071612, GO:0032613, GO:0005141, GO:1905571, GO:0004920, GO:0102811, GO:…	ESS247835
dvi-miR-10-3p	GO:0043259, GO:0019969, GO:0071612, GO:0032613, GO:0005141, GO:1905571, GO:0004920, GO:0102811, GO:0102967, GO:0102969, GO:0102968, GO:0047088, GO:0009258, GO:0009257, GO:0009256, GO:0050579, GO:0032653, GO:0102068, GO:0050597, GO:0050639, GO:0071658, GO:0140105, GO:0030779, GO:0032733, GO:0032693, GO:0043259, GO:0019969, GO:0071612, GO:0032613, GO:0005141, GO:1905571, GO:0004920, GO:0102811, GO:…	ESS247835
dvi-miR-10-3p	GO:0043259, GO:0019969, GO:0071612, GO:0032613, GO:0005141, GO:1905571, GO:0004920, GO:0102811, GO:0102967, GO:0102969, GO:0102968, GO:0047088, GO:0009258, GO:0009257, GO:0009256, GO:0050579, GO:0032653, GO:0102068, GO:0050597, GO:0050639, GO:0071658, GO:0140105, GO:0030779, GO:0032733, GO:0032693, GO:0043259, GO:0019969, GO:0071612, GO:0032613, GO:0005141, GO:1905571, GO:0004920, GO:0102811, GO:…	ESS247835
dvi-miR-10-3p	GO:0043259, GO:0019969, GO:0071612, GO:0032613, GO:0005141, GO:1905571, GO:0004920, GO:0102811, GO:0102967, GO:0102969, GO:0102968, GO:0047088, GO:0009258, GO:0009257, GO:0009256, GO:0050579, GO:0032653, GO:0102068, GO:0050597, GO:0050639, GO:0071658, GO:0140105, GO:0030779, GO:0032733, GO:0032693, GO:0043259, GO:0019969, GO:0071612, GO:0032613, GO:0005141, GO:1905571, GO:0004920, GO:0102811, GO:…	ESS247835
dvi-miR-10-3p	GO:0043259, GO:0019969, GO:0071612, GO:0032613, GO:0005141, GO:1905571, GO:0004920, GO:0102811, GO:0102967, GO:0102969, GO:0102968, GO:0047088, GO:0009258, GO:0009257, GO:0009256, GO:0050579, GO:0032653, GO:0102068, GO:0050597, GO:0050639, GO:0071658, GO:0140105, GO:0030779, GO:0032733, GO:0032693, GO:0043259, GO:0019969, GO:0071612, GO:0032613, GO:0005141, GO:1905571, GO:0004920, GO:0102811, GO:…	ESS247835
dvi-miR-10-3p	GO:0043259, GO:0019969, GO:0071612, GO:0032613, GO:0005141, GO:1905571, GO:0004920, GO:0102811, GO:0102967, GO:0102969, GO:0102968, GO:0047088, GO:0009258, GO:0009257, GO:0009256, GO:0050579, GO:0032653, GO:0102068, GO:0050597, GO:0050639, GO:0071658, GO:0140105, GO:0030779, GO:0032733, GO:0032693, GO:0043259, GO:0019969, GO:0071612, GO:0032613, GO:0005141, GO:1905571, GO:0004920, GO:0102811, GO:…	ESS247835
dvi-miR-10-3p	GO:0043259, GO:0019969, GO:0071612, GO:0032613, GO:0005141, GO:1905571, GO:0004920, GO:0102811, GO:0102967, GO:0102969, GO:0102968, GO:0047088, GO:0009258, GO:0009257, GO:0009256, GO:0050579, GO:0032653, GO:0102068, GO:0050597, GO:0050639, GO:0071658, GO:0140105, GO:0030779, GO:0032733, GO:0032693, GO:0043259, GO:0019969, GO:0071612, GO:0032613, GO:0005141, GO:1905571, GO:0004920, GO:0102811, GO:…	ESS247835
dvi-miR-10-3p	GO:0043259, GO:0019969, GO:0071612, GO:0032613, GO:0005141, GO:1905571, GO:0004920, GO:0102811, GO:0102967, GO:0102969, GO:0102968, GO:0047088, GO:0009258, GO:0009257, GO:0009256, GO:0050579, GO:0032653, GO:0102068, GO:0050597, GO:0050639, GO:0071658, GO:0140105, GO:0030779, GO:0032733, GO:0032693, GO:0043259, GO:0019969, GO:0071612, GO:0032613, GO:0005141, GO:1905571, GO:0004920, GO:0102811, GO:…	ESS247835
dvi-miR-10-3p	GO:0043259, GO:0019969, GO:0071612, GO:0032613, GO:0005141, GO:1905571, GO:0004920, GO:0102811, GO:0102967, GO:0102969, GO:0102968, GO:0047088, GO:0009258, GO:0009257, GO:0009256, GO:0050579, GO:0032653, GO:0102068, GO:0050597, GO:0050639, GO:0071658, GO:0140105, GO:0030779, GO:0032733, GO:0032693, GO:0043259, GO:0019969, GO:0071612, GO:0032613, GO:0005141, GO:1905571, GO:0004920, GO:0102811, GO:…	ESS247835
dvi-miR-10-3p	GO:0043259, GO:0019969, GO:0071612, GO:0032613, GO:0005141, GO:1905571, GO:0004920, GO:0102811, GO:0102967, GO:0102969, GO:0102968, GO:0047088, GO:0009258, GO:0009257, GO:0009256, GO:0050579, GO:0032653, GO:0102068, GO:0050597, GO:0050639, GO:0071658, GO:0140105, GO:0030779, GO:0032733, GO:0032693, GO:0043259, GO:0019969, GO:0071612, GO:0032613, GO:0005141, GO:1905571, GO:0004920, GO:0102811, GO:…	ESS247835
dvi-miR-10-3p	GO:0043259, GO:0019969, GO:0071612, GO:0032613, GO:0005141, GO:1905571, GO:0004920, GO:0102811, GO:0102967, GO:0102969, GO:0102968, GO:0047088, GO:0009258, GO:0009257, GO:0009256, GO:0050579, GO:0032653, GO:0102068, GO:0050597, GO:0050639, GO:0071658, GO:0140105, GO:0030779, GO:0032733, GO:0032693, GO:0043259, GO:0019969, GO:0071612, GO:0032613, GO:0005141, GO:1905571, GO:0004920, GO:0102811, GO:…	ESS247835
dvi-miR-10-5p	GO:0043259, GO:0019969, GO:0071612, GO:0032613, GO:0005141, GO:1905571, GO:0004920, GO:0102811, GO:0102967, GO:0102969, GO:0102968, GO:0047088, GO:0009258, GO:0009257, GO:0009256, GO:0050579, GO:0032653, GO:0102068, GO:0050597, GO:0050639, GO:0071658, GO:0140105, GO:0030779, GO:0032733, GO:0032693, GO:0043259, GO:0019969, GO:0071612, GO:0032613, GO:0005141, GO:1905571, GO:0004920, GO:0102811, GO:…	ESS247835
dvi-miR-10-5p	GO:0043259, GO:0019969, GO:0071612, GO:0032613, GO:0005141, GO:1905571, GO:0004920, GO:0102811, GO:0102967, GO:0102969, GO:0102968, GO:0047088, GO:0009258, GO:0009257, GO:0009256, GO:0050579, GO:0032653, GO:0102068, GO:0050597, GO:0050639, GO:0071658, GO:0140105, GO:0030779, GO:0032733, GO:0032693, GO:0043259, GO:0019969, GO:0071612, GO:0032613, GO:0005141, GO:1905571, GO:0004920, GO:0102811, GO:…	ESS247835
dvi-miR-10-5p	GO:0043259, GO:0019969, GO:0071612, GO:0032613, GO:0005141, GO:1905571, GO:0004920, GO:0102811, GO:0102967, GO:0102969, GO:0102968, GO:0047088, GO:0009258, GO:0009257, GO:0009256, GO:0050579, GO:0032653, GO:0102068, GO:0050597, GO:0050639, GO:0071658, GO:0140105, GO:0030779, GO:0032733, GO:0032693, GO:0043259, GO:0019969, GO:0071612, GO:0032613, GO:0005141, GO:1905571, GO:0004920, GO:0102811, GO:…	ESS247835
dvi-miR-10-5p	GO:0043259, GO:0019969, GO:0071612, GO:0032613, GO:0005141, GO:1905571, GO:0004920, GO:0102811, GO:0102967, GO:0102969, GO:0102968, GO:0047088, GO:0009258, GO:0009257, GO:0009256, GO:0050579, GO:0032653, GO:0102068, GO:0050597, GO:0050639, GO:0071658, GO:0140105, GO:0030779, GO:0032733, GO:0032693, GO:0043259, GO:0019969, GO:0071612, GO:0032613, GO:0005141, GO:1905571, GO:0004920, GO:0102811, GO:…	ESS247835
dvi-miR-10-5p	GO:0043259, GO:0019969, GO:0071612, GO:0032613, GO:0005141, GO:1905571, GO:0004920, GO:0102811, GO:0102967, GO:0102969, GO:0102968, GO:0047088, GO:0009258, GO:0009257, GO:0009256, GO:0050579, GO:0032653, GO:0102068, GO:0050597, GO:0050639, GO:0071658, GO:0140105, GO:0030779, GO:0032733, GO:0032693, GO:0043259, GO:0019969, GO:0071612, GO:0032613, GO:0005141, GO:1905571, GO:0004920, GO:0102811, GO:…	ESS247835
dvi-miR-10-5p	GO:0043259, GO:0019969, GO:0071612, GO:0032613, GO:0005141, GO:1905571, GO:0004920, GO:0102811, GO:0102967, GO:0102969, GO:0102968, GO:0047088, GO:0009258, GO:0009257, GO:0009256, GO:0050579, GO:0032653, GO:0102068, GO:0050597, GO:0050639, GO:0071658, GO:0140105, GO:0030779, GO:0032733, GO:0032693, GO:0043259, GO:0019969, GO:0071612, GO:0032613, GO:0005141, GO:1905571, GO:0004920, GO:0102811, GO:…	ESS247835
dvi-miR-10-5p	GO:0043259, GO:0019969, GO:0071612, GO:0032613, GO:0005141, GO:1905571, GO:0004920, GO:0102811, GO:0102967, GO:0102969, GO:0102968, GO:0047088, GO:0009258, GO:0009257, GO:0009256, GO:0050579, GO:0032653, GO:0102068, GO:0050597, GO:0050639, GO:0071658, GO:0140105, GO:0030779, GO:0032733, GO:0032693, GO:0043259, GO:0019969, GO:0071612, GO:0032613, GO:0005141, GO:1905571, GO:0004920, GO:0102811, GO:…	ESS247835
dvi-miR-10-5p	GO:0043259, GO:0019969, GO:0071612, GO:0032613, GO:0005141, GO:1905571, GO:0004920, GO:0102811, GO:0102967, GO:0102969, GO:0102968, GO:0047088, GO:0009258, GO:0009257, GO:0009256, GO:0050579, GO:0032653, GO:0102068, GO:0050597, GO:0050639, GO:0071658, GO:0140105, GO:0030779, GO:0032733, GO:0032693, GO:0043259, GO:0019969, GO:0071612, GO:0032613, GO:0005141, GO:1905571, GO:0004920, GO:0102811, GO:…	ESS247835
dvi-miR-10-5p	GO:0043259, GO:0019969, GO:0071612, GO:0032613, GO:0005141, GO:1905571, GO:0004920, GO:0102811, GO:0102967, GO:0102969, GO:0102968, GO:0047088, GO:0009258, GO:0009257, GO:0009256, GO:0050579, GO:0032653, GO:0102068, GO:0050597, GO:0050639, GO:0071658, GO:0140105, GO:0030779, GO:0032733, GO:0032693, GO:0043259, GO:0019969, GO:0071612, GO:0032613, GO:0005141, GO:1905571, GO:0004920, GO:0102811, GO:…	ESS247835
dvi-miR-10-5p	GO:0043259, GO:0019969, GO:0071612, GO:0032613, GO:0005141, GO:1905571, GO:0004920, GO:0102811, GO:0102967, GO:0102969, GO:0102968, GO:0047088, GO:0009258, GO:0009257, GO:0009256, GO:0050579, GO:0032653, GO:0102068, GO:0050597, GO:0050639, GO:0071658, GO:0140105, GO:0030779, GO:0032733, GO:0032693, GO:0043259, GO:0019969, GO:0071612, GO:0032613, GO:0005141, GO:1905571, GO:0004920, GO:0102811, GO:…	ESS247835
dvi-miR-10-5p	GO:0043259, GO:0019969, GO:0071612, GO:0032613, GO:0005141, GO:1905571, GO:0004920, GO:0102811, GO:0102967, GO:0102969, GO:0102968, GO:0047088, GO:0009258, GO:0009257, GO:0009256, GO:0050579, GO:0032653, GO:0102068, GO:0050597, GO:0050639, GO:0071658, GO:0140105, GO:0030779, GO:0032733, GO:0032693, GO:0043259, GO:0019969, GO:0071612, GO:0032613, GO:0005141, GO:1905571, GO:0004920, GO:0102811, GO:…	ESS247835
dvi-miR-10-5p	GO:0043259, GO:0019969, GO:0071612, GO:0032613, GO:0005141, GO:1905571, GO:0004920, GO:0102811, GO:0102967, GO:0102969, GO:0102968, GO:0047088, GO:0009258, GO:0009257, GO:0009256, GO:0050579, GO:0032653, GO:0102068, GO:0050597, GO:0050639, GO:0071658, GO:0140105, GO:0030779, GO:0032733, GO:0032693, GO:0043259, GO:0019969, GO:0071612, GO:0032613, GO:0005141, GO:1905571, GO:0004920, GO:0102811, GO:…	ESS247835
dvi-miR-10-5p	GO:0043259, GO:0019969, GO:0071612, GO:0032613, GO:0005141, GO:1905571, GO:0004920, GO:0102811, GO:0102967, GO:0102969, GO:0102968, GO:0047088, GO:0009258, GO:0009257, GO:0009256, GO:0050579, GO:0032653, GO:0102068, GO:0050597, GO:0050639, GO:0071658, GO:0140105, GO:0030779, GO:0032733, GO:0032693, GO:0043259, GO:0019969, GO:0071612, GO:0032613, GO:0005141, GO:1905571, GO:0004920, GO:0102811, GO:…	ESS247835
dvi-miR-10-5p	GO:0043259, GO:0019969, GO:0071612, GO:0032613, GO:0005141, GO:1905571, GO:0004920, GO:0102811, GO:0102967, GO:0102969, GO:0102968, GO:0047088, GO:0009258, GO:0009257, GO:0009256, GO:0050579, GO:0032653, GO:0102068, GO:0050597, GO:0050639, GO:0071658, GO:0140105, GO:0030779, GO:0032733, GO:0032693, GO:0043259, GO:0019969, GO:0071612, GO:0032613, GO:0005141, GO:1905571, GO:0004920, GO:0102811, GO:…	ESS247835
dvi-miR-10-5p	GO:0043259, GO:0019969, GO:0071612, GO:0032613, GO:0005141, GO:1905571, GO:0004920, GO:0102811, GO:0102967, GO:0102969, GO:0102968, GO:0047088, GO:0009258, GO:0009257, GO:0009256, GO:0050579, GO:0032653, GO:0102068, GO:0050597, GO:0050639, GO:0071658, GO:0140105, GO:0030779, GO:0032733, GO:0032693, GO:0043259, GO:0019969, GO:0071612, GO:0032613, GO:0005141, GO:1905571, GO:0004920, GO:0102811, GO:…	ESS247835
dvi-miR-10-5p	GO:0043259, GO:0019969, GO:0071612, GO:0032613, GO:0005141, GO:1905571, GO:0004920, GO:0102811, GO:0102967, GO:0102969, GO:0102968, GO:0047088, GO:0009258, GO:0009257, GO:0009256, GO:0050579, GO:0032653, GO:0102068, GO:0050597, GO:0050639, GO:0071658, GO:0140105, GO:0030779, GO:0032733, GO:0032693, GO:0043259, GO:0019969, GO:0071612, GO:0032613, GO:0005141, GO:1905571, GO:0004920, GO:0102811, GO:…	ESS247835
dvi-miR-10-5p	GO:0043259, GO:0019969, GO:0071612, GO:0032613, GO:0005141, GO:1905571, GO:0004920, GO:0102811, GO:0102967, GO:0102969, GO:0102968, GO:0047088, GO:0009258, GO:0009257, GO:0009256, GO:0050579, GO:0032653, GO:0102068, GO:0050597, GO:0050639, GO:0071658, GO:0140105, GO:0030779, GO:0032733, GO:0032693, GO:0043259, GO:0019969, GO:0071612, GO:0032613, GO:0005141, GO:1905571, GO:0004920, GO:0102811, GO:…	ESS247835
dvi-miR-10-5p	GO:0043259, GO:0019969, GO:0071612, GO:0032613, GO:0005141, GO:1905571, GO:0004920, GO:0102811, GO:0102967, GO:0102969, GO:0102968, GO:0047088, GO:0009258, GO:0009257, GO:0009256, GO:0050579, GO:0032653, GO:0102068, GO:0050597, GO:0050639, GO:0071658, GO:0140105, GO:0030779, GO:0032733, GO:0032693, GO:0043259, GO:0019969, GO:0071612, GO:0032613, GO:0005141, GO:1905571, GO:0004920, GO:0102811, GO:…	ESS247835
dvi-miR-10-5p	GO:0043259, GO:0019969, GO:0071612, GO:0032613, GO:0005141, GO:1905571, GO:0004920, GO:0102811, GO:0102967, GO:0102969, GO:0102968, GO:0047088, GO:0009258, GO:0009257, GO:0009256, GO:0050579, GO:0032653, GO:0102068, GO:0050597, GO:0050639, GO:0071658, GO:0140105, GO:0030779, GO:0032733, GO:0032693, GO:0043259, GO:0019969, GO:0071612, GO:0032613, GO:0005141, GO:1905571, GO:0004920, GO:0102811, GO:…	ESS247835
dvi-miR-10-5p	GO:0043259, GO:0019969, GO:0071612, GO:0032613, GO:0005141, GO:1905571, GO:0004920, GO:0102811, GO:0102967, GO:0102969, GO:0102968, GO:0047088, GO:0009258, GO:0009257, GO:0009256, GO:0050579, GO:0032653, GO:0102068, GO:0050597, GO:0050639, GO:0071658, GO:0140105, GO:0030779, GO:0032733, GO:0032693, GO:0043259, GO:0019969, GO:0071612, GO:0032613, GO:0005141, GO:1905571, GO:0004920, GO:0102811, GO:…	ESS247835
dvi-miR-10-5p	GO:0043259, GO:0019969, GO:0071612, GO:0032613, GO:0005141, GO:1905571, GO:0004920, GO:0102811, GO:0102967, GO:0102969, GO:0102968, GO:0047088, GO:0009258, GO:0009257, GO:0009256, GO:0050579, GO:0032653, GO:0102068, GO:0050597, GO:0050639, GO:0071658, GO:0140105, GO:0030779, GO:0032733, GO:0032693, GO:0043259, GO:0019969, GO:0071612, GO:0032613, GO:0005141, GO:1905571, GO:0004920, GO:0102811, GO:…	ESS247835
dvi-miR-10-5p	GO:0043259, GO:0019969, GO:0071612, GO:0032613, GO:0005141, GO:1905571, GO:0004920, GO:0102811, GO:0102967, GO:0102969, GO:0102968, GO:0047088, GO:0009258, GO:0009257, GO:0009256, GO:0050579, GO:0032653, GO:0102068, GO:0050597, GO:0050639, GO:0071658, GO:0140105, GO:0030779, GO:0032733, GO:0032693, GO:0043259, GO:0019969, GO:0071612, GO:0032613, GO:0005141, GO:1905571, GO:0004920, GO:0102811, GO:…	ESS247835
dvi-miR-10-5p	GO:0043259, GO:0019969, GO:0071612, GO:0032613, GO:0005141, GO:1905571, GO:0004920, GO:0102811, GO:0102967, GO:0102969, GO:0102968, GO:0047088, GO:0009258, GO:0009257, GO:0009256, GO:0050579, GO:0032653, GO:0102068, GO:0050597, GO:0050639, GO:0071658, GO:0140105, GO:0030779, GO:0032733, GO:0032693, GO:0043259, GO:0019969, GO:0071612, GO:0032613, GO:0005141, GO:1905571, GO:0004920, GO:0102811, GO:…	ESS247835
dvi-miR-10-5p	GO:0043259, GO:0019969, GO:0071612, GO:0032613, GO:0005141, GO:1905571, GO:0004920, GO:0102811, GO:0102967, GO:0102969, GO:0102968, GO:0047088, GO:0009258, GO:0009257, GO:0009256, GO:0050579, GO:0032653, GO:0102068, GO:0050597, GO:0050639, GO:0071658, GO:0140105, GO:0030779, GO:0032733, GO:0032693, GO:0043259, GO:0019969, GO:0071612, GO:0032613, GO:0005141, GO:1905571, GO:0004920, GO:0102811, GO:…	ESS247835
dvi-miR-10-5p	GO:0043259, GO:0019969, GO:0071612, GO:0032613, GO:0005141, GO:1905571, GO:0004920, GO:0102811, GO:0102967, GO:0102969, GO:0102968, GO:0047088, GO:0009258, GO:0009257, GO:0009256, GO:0050579, GO:0032653, GO:0102068, GO:0050597, GO:0050639, GO:0071658, GO:0140105, GO:0030779, GO:0032733, GO:0032693, GO:0043259, GO:0019969, GO:0071612, GO:0032613, GO:0005141, GO:1905571, GO:0004920, GO:0102811, GO:…	ESS247835
dwi-miR-10	GO:0043259, GO:0019969, GO:0071612, GO:0032613, GO:0005141, GO:1905571, GO:0004920, GO:0102811, GO:0102967, GO:0102969, GO:0102968, GO:0047088, GO:0009258, GO:0009257, GO:0009256, GO:0050579, GO:0032653, GO:0102068, GO:0050597, GO:0050639, GO:0071658, GO:0140105, GO:0030779, GO:0032733, GO:0032693, GO:0043259, GO:0019969, GO:0071612, GO:0032613, GO:0005141, GO:1905571, GO:0004920, GO:0102811, GO:…	ESS247835
dwi-miR-10	GO:0043259, GO:0019969, GO:0071612, GO:0032613, GO:0005141, GO:1905571, GO:0004920, GO:0102811, GO:0102967, GO:0102969, GO:0102968, GO:0047088, GO:0009258, GO:0009257, GO:0009256, GO:0050579, GO:0032653, GO:0102068, GO:0050597, GO:0050639, GO:0071658, GO:0140105, GO:0030779, GO:0032733, GO:0032693, GO:0043259, GO:0019969, GO:0071612, GO:0032613, GO:0005141, GO:1905571, GO:0004920, GO:0102811, GO:…	ESS247835
dwi-miR-10	GO:0043259, GO:0019969, GO:0071612, GO:0032613, GO:0005141, GO:1905571, GO:0004920, GO:0102811, GO:0102967, GO:0102969, GO:0102968, GO:0047088, GO:0009258, GO:0009257, GO:0009256, GO:0050579, GO:0032653, GO:0102068, GO:0050597, GO:0050639, GO:0071658, GO:0140105, GO:0030779, GO:0032733, GO:0032693, GO:0043259, GO:0019969, GO:0071612, GO:0032613, GO:0005141, GO:1905571, GO:0004920, GO:0102811, GO:…	ESS247835
dwi-miR-10	GO:0043259, GO:0019969, GO:0071612, GO:0032613, GO:0005141, GO:1905571, GO:0004920, GO:0102811, GO:0102967, GO:0102969, GO:0102968, GO:0047088, GO:0009258, GO:0009257, GO:0009256, GO:0050579, GO:0032653, GO:0102068, GO:0050597, GO:0050639, GO:0071658, GO:0140105, GO:0030779, GO:0032733, GO:0032693, GO:0043259, GO:0019969, GO:0071612, GO:0032613, GO:0005141, GO:1905571, GO:0004920, GO:0102811, GO:…	ESS247835
dwi-miR-10	GO:0043259, GO:0019969, GO:0071612, GO:0032613, GO:0005141, GO:1905571, GO:0004920, GO:0102811, GO:0102967, GO:0102969, GO:0102968, GO:0047088, GO:0009258, GO:0009257, GO:0009256, GO:0050579, GO:0032653, GO:0102068, GO:0050597, GO:0050639, GO:0071658, GO:0140105, GO:0030779, GO:0032733, GO:0032693, GO:0043259, GO:0019969, GO:0071612, GO:0032613, GO:0005141, GO:1905571, GO:0004920, GO:0102811, GO:…	ESS247835
dwi-miR-10	GO:0043259, GO:0019969, GO:0071612, GO:0032613, GO:0005141, GO:1905571, GO:0004920, GO:0102811, GO:0102967, GO:0102969, GO:0102968, GO:0047088, GO:0009258, GO:0009257, GO:0009256, GO:0050579, GO:0032653, GO:0102068, GO:0050597, GO:0050639, GO:0071658, GO:0140105, GO:0030779, GO:0032733, GO:0032693, GO:0043259, GO:0019969, GO:0071612, GO:0032613, GO:0005141, GO:1905571, GO:0004920, GO:0102811, GO:…	ESS247835
dwi-miR-10	GO:0043259, GO:0019969, GO:0071612, GO:0032613, GO:0005141, GO:1905571, GO:0004920, GO:0102811, GO:0102967, GO:0102969, GO:0102968, GO:0047088, GO:0009258, GO:0009257, GO:0009256, GO:0050579, GO:0032653, GO:0102068, GO:0050597, GO:0050639, GO:0071658, GO:0140105, GO:0030779, GO:0032733, GO:0032693, GO:0043259, GO:0019969, GO:0071612, GO:0032613, GO:0005141, GO:1905571, GO:0004920, GO:0102811, GO:…	ESS247835
dwi-miR-10	GO:0043259, GO:0019969, GO:0071612, GO:0032613, GO:0005141, GO:1905571, GO:0004920, GO:0102811, GO:0102967, GO:0102969, GO:0102968, GO:0047088, GO:0009258, GO:0009257, GO:0009256, GO:0050579, GO:0032653, GO:0102068, GO:0050597, GO:0050639, GO:0071658, GO:0140105, GO:0030779, GO:0032733, GO:0032693, GO:0043259, GO:0019969, GO:0071612, GO:0032613, GO:0005141, GO:1905571, GO:0004920, GO:0102811, GO:…	ESS247835
dwi-miR-10	GO:0043259, GO:0019969, GO:0071612, GO:0032613, GO:0005141, GO:1905571, GO:0004920, GO:0102811, GO:0102967, GO:0102969, GO:0102968, GO:0047088, GO:0009258, GO:0009257, GO:0009256, GO:0050579, GO:0032653, GO:0102068, GO:0050597, GO:0050639, GO:0071658, GO:0140105, GO:0030779, GO:0032733, GO:0032693, GO:0043259, GO:0019969, GO:0071612, GO:0032613, GO:0005141, GO:1905571, GO:0004920, GO:0102811, GO:…	ESS247835
dwi-miR-10	GO:0043259, GO:0019969, GO:0071612, GO:0032613, GO:0005141, GO:1905571, GO:0004920, GO:0102811, GO:0102967, GO:0102969, GO:0102968, GO:0047088, GO:0009258, GO:0009257, GO:0009256, GO:0050579, GO:0032653, GO:0102068, GO:0050597, GO:0050639, GO:0071658, GO:0140105, GO:0030779, GO:0032733, GO:0032693, GO:0043259, GO:0019969, GO:0071612, GO:0032613, GO:0005141, GO:1905571, GO:0004920, GO:0102811, GO:…	ESS247835
dwi-miR-10	GO:0043259, GO:0019969, GO:0071612, GO:0032613, GO:0005141, GO:1905571, GO:0004920, GO:0102811, GO:0102967, GO:0102969, GO:0102968, GO:0047088, GO:0009258, GO:0009257, GO:0009256, GO:0050579, GO:0032653, GO:0102068, GO:0050597, GO:0050639, GO:0071658, GO:0140105, GO:0030779, GO:0032733, GO:0032693, GO:0043259, GO:0019969, GO:0071612, GO:0032613, GO:0005141, GO:1905571, GO:0004920, GO:0102811, GO:…	ESS247835
dwi-miR-10	GO:0043259, GO:0019969, GO:0071612, GO:0032613, GO:0005141, GO:1905571, GO:0004920, GO:0102811, GO:0102967, GO:0102969, GO:0102968, GO:0047088, GO:0009258, GO:0009257, GO:0009256, GO:0050579, GO:0032653, GO:0102068, GO:0050597, GO:0050639, GO:0071658, GO:0140105, GO:0030779, GO:0032733, GO:0032693, GO:0043259, GO:0019969, GO:0071612, GO:0032613, GO:0005141, GO:1905571, GO:0004920, GO:0102811, GO:…	ESS247835
dwi-miR-10	GO:0043259, GO:0019969, GO:0071612, GO:0032613, GO:0005141, GO:1905571, GO:0004920, GO:0102811, GO:0102967, GO:0102969, GO:0102968, GO:0047088, GO:0009258, GO:0009257, GO:0009256, GO:0050579, GO:0032653, GO:0102068, GO:0050597, GO:0050639, GO:0071658, GO:0140105, GO:0030779, GO:0032733, GO:0032693, GO:0043259, GO:0019969, GO:0071612, GO:0032613, GO:0005141, GO:1905571, GO:0004920, GO:0102811, GO:…	ESS247835
dwi-miR-10	GO:0043259, GO:0019969, GO:0071612, GO:0032613, GO:0005141, GO:1905571, GO:0004920, GO:0102811, GO:0102967, GO:0102969, GO:0102968, GO:0047088, GO:0009258, GO:0009257, GO:0009256, GO:0050579, GO:0032653, GO:0102068, GO:0050597, GO:0050639, GO:0071658, GO:0140105, GO:0030779, GO:0032733, GO:0032693, GO:0043259, GO:0019969, GO:0071612, GO:0032613, GO:0005141, GO:1905571, GO:0004920, GO:0102811, GO:…	ESS247835
dwi-miR-10	GO:0043259, GO:0019969, GO:0071612, GO:0032613, GO:0005141, GO:1905571, GO:0004920, GO:0102811, GO:0102967, GO:0102969, GO:0102968, GO:0047088, GO:0009258, GO:0009257, GO:0009256, GO:0050579, GO:0032653, GO:0102068, GO:0050597, GO:0050639, GO:0071658, GO:0140105, GO:0030779, GO:0032733, GO:0032693, GO:0043259, GO:0019969, GO:0071612, GO:0032613, GO:0005141, GO:1905571, GO:0004920, GO:0102811, GO:…	ESS247835
dwi-miR-10	GO:0043259, GO:0019969, GO:0071612, GO:0032613, GO:0005141, GO:1905571, GO:0004920, GO:0102811, GO:0102967, GO:0102969, GO:0102968, GO:0047088, GO:0009258, GO:0009257, GO:0009256, GO:0050579, GO:0032653, GO:0102068, GO:0050597, GO:0050639, GO:0071658, GO:0140105, GO:0030779, GO:0032733, GO:0032693, GO:0043259, GO:0019969, GO:0071612, GO:0032613, GO:0005141, GO:1905571, GO:0004920, GO:0102811, GO:…	ESS247835
dwi-miR-10	GO:0043259, GO:0019969, GO:0071612, GO:0032613, GO:0005141, GO:1905571, GO:0004920, GO:0102811, GO:0102967, GO:0102969, GO:0102968, GO:0047088, GO:0009258, GO:0009257, GO:0009256, GO:0050579, GO:0032653, GO:0102068, GO:0050597, GO:0050639, GO:0071658, GO:0140105, GO:0030779, GO:0032733, GO:0032693, GO:0043259, GO:0019969, GO:0071612, GO:0032613, GO:0005141, GO:1905571, GO:0004920, GO:0102811, GO:…	ESS247835
dwi-miR-10	GO:0043259, GO:0019969, GO:0071612, GO:0032613, GO:0005141, GO:1905571, GO:0004920, GO:0102811, GO:0102967, GO:0102969, GO:0102968, GO:0047088, GO:0009258, GO:0009257, GO:0009256, GO:0050579, GO:0032653, GO:0102068, GO:0050597, GO:0050639, GO:0071658, GO:0140105, GO:0030779, GO:0032733, GO:0032693, GO:0043259, GO:0019969, GO:0071612, GO:0032613, GO:0005141, GO:1905571, GO:0004920, GO:0102811, GO:…	ESS247835
dwi-miR-10	GO:0043259, GO:0019969, GO:0071612, GO:0032613, GO:0005141, GO:1905571, GO:0004920, GO:0102811, GO:0102967, GO:0102969, GO:0102968, GO:0047088, GO:0009258, GO:0009257, GO:0009256, GO:0050579, GO:0032653, GO:0102068, GO:0050597, GO:0050639, GO:0071658, GO:0140105, GO:0030779, GO:0032733, GO:0032693, GO:0043259, GO:0019969, GO:0071612, GO:0032613, GO:0005141, GO:1905571, GO:0004920, GO:0102811, GO:…	ESS247835
dwi-miR-10	GO:0043259, GO:0019969, GO:0071612, GO:0032613, GO:0005141, GO:1905571, GO:0004920, GO:0102811, GO:0102967, GO:0102969, GO:0102968, GO:0047088, GO:0009258, GO:0009257, GO:0009256, GO:0050579, GO:0032653, GO:0102068, GO:0050597, GO:0050639, GO:0071658, GO:0140105, GO:0030779, GO:0032733, GO:0032693, GO:0043259, GO:0019969, GO:0071612, GO:0032613, GO:0005141, GO:1905571, GO:0004920, GO:0102811, GO:…	ESS247835
dwi-miR-10	GO:0043259, GO:0019969, GO:0071612, GO:0032613, GO:0005141, GO:1905571, GO:0004920, GO:0102811, GO:0102967, GO:0102969, GO:0102968, GO:0047088, GO:0009258, GO:0009257, GO:0009256, GO:0050579, GO:0032653, GO:0102068, GO:0050597, GO:0050639, GO:0071658, GO:0140105, GO:0030779, GO:0032733, GO:0032693, GO:0043259, GO:0019969, GO:0071612, GO:0032613, GO:0005141, GO:1905571, GO:0004920, GO:0102811, GO:…	ESS247835
dwi-miR-10	GO:0043259, GO:0019969, GO:0071612, GO:0032613, GO:0005141, GO:1905571, GO:0004920, GO:0102811, GO:0102967, GO:0102969, GO:0102968, GO:0047088, GO:0009258, GO:0009257, GO:0009256, GO:0050579, GO:0032653, GO:0102068, GO:0050597, GO:0050639, GO:0071658, GO:0140105, GO:0030779, GO:0032733, GO:0032693, GO:0043259, GO:0019969, GO:0071612, GO:0032613, GO:0005141, GO:1905571, GO:0004920, GO:0102811, GO:…	ESS247835
dwi-miR-10	GO:0043259, GO:0019969, GO:0071612, GO:0032613, GO:0005141, GO:1905571, GO:0004920, GO:0102811, GO:0102967, GO:0102969, GO:0102968, GO:0047088, GO:0009258, GO:0009257, GO:0009256, GO:0050579, GO:0032653, GO:0102068, GO:0050597, GO:0050639, GO:0071658, GO:0140105, GO:0030779, GO:0032733, GO:0032693, GO:0043259, GO:0019969, GO:0071612, GO:0032613, GO:0005141, GO:1905571, GO:0004920, GO:0102811, GO:…	ESS247835
dwi-miR-10	GO:0043259, GO:0019969, GO:0071612, GO:0032613, GO:0005141, GO:1905571, GO:0004920, GO:0102811, GO:0102967, GO:0102969, GO:0102968, GO:0047088, GO:0009258, GO:0009257, GO:0009256, GO:0050579, GO:0032653, GO:0102068, GO:0050597, GO:0050639, GO:0071658, GO:0140105, GO:0030779, GO:0032733, GO:0032693, GO:0043259, GO:0019969, GO:0071612, GO:0032613, GO:0005141, GO:1905571, GO:0004920, GO:0102811, GO:…	ESS247835
dwi-miR-10	GO:0043259, GO:0019969, GO:0071612, GO:0032613, GO:0005141, GO:1905571, GO:0004920, GO:0102811, GO:0102967, GO:0102969, GO:0102968, GO:0047088, GO:0009258, GO:0009257, GO:0009256, GO:0050579, GO:0032653, GO:0102068, GO:0050597, GO:0050639, GO:0071658, GO:0140105, GO:0030779, GO:0032733, GO:0032693, GO:0043259, GO:0019969, GO:0071612, GO:0032613, GO:0005141, GO:1905571, GO:0004920, GO:0102811, GO:…	ESS247835
dya-miR-10	GO:0043259, GO:0019969, GO:0071612, GO:0032613, GO:0005141, GO:1905571, GO:0004920, GO:0102811, GO:0102967, GO:0102969, GO:0102968, GO:0047088, GO:0009258, GO:0009257, GO:0009256, GO:0050579, GO:0032653, GO:0102068, GO:0050597, GO:0050639, GO:0071658, GO:0140105, GO:0030779, GO:0032733, GO:0032693, GO:0043259, GO:0019969, GO:0071612, GO:0032613, GO:0005141, GO:1905571, GO:0004920, GO:0102811, GO:…	ESS247835
dya-miR-10	GO:0043259, GO:0019969, GO:0071612, GO:0032613, GO:0005141, GO:1905571, GO:0004920, GO:0102811, GO:0102967, GO:0102969, GO:0102968, GO:0047088, GO:0009258, GO:0009257, GO:0009256, GO:0050579, GO:0032653, GO:0102068, GO:0050597, GO:0050639, GO:0071658, GO:0140105, GO:0030779, GO:0032733, GO:0032693, GO:0043259, GO:0019969, GO:0071612, GO:0032613, GO:0005141, GO:1905571, GO:0004920, GO:0102811, GO:…	ESS247835
dya-miR-10	GO:0043259, GO:0019969, GO:0071612, GO:0032613, GO:0005141, GO:1905571, GO:0004920, GO:0102811, GO:0102967, GO:0102969, GO:0102968, GO:0047088, GO:0009258, GO:0009257, GO:0009256, GO:0050579, GO:0032653, GO:0102068, GO:0050597, GO:0050639, GO:0071658, GO:0140105, GO:0030779, GO:0032733, GO:0032693, GO:0043259, GO:0019969, GO:0071612, GO:0032613, GO:0005141, GO:1905571, GO:0004920, GO:0102811, GO:…	ESS247835
dya-miR-10	GO:0043259, GO:0019969, GO:0071612, GO:0032613, GO:0005141, GO:1905571, GO:0004920, GO:0102811, GO:0102967, GO:0102969, GO:0102968, GO:0047088, GO:0009258, GO:0009257, GO:0009256, GO:0050579, GO:0032653, GO:0102068, GO:0050597, GO:0050639, GO:0071658, GO:0140105, GO:0030779, GO:0032733, GO:0032693, GO:0043259, GO:0019969, GO:0071612, GO:0032613, GO:0005141, GO:1905571, GO:0004920, GO:0102811, GO:…	ESS247835
dya-miR-10	GO:0043259, GO:0019969, GO:0071612, GO:0032613, GO:0005141, GO:1905571, GO:0004920, GO:0102811, GO:0102967, GO:0102969, GO:0102968, GO:0047088, GO:0009258, GO:0009257, GO:0009256, GO:0050579, GO:0032653, GO:0102068, GO:0050597, GO:0050639, GO:0071658, GO:0140105, GO:0030779, GO:0032733, GO:0032693, GO:0043259, GO:0019969, GO:0071612, GO:0032613, GO:0005141, GO:1905571, GO:0004920, GO:0102811, GO:…	ESS247835
dya-miR-10	GO:0043259, GO:0019969, GO:0071612, GO:0032613, GO:0005141, GO:1905571, GO:0004920, GO:0102811, GO:0102967, GO:0102969, GO:0102968, GO:0047088, GO:0009258, GO:0009257, GO:0009256, GO:0050579, GO:0032653, GO:0102068, GO:0050597, GO:0050639, GO:0071658, GO:0140105, GO:0030779, GO:0032733, GO:0032693, GO:0043259, GO:0019969, GO:0071612, GO:0032613, GO:0005141, GO:1905571, GO:0004920, GO:0102811, GO:…	ESS247835
dya-miR-10	GO:0043259, GO:0019969, GO:0071612, GO:0032613, GO:0005141, GO:1905571, GO:0004920, GO:0102811, GO:0102967, GO:0102969, GO:0102968, GO:0047088, GO:0009258, GO:0009257, GO:0009256, GO:0050579, GO:0032653, GO:0102068, GO:0050597, GO:0050639, GO:0071658, GO:0140105, GO:0030779, GO:0032733, GO:0032693, GO:0043259, GO:0019969, GO:0071612, GO:0032613, GO:0005141, GO:1905571, GO:0004920, GO:0102811, GO:…	ESS247835
dya-miR-10	GO:0043259, GO:0019969, GO:0071612, GO:0032613, GO:0005141, GO:1905571, GO:0004920, GO:0102811, GO:0102967, GO:0102969, GO:0102968, GO:0047088, GO:0009258, GO:0009257, GO:0009256, GO:0050579, GO:0032653, GO:0102068, GO:0050597, GO:0050639, GO:0071658, GO:0140105, GO:0030779, GO:0032733, GO:0032693, GO:0043259, GO:0019969, GO:0071612, GO:0032613, GO:0005141, GO:1905571, GO:0004920, GO:0102811, GO:…	ESS247835
dya-miR-10	GO:0043259, GO:0019969, GO:0071612, GO:0032613, GO:0005141, GO:1905571, GO:0004920, GO:0102811, GO:0102967, GO:0102969, GO:0102968, GO:0047088, GO:0009258, GO:0009257, GO:0009256, GO:0050579, GO:0032653, GO:0102068, GO:0050597, GO:0050639, GO:0071658, GO:0140105, GO:0030779, GO:0032733, GO:0032693, GO:0043259, GO:0019969, GO:0071612, GO:0032613, GO:0005141, GO:1905571, GO:0004920, GO:0102811, GO:…	ESS247835
dya-miR-10	GO:0043259, GO:0019969, GO:0071612, GO:0032613, GO:0005141, GO:1905571, GO:0004920, GO:0102811, GO:0102967, GO:0102969, GO:0102968, GO:0047088, GO:0009258, GO:0009257, GO:0009256, GO:0050579, GO:0032653, GO:0102068, GO:0050597, GO:0050639, GO:0071658, GO:0140105, GO:0030779, GO:0032733, GO:0032693, GO:0043259, GO:0019969, GO:0071612, GO:0032613, GO:0005141, GO:1905571, GO:0004920, GO:0102811, GO:…	ESS247835
dya-miR-10	GO:0043259, GO:0019969, GO:0071612, GO:0032613, GO:0005141, GO:1905571, GO:0004920, GO:0102811, GO:0102967, GO:0102969, GO:0102968, GO:0047088, GO:0009258, GO:0009257, GO:0009256, GO:0050579, GO:0032653, GO:0102068, GO:0050597, GO:0050639, GO:0071658, GO:0140105, GO:0030779, GO:0032733, GO:0032693, GO:0043259, GO:0019969, GO:0071612, GO:0032613, GO:0005141, GO:1905571, GO:0004920, GO:0102811, GO:…	ESS247835
dya-miR-10	GO:0043259, GO:0019969, GO:0071612, GO:0032613, GO:0005141, GO:1905571, GO:0004920, GO:0102811, GO:0102967, GO:0102969, GO:0102968, GO:0047088, GO:0009258, GO:0009257, GO:0009256, GO:0050579, GO:0032653, GO:0102068, GO:0050597, GO:0050639, GO:0071658, GO:0140105, GO:0030779, GO:0032733, GO:0032693, GO:0043259, GO:0019969, GO:0071612, GO:0032613, GO:0005141, GO:1905571, GO:0004920, GO:0102811, GO:…	ESS247835
dya-miR-10	GO:0043259, GO:0019969, GO:0071612, GO:0032613, GO:0005141, GO:1905571, GO:0004920, GO:0102811, GO:0102967, GO:0102969, GO:0102968, GO:0047088, GO:0009258, GO:0009257, GO:0009256, GO:0050579, GO:0032653, GO:0102068, GO:0050597, GO:0050639, GO:0071658, GO:0140105, GO:0030779, GO:0032733, GO:0032693, GO:0043259, GO:0019969, GO:0071612, GO:0032613, GO:0005141, GO:1905571, GO:0004920, GO:0102811, GO:…	ESS247835
dya-miR-10	GO:0043259, GO:0019969, GO:0071612, GO:0032613, GO:0005141, GO:1905571, GO:0004920, GO:0102811, GO:0102967, GO:0102969, GO:0102968, GO:0047088, GO:0009258, GO:0009257, GO:0009256, GO:0050579, GO:0032653, GO:0102068, GO:0050597, GO:0050639, GO:0071658, GO:0140105, GO:0030779, GO:0032733, GO:0032693, GO:0043259, GO:0019969, GO:0071612, GO:0032613, GO:0005141, GO:1905571, GO:0004920, GO:0102811, GO:…	ESS247835
dya-miR-10	GO:0043259, GO:0019969, GO:0071612, GO:0032613, GO:0005141, GO:1905571, GO:0004920, GO:0102811, GO:0102967, GO:0102969, GO:0102968, GO:0047088, GO:0009258, GO:0009257, GO:0009256, GO:0050579, GO:0032653, GO:0102068, GO:0050597, GO:0050639, GO:0071658, GO:0140105, GO:0030779, GO:0032733, GO:0032693, GO:0043259, GO:0019969, GO:0071612, GO:0032613, GO:0005141, GO:1905571, GO:0004920, GO:0102811, GO:…	ESS247835
dya-miR-10	GO:0043259, GO:0019969, GO:0071612, GO:0032613, GO:0005141, GO:1905571, GO:0004920, GO:0102811, GO:0102967, GO:0102969, GO:0102968, GO:0047088, GO:0009258, GO:0009257, GO:0009256, GO:0050579, GO:0032653, GO:0102068, GO:0050597, GO:0050639, GO:0071658, GO:0140105, GO:0030779, GO:0032733, GO:0032693, GO:0043259, GO:0019969, GO:0071612, GO:0032613, GO:0005141, GO:1905571, GO:0004920, GO:0102811, GO:…	ESS247835
dya-miR-10	GO:0043259, GO:0019969, GO:0071612, GO:0032613, GO:0005141, GO:1905571, GO:0004920, GO:0102811, GO:0102967, GO:0102969, GO:0102968, GO:0047088, GO:0009258, GO:0009257, GO:0009256, GO:0050579, GO:0032653, GO:0102068, GO:0050597, GO:0050639, GO:0071658, GO:0140105, GO:0030779, GO:0032733, GO:0032693, GO:0043259, GO:0019969, GO:0071612, GO:0032613, GO:0005141, GO:1905571, GO:0004920, GO:0102811, GO:…	ESS247835
dya-miR-10	GO:0043259, GO:0019969, GO:0071612, GO:0032613, GO:0005141, GO:1905571, GO:0004920, GO:0102811, GO:0102967, GO:0102969, GO:0102968, GO:0047088, GO:0009258, GO:0009257, GO:0009256, GO:0050579, GO:0032653, GO:0102068, GO:0050597, GO:0050639, GO:0071658, GO:0140105, GO:0030779, GO:0032733, GO:0032693, GO:0043259, GO:0019969, GO:0071612, GO:0032613, GO:0005141, GO:1905571, GO:0004920, GO:0102811, GO:…	ESS247835
dya-miR-10	GO:0043259, GO:0019969, GO:0071612, GO:0032613, GO:0005141, GO:1905571, GO:0004920, GO:0102811, GO:0102967, GO:0102969, GO:0102968, GO:0047088, GO:0009258, GO:0009257, GO:0009256, GO:0050579, GO:0032653, GO:0102068, GO:0050597, GO:0050639, GO:0071658, GO:0140105, GO:0030779, GO:0032733, GO:0032693, GO:0043259, GO:0019969, GO:0071612, GO:0032613, GO:0005141, GO:1905571, GO:0004920, GO:0102811, GO:…	ESS247835
dya-miR-10	GO:0043259, GO:0019969, GO:0071612, GO:0032613, GO:0005141, GO:1905571, GO:0004920, GO:0102811, GO:0102967, GO:0102969, GO:0102968, GO:0047088, GO:0009258, GO:0009257, GO:0009256, GO:0050579, GO:0032653, GO:0102068, GO:0050597, GO:0050639, GO:0071658, GO:0140105, GO:0030779, GO:0032733, GO:0032693, GO:0043259, GO:0019969, GO:0071612, GO:0032613, GO:0005141, GO:1905571, GO:0004920, GO:0102811, GO:…	ESS247835
dya-miR-10	GO:0043259, GO:0019969, GO:0071612, GO:0032613, GO:0005141, GO:1905571, GO:0004920, GO:0102811, GO:0102967, GO:0102969, GO:0102968, GO:0047088, GO:0009258, GO:0009257, GO:0009256, GO:0050579, GO:0032653, GO:0102068, GO:0050597, GO:0050639, GO:0071658, GO:0140105, GO:0030779, GO:0032733, GO:0032693, GO:0043259, GO:0019969, GO:0071612, GO:0032613, GO:0005141, GO:1905571, GO:0004920, GO:0102811, GO:…	ESS247835
dya-miR-10	GO:0043259, GO:0019969, GO:0071612, GO:0032613, GO:0005141, GO:1905571, GO:0004920, GO:0102811, GO:0102967, GO:0102969, GO:0102968, GO:0047088, GO:0009258, GO:0009257, GO:0009256, GO:0050579, GO:0032653, GO:0102068, GO:0050597, GO:0050639, GO:0071658, GO:0140105, GO:0030779, GO:0032733, GO:0032693, GO:0043259, GO:0019969, GO:0071612, GO:0032613, GO:0005141, GO:1905571, GO:0004920, GO:0102811, GO:…	ESS247835
dya-miR-10	GO:0043259, GO:0019969, GO:0071612, GO:0032613, GO:0005141, GO:1905571, GO:0004920, GO:0102811, GO:0102967, GO:0102969, GO:0102968, GO:0047088, GO:0009258, GO:0009257, GO:0009256, GO:0050579, GO:0032653, GO:0102068, GO:0050597, GO:0050639, GO:0071658, GO:0140105, GO:0030779, GO:0032733, GO:0032693, GO:0043259, GO:0019969, GO:0071612, GO:0032613, GO:0005141, GO:1905571, GO:0004920, GO:0102811, GO:…	ESS247835
dya-miR-10	GO:0043259, GO:0019969, GO:0071612, GO:0032613, GO:0005141, GO:1905571, GO:0004920, GO:0102811, GO:0102967, GO:0102969, GO:0102968, GO:0047088, GO:0009258, GO:0009257, GO:0009256, GO:0050579, GO:0032653, GO:0102068, GO:0050597, GO:0050639, GO:0071658, GO:0140105, GO:0030779, GO:0032733, GO:0032693, GO:0043259, GO:0019969, GO:0071612, GO:0032613, GO:0005141, GO:1905571, GO:0004920, GO:0102811, GO:…	ESS247835
dya-miR-10	GO:0043259, GO:0019969, GO:0071612, GO:0032613, GO:0005141, GO:1905571, GO:0004920, GO:0102811, GO:0102967, GO:0102969, GO:0102968, GO:0047088, GO:0009258, GO:0009257, GO:0009256, GO:0050579, GO:0032653, GO:0102068, GO:0050597, GO:0050639, GO:0071658, GO:0140105, GO:0030779, GO:0032733, GO:0032693, GO:0043259, GO:0019969, GO:0071612, GO:0032613, GO:0005141, GO:1905571, GO:0004920, GO:0102811, GO:…	ESS247835
eca-miR-10a	GO:0045558, GO:0045558	ESS247835
eca-miR-10b	GO:0050597, GO:0045559, GO:0004291, GO:0050597, GO:0045559, GO:0004291	ESS247835
eca-miR-10b	GO:0050597, GO:0045559, GO:0004291, GO:0050597, GO:0045559, GO:0004291	ESS247835
eca-miR-10b	GO:0050597, GO:0045559, GO:0004291, GO:0050597, GO:0045559, GO:0004291	ESS247835
fru-miR-10b	GO:0050597, GO:0050597, GO:0045559, GO:0045559, GO:0004291, GO:0004291, GO:0050597, GO:0050597, GO:0045559, GO:0045559, GO:0004291, GO:0004291	ESS247835
fru-miR-10b	GO:0050597, GO:0050597, GO:0045559, GO:0045559, GO:0004291, GO:0004291, GO:0050597, GO:0050597, GO:0045559, GO:0045559, GO:0004291, GO:0004291	ESS247835
fru-miR-10b	GO:0050597, GO:0050597, GO:0045559, GO:0045559, GO:0004291, GO:0004291, GO:0050597, GO:0050597, GO:0045559, GO:0045559, GO:0004291, GO:0004291	ESS247835
fru-miR-10b	GO:0050597, GO:0050597, GO:0045559, GO:0045559, GO:0004291, GO:0004291, GO:0050597, GO:0050597, GO:0045559, GO:0045559, GO:0004291, GO:0004291	ESS247835
fru-miR-10b	GO:0050597, GO:0050597, GO:0045559, GO:0045559, GO:0004291, GO:0004291, GO:0050597, GO:0050597, GO:0045559, GO:0045559, GO:0004291, GO:0004291	ESS247835
fru-miR-10b	GO:0050597, GO:0050597, GO:0045559, GO:0045559, GO:0004291, GO:0004291, GO:0050597, GO:0050597, GO:0045559, GO:0045559, GO:0004291, GO:0004291	ESS247835
gga-miR-10a-5p	GO:0033463, GO:0045558, GO:0033463, GO:0045558	ESS247835
gga-miR-10a-5p	GO:0033463, GO:0045558, GO:0033463, GO:0045558	ESS247835
gga-miR-10b-5p	GO:0033463, GO:0050597, GO:0045559, GO:0004291, GO:0033463, GO:0050597, GO:0045559, GO:0004291	ESS247835
gga-miR-10b-5p	GO:0033463, GO:0050597, GO:0045559, GO:0004291, GO:0033463, GO:0050597, GO:0045559, GO:0004291	ESS247835
gga-miR-10b-5p	GO:0033463, GO:0050597, GO:0045559, GO:0004291, GO:0033463, GO:0050597, GO:0045559, GO:0004291	ESS247835
gga-miR-10b-5p	GO:0033463, GO:0050597, GO:0045559, GO:0004291, GO:0033463, GO:0050597, GO:0045559, GO:0004291	ESS247835
gga-miR-10c-5p	GO:0033463, GO:0033463	ESS247835
ggo-miR-10a	GO:0045558, GO:0045558	ESS247835
ggo-miR-10b	GO:0050597, GO:0045559, GO:0004291, GO:0050597, GO:0045559, GO:0004291	ESS247835
ggo-miR-10b	GO:0050597, GO:0045559, GO:0004291, GO:0050597, GO:0045559, GO:0004291	ESS247835
ggo-miR-10b	GO:0050597, GO:0045559, GO:0004291, GO:0050597, GO:0045559, GO:0004291	ESS247835
gmo-miR-10a-5p	GO:0045558, GO:0045558, GO:0045558, GO:0045558	ESS247835
gmo-miR-10a-5p	GO:0045558, GO:0045558, GO:0045558, GO:0045558	ESS247835
hme-miR-10	GO:0043259, GO:0019969, GO:0071612, GO:0032613, GO:0005141, GO:1905571, GO:0004920, GO:0102811, GO:0102967, GO:0102969, GO:0102968, GO:0047088, GO:0009258, GO:0009257, GO:0009256, GO:0050579, GO:0032653, GO:0102068, GO:0050597, GO:0050639, GO:0071658, GO:0140105, GO:0030779, GO:0032733, GO:0032693, GO:0043259, GO:0019969, GO:0071612, GO:0032613, GO:0005141, GO:1905571, GO:0004920, GO:0102811, GO:…	ESS247835
hme-miR-10	GO:0043259, GO:0019969, GO:0071612, GO:0032613, GO:0005141, GO:1905571, GO:0004920, GO:0102811, GO:0102967, GO:0102969, GO:0102968, GO:0047088, GO:0009258, GO:0009257, GO:0009256, GO:0050579, GO:0032653, GO:0102068, GO:0050597, GO:0050639, GO:0071658, GO:0140105, GO:0030779, GO:0032733, GO:0032693, GO:0043259, GO:0019969, GO:0071612, GO:0032613, GO:0005141, GO:1905571, GO:0004920, GO:0102811, GO:…	ESS247835
hme-miR-10	GO:0043259, GO:0019969, GO:0071612, GO:0032613, GO:0005141, GO:1905571, GO:0004920, GO:0102811, GO:0102967, GO:0102969, GO:0102968, GO:0047088, GO:0009258, GO:0009257, GO:0009256, GO:0050579, GO:0032653, GO:0102068, GO:0050597, GO:0050639, GO:0071658, GO:0140105, GO:0030779, GO:0032733, GO:0032693, GO:0043259, GO:0019969, GO:0071612, GO:0032613, GO:0005141, GO:1905571, GO:0004920, GO:0102811, GO:…	ESS247835
hme-miR-10	GO:0043259, GO:0019969, GO:0071612, GO:0032613, GO:0005141, GO:1905571, GO:0004920, GO:0102811, GO:0102967, GO:0102969, GO:0102968, GO:0047088, GO:0009258, GO:0009257, GO:0009256, GO:0050579, GO:0032653, GO:0102068, GO:0050597, GO:0050639, GO:0071658, GO:0140105, GO:0030779, GO:0032733, GO:0032693, GO:0043259, GO:0019969, GO:0071612, GO:0032613, GO:0005141, GO:1905571, GO:0004920, GO:0102811, GO:…	ESS247835
hme-miR-10	GO:0043259, GO:0019969, GO:0071612, GO:0032613, GO:0005141, GO:1905571, GO:0004920, GO:0102811, GO:0102967, GO:0102969, GO:0102968, GO:0047088, GO:0009258, GO:0009257, GO:0009256, GO:0050579, GO:0032653, GO:0102068, GO:0050597, GO:0050639, GO:0071658, GO:0140105, GO:0030779, GO:0032733, GO:0032693, GO:0043259, GO:0019969, GO:0071612, GO:0032613, GO:0005141, GO:1905571, GO:0004920, GO:0102811, GO:…	ESS247835
hme-miR-10	GO:0043259, GO:0019969, GO:0071612, GO:0032613, GO:0005141, GO:1905571, GO:0004920, GO:0102811, GO:0102967, GO:0102969, GO:0102968, GO:0047088, GO:0009258, GO:0009257, GO:0009256, GO:0050579, GO:0032653, GO:0102068, GO:0050597, GO:0050639, GO:0071658, GO:0140105, GO:0030779, GO:0032733, GO:0032693, GO:0043259, GO:0019969, GO:0071612, GO:0032613, GO:0005141, GO:1905571, GO:0004920, GO:0102811, GO:…	ESS247835
hme-miR-10	GO:0043259, GO:0019969, GO:0071612, GO:0032613, GO:0005141, GO:1905571, GO:0004920, GO:0102811, GO:0102967, GO:0102969, GO:0102968, GO:0047088, GO:0009258, GO:0009257, GO:0009256, GO:0050579, GO:0032653, GO:0102068, GO:0050597, GO:0050639, GO:0071658, GO:0140105, GO:0030779, GO:0032733, GO:0032693, GO:0043259, GO:0019969, GO:0071612, GO:0032613, GO:0005141, GO:1905571, GO:0004920, GO:0102811, GO:…	ESS247835
hme-miR-10	GO:0043259, GO:0019969, GO:0071612, GO:0032613, GO:0005141, GO:1905571, GO:0004920, GO:0102811, GO:0102967, GO:0102969, GO:0102968, GO:0047088, GO:0009258, GO:0009257, GO:0009256, GO:0050579, GO:0032653, GO:0102068, GO:0050597, GO:0050639, GO:0071658, GO:0140105, GO:0030779, GO:0032733, GO:0032693, GO:0043259, GO:0019969, GO:0071612, GO:0032613, GO:0005141, GO:1905571, GO:0004920, GO:0102811, GO:…	ESS247835
hme-miR-10	GO:0043259, GO:0019969, GO:0071612, GO:0032613, GO:0005141, GO:1905571, GO:0004920, GO:0102811, GO:0102967, GO:0102969, GO:0102968, GO:0047088, GO:0009258, GO:0009257, GO:0009256, GO:0050579, GO:0032653, GO:0102068, GO:0050597, GO:0050639, GO:0071658, GO:0140105, GO:0030779, GO:0032733, GO:0032693, GO:0043259, GO:0019969, GO:0071612, GO:0032613, GO:0005141, GO:1905571, GO:0004920, GO:0102811, GO:…	ESS247835
hme-miR-10	GO:0043259, GO:0019969, GO:0071612, GO:0032613, GO:0005141, GO:1905571, GO:0004920, GO:0102811, GO:0102967, GO:0102969, GO:0102968, GO:0047088, GO:0009258, GO:0009257, GO:0009256, GO:0050579, GO:0032653, GO:0102068, GO:0050597, GO:0050639, GO:0071658, GO:0140105, GO:0030779, GO:0032733, GO:0032693, GO:0043259, GO:0019969, GO:0071612, GO:0032613, GO:0005141, GO:1905571, GO:0004920, GO:0102811, GO:…	ESS247835
hme-miR-10	GO:0043259, GO:0019969, GO:0071612, GO:0032613, GO:0005141, GO:1905571, GO:0004920, GO:0102811, GO:0102967, GO:0102969, GO:0102968, GO:0047088, GO:0009258, GO:0009257, GO:0009256, GO:0050579, GO:0032653, GO:0102068, GO:0050597, GO:0050639, GO:0071658, GO:0140105, GO:0030779, GO:0032733, GO:0032693, GO:0043259, GO:0019969, GO:0071612, GO:0032613, GO:0005141, GO:1905571, GO:0004920, GO:0102811, GO:…	ESS247835
hme-miR-10	GO:0043259, GO:0019969, GO:0071612, GO:0032613, GO:0005141, GO:1905571, GO:0004920, GO:0102811, GO:0102967, GO:0102969, GO:0102968, GO:0047088, GO:0009258, GO:0009257, GO:0009256, GO:0050579, GO:0032653, GO:0102068, GO:0050597, GO:0050639, GO:0071658, GO:0140105, GO:0030779, GO:0032733, GO:0032693, GO:0043259, GO:0019969, GO:0071612, GO:0032613, GO:0005141, GO:1905571, GO:0004920, GO:0102811, GO:…	ESS247835
hme-miR-10	GO:0043259, GO:0019969, GO:0071612, GO:0032613, GO:0005141, GO:1905571, GO:0004920, GO:0102811, GO:0102967, GO:0102969, GO:0102968, GO:0047088, GO:0009258, GO:0009257, GO:0009256, GO:0050579, GO:0032653, GO:0102068, GO:0050597, GO:0050639, GO:0071658, GO:0140105, GO:0030779, GO:0032733, GO:0032693, GO:0043259, GO:0019969, GO:0071612, GO:0032613, GO:0005141, GO:1905571, GO:0004920, GO:0102811, GO:…	ESS247835
hme-miR-10	GO:0043259, GO:0019969, GO:0071612, GO:0032613, GO:0005141, GO:1905571, GO:0004920, GO:0102811, GO:0102967, GO:0102969, GO:0102968, GO:0047088, GO:0009258, GO:0009257, GO:0009256, GO:0050579, GO:0032653, GO:0102068, GO:0050597, GO:0050639, GO:0071658, GO:0140105, GO:0030779, GO:0032733, GO:0032693, GO:0043259, GO:0019969, GO:0071612, GO:0032613, GO:0005141, GO:1905571, GO:0004920, GO:0102811, GO:…	ESS247835
hme-miR-10	GO:0043259, GO:0019969, GO:0071612, GO:0032613, GO:0005141, GO:1905571, GO:0004920, GO:0102811, GO:0102967, GO:0102969, GO:0102968, GO:0047088, GO:0009258, GO:0009257, GO:0009256, GO:0050579, GO:0032653, GO:0102068, GO:0050597, GO:0050639, GO:0071658, GO:0140105, GO:0030779, GO:0032733, GO:0032693, GO:0043259, GO:0019969, GO:0071612, GO:0032613, GO:0005141, GO:1905571, GO:0004920, GO:0102811, GO:…	ESS247835
hme-miR-10	GO:0043259, GO:0019969, GO:0071612, GO:0032613, GO:0005141, GO:1905571, GO:0004920, GO:0102811, GO:0102967, GO:0102969, GO:0102968, GO:0047088, GO:0009258, GO:0009257, GO:0009256, GO:0050579, GO:0032653, GO:0102068, GO:0050597, GO:0050639, GO:0071658, GO:0140105, GO:0030779, GO:0032733, GO:0032693, GO:0043259, GO:0019969, GO:0071612, GO:0032613, GO:0005141, GO:1905571, GO:0004920, GO:0102811, GO:…	ESS247835
hme-miR-10	GO:0043259, GO:0019969, GO:0071612, GO:0032613, GO:0005141, GO:1905571, GO:0004920, GO:0102811, GO:0102967, GO:0102969, GO:0102968, GO:0047088, GO:0009258, GO:0009257, GO:0009256, GO:0050579, GO:0032653, GO:0102068, GO:0050597, GO:0050639, GO:0071658, GO:0140105, GO:0030779, GO:0032733, GO:0032693, GO:0043259, GO:0019969, GO:0071612, GO:0032613, GO:0005141, GO:1905571, GO:0004920, GO:0102811, GO:…	ESS247835
hme-miR-10	GO:0043259, GO:0019969, GO:0071612, GO:0032613, GO:0005141, GO:1905571, GO:0004920, GO:0102811, GO:0102967, GO:0102969, GO:0102968, GO:0047088, GO:0009258, GO:0009257, GO:0009256, GO:0050579, GO:0032653, GO:0102068, GO:0050597, GO:0050639, GO:0071658, GO:0140105, GO:0030779, GO:0032733, GO:0032693, GO:0043259, GO:0019969, GO:0071612, GO:0032613, GO:0005141, GO:1905571, GO:0004920, GO:0102811, GO:…	ESS247835
hme-miR-10	GO:0043259, GO:0019969, GO:0071612, GO:0032613, GO:0005141, GO:1905571, GO:0004920, GO:0102811, GO:0102967, GO:0102969, GO:0102968, GO:0047088, GO:0009258, GO:0009257, GO:0009256, GO:0050579, GO:0032653, GO:0102068, GO:0050597, GO:0050639, GO:0071658, GO:0140105, GO:0030779, GO:0032733, GO:0032693, GO:0043259, GO:0019969, GO:0071612, GO:0032613, GO:0005141, GO:1905571, GO:0004920, GO:0102811, GO:…	ESS247835
hme-miR-10	GO:0043259, GO:0019969, GO:0071612, GO:0032613, GO:0005141, GO:1905571, GO:0004920, GO:0102811, GO:0102967, GO:0102969, GO:0102968, GO:0047088, GO:0009258, GO:0009257, GO:0009256, GO:0050579, GO:0032653, GO:0102068, GO:0050597, GO:0050639, GO:0071658, GO:0140105, GO:0030779, GO:0032733, GO:0032693, GO:0043259, GO:0019969, GO:0071612, GO:0032613, GO:0005141, GO:1905571, GO:0004920, GO:0102811, GO:…	ESS247835
hme-miR-10	GO:0043259, GO:0019969, GO:0071612, GO:0032613, GO:0005141, GO:1905571, GO:0004920, GO:0102811, GO:0102967, GO:0102969, GO:0102968, GO:0047088, GO:0009258, GO:0009257, GO:0009256, GO:0050579, GO:0032653, GO:0102068, GO:0050597, GO:0050639, GO:0071658, GO:0140105, GO:0030779, GO:0032733, GO:0032693, GO:0043259, GO:0019969, GO:0071612, GO:0032613, GO:0005141, GO:1905571, GO:0004920, GO:0102811, GO:…	ESS247835
hme-miR-10	GO:0043259, GO:0019969, GO:0071612, GO:0032613, GO:0005141, GO:1905571, GO:0004920, GO:0102811, GO:0102967, GO:0102969, GO:0102968, GO:0047088, GO:0009258, GO:0009257, GO:0009256, GO:0050579, GO:0032653, GO:0102068, GO:0050597, GO:0050639, GO:0071658, GO:0140105, GO:0030779, GO:0032733, GO:0032693, GO:0043259, GO:0019969, GO:0071612, GO:0032613, GO:0005141, GO:1905571, GO:0004920, GO:0102811, GO:…	ESS247835
hme-miR-10	GO:0043259, GO:0019969, GO:0071612, GO:0032613, GO:0005141, GO:1905571, GO:0004920, GO:0102811, GO:0102967, GO:0102969, GO:0102968, GO:0047088, GO:0009258, GO:0009257, GO:0009256, GO:0050579, GO:0032653, GO:0102068, GO:0050597, GO:0050639, GO:0071658, GO:0140105, GO:0030779, GO:0032733, GO:0032693, GO:0043259, GO:0019969, GO:0071612, GO:0032613, GO:0005141, GO:1905571, GO:0004920, GO:0102811, GO:…	ESS247835
hme-miR-10	GO:0043259, GO:0019969, GO:0071612, GO:0032613, GO:0005141, GO:1905571, GO:0004920, GO:0102811, GO:0102967, GO:0102969, GO:0102968, GO:0047088, GO:0009258, GO:0009257, GO:0009256, GO:0050579, GO:0032653, GO:0102068, GO:0050597, GO:0050639, GO:0071658, GO:0140105, GO:0030779, GO:0032733, GO:0032693, GO:0043259, GO:0019969, GO:0071612, GO:0032613, GO:0005141, GO:1905571, GO:0004920, GO:0102811, GO:…	ESS247835
hme-miR-10	GO:0043259, GO:0019969, GO:0071612, GO:0032613, GO:0005141, GO:1905571, GO:0004920, GO:0102811, GO:0102967, GO:0102969, GO:0102968, GO:0047088, GO:0009258, GO:0009257, GO:0009256, GO:0050579, GO:0032653, GO:0102068, GO:0050597, GO:0050639, GO:0071658, GO:0140105, GO:0030779, GO:0032733, GO:0032693, GO:0043259, GO:0019969, GO:0071612, GO:0032613, GO:0005141, GO:1905571, GO:0004920, GO:0102811, GO:…	ESS247835
hsa-miR-10a-5p	GO:0034819, GO:0045558, GO:0034819, GO:0045558	ESS247835
hsa-miR-10a-5p	GO:0034819, GO:0045558, GO:0034819, GO:0045558	ESS247835
hsa-miR-10b-5p	GO:0034819, GO:0050597, GO:0045559, GO:0004291, GO:0034819, GO:0050597, GO:0045559, GO:0004291	ESS247835
hsa-miR-10b-5p	GO:0034819, GO:0050597, GO:0045559, GO:0004291, GO:0034819, GO:0050597, GO:0045559, GO:0004291	ESS247835
hsa-miR-10b-5p	GO:0034819, GO:0050597, GO:0045559, GO:0004291, GO:0034819, GO:0050597, GO:0045559, GO:0004291	ESS247835
hsa-miR-10b-5p	GO:0034819, GO:0050597, GO:0045559, GO:0004291, GO:0034819, GO:0050597, GO:0045559, GO:0004291	ESS247835
ipu-miR-10a	GO:0045558, GO:0045558	ESS247835
ipu-miR-10b	GO:0050597, GO:0050597, GO:0045559, GO:0045559, GO:0004291, GO:0004291, GO:0050597, GO:0050597, GO:0045559, GO:0045559, GO:0004291, GO:0004291	ESS247835
ipu-miR-10b	GO:0050597, GO:0050597, GO:0045559, GO:0045559, GO:0004291, GO:0004291, GO:0050597, GO:0050597, GO:0045559, GO:0045559, GO:0004291, GO:0004291	ESS247835
ipu-miR-10b	GO:0050597, GO:0050597, GO:0045559, GO:0045559, GO:0004291, GO:0004291, GO:0050597, GO:0050597, GO:0045559, GO:0045559, GO:0004291, GO:0004291	ESS247835
ipu-miR-10b	GO:0050597, GO:0050597, GO:0045559, GO:0045559, GO:0004291, GO:0004291, GO:0050597, GO:0050597, GO:0045559, GO:0045559, GO:0004291, GO:0004291	ESS247835
ipu-miR-10b	GO:0050597, GO:0050597, GO:0045559, GO:0045559, GO:0004291, GO:0004291, GO:0050597, GO:0050597, GO:0045559, GO:0045559, GO:0004291, GO:0004291	ESS247835
ipu-miR-10b	GO:0050597, GO:0050597, GO:0045559, GO:0045559, GO:0004291, GO:0004291, GO:0050597, GO:0050597, GO:0045559, GO:0045559, GO:0004291, GO:0004291	ESS247835
isc-miR-10	GO:0043259, GO:0019969, GO:0071612, GO:0032613, GO:0005141, GO:1905571, GO:0004920, GO:0102811, GO:0102967, GO:0102969, GO:0102968, GO:0047088, GO:0009258, GO:0009257, GO:0009256, GO:0050579, GO:0032653, GO:0102068, GO:0050597, GO:0050639, GO:0071658, GO:0140105, GO:0030779, GO:0032733, GO:0032693, GO:0043259, GO:0019969, GO:0071612, GO:0032613, GO:0005141, GO:1905571, GO:0004920, GO:0102811, GO:…	ESS247835
isc-miR-10	GO:0043259, GO:0019969, GO:0071612, GO:0032613, GO:0005141, GO:1905571, GO:0004920, GO:0102811, GO:0102967, GO:0102969, GO:0102968, GO:0047088, GO:0009258, GO:0009257, GO:0009256, GO:0050579, GO:0032653, GO:0102068, GO:0050597, GO:0050639, GO:0071658, GO:0140105, GO:0030779, GO:0032733, GO:0032693, GO:0043259, GO:0019969, GO:0071612, GO:0032613, GO:0005141, GO:1905571, GO:0004920, GO:0102811, GO:…	ESS247835
isc-miR-10	GO:0043259, GO:0019969, GO:0071612, GO:0032613, GO:0005141, GO:1905571, GO:0004920, GO:0102811, GO:0102967, GO:0102969, GO:0102968, GO:0047088, GO:0009258, GO:0009257, GO:0009256, GO:0050579, GO:0032653, GO:0102068, GO:0050597, GO:0050639, GO:0071658, GO:0140105, GO:0030779, GO:0032733, GO:0032693, GO:0043259, GO:0019969, GO:0071612, GO:0032613, GO:0005141, GO:1905571, GO:0004920, GO:0102811, GO:…	ESS247835
isc-miR-10	GO:0043259, GO:0019969, GO:0071612, GO:0032613, GO:0005141, GO:1905571, GO:0004920, GO:0102811, GO:0102967, GO:0102969, GO:0102968, GO:0047088, GO:0009258, GO:0009257, GO:0009256, GO:0050579, GO:0032653, GO:0102068, GO:0050597, GO:0050639, GO:0071658, GO:0140105, GO:0030779, GO:0032733, GO:0032693, GO:0043259, GO:0019969, GO:0071612, GO:0032613, GO:0005141, GO:1905571, GO:0004920, GO:0102811, GO:…	ESS247835
isc-miR-10	GO:0043259, GO:0019969, GO:0071612, GO:0032613, GO:0005141, GO:1905571, GO:0004920, GO:0102811, GO:0102967, GO:0102969, GO:0102968, GO:0047088, GO:0009258, GO:0009257, GO:0009256, GO:0050579, GO:0032653, GO:0102068, GO:0050597, GO:0050639, GO:0071658, GO:0140105, GO:0030779, GO:0032733, GO:0032693, GO:0043259, GO:0019969, GO:0071612, GO:0032613, GO:0005141, GO:1905571, GO:0004920, GO:0102811, GO:…	ESS247835
isc-miR-10	GO:0043259, GO:0019969, GO:0071612, GO:0032613, GO:0005141, GO:1905571, GO:0004920, GO:0102811, GO:0102967, GO:0102969, GO:0102968, GO:0047088, GO:0009258, GO:0009257, GO:0009256, GO:0050579, GO:0032653, GO:0102068, GO:0050597, GO:0050639, GO:0071658, GO:0140105, GO:0030779, GO:0032733, GO:0032693, GO:0043259, GO:0019969, GO:0071612, GO:0032613, GO:0005141, GO:1905571, GO:0004920, GO:0102811, GO:…	ESS247835
isc-miR-10	GO:0043259, GO:0019969, GO:0071612, GO:0032613, GO:0005141, GO:1905571, GO:0004920, GO:0102811, GO:0102967, GO:0102969, GO:0102968, GO:0047088, GO:0009258, GO:0009257, GO:0009256, GO:0050579, GO:0032653, GO:0102068, GO:0050597, GO:0050639, GO:0071658, GO:0140105, GO:0030779, GO:0032733, GO:0032693, GO:0043259, GO:0019969, GO:0071612, GO:0032613, GO:0005141, GO:1905571, GO:0004920, GO:0102811, GO:…	ESS247835
isc-miR-10	GO:0043259, GO:0019969, GO:0071612, GO:0032613, GO:0005141, GO:1905571, GO:0004920, GO:0102811, GO:0102967, GO:0102969, GO:0102968, GO:0047088, GO:0009258, GO:0009257, GO:0009256, GO:0050579, GO:0032653, GO:0102068, GO:0050597, GO:0050639, GO:0071658, GO:0140105, GO:0030779, GO:0032733, GO:0032693, GO:0043259, GO:0019969, GO:0071612, GO:0032613, GO:0005141, GO:1905571, GO:0004920, GO:0102811, GO:…	ESS247835
isc-miR-10	GO:0043259, GO:0019969, GO:0071612, GO:0032613, GO:0005141, GO:1905571, GO:0004920, GO:0102811, GO:0102967, GO:0102969, GO:0102968, GO:0047088, GO:0009258, GO:0009257, GO:0009256, GO:0050579, GO:0032653, GO:0102068, GO:0050597, GO:0050639, GO:0071658, GO:0140105, GO:0030779, GO:0032733, GO:0032693, GO:0043259, GO:0019969, GO:0071612, GO:0032613, GO:0005141, GO:1905571, GO:0004920, GO:0102811, GO:…	ESS247835
isc-miR-10	GO:0043259, GO:0019969, GO:0071612, GO:0032613, GO:0005141, GO:1905571, GO:0004920, GO:0102811, GO:0102967, GO:0102969, GO:0102968, GO:0047088, GO:0009258, GO:0009257, GO:0009256, GO:0050579, GO:0032653, GO:0102068, GO:0050597, GO:0050639, GO:0071658, GO:0140105, GO:0030779, GO:0032733, GO:0032693, GO:0043259, GO:0019969, GO:0071612, GO:0032613, GO:0005141, GO:1905571, GO:0004920, GO:0102811, GO:…	ESS247835
isc-miR-10	GO:0043259, GO:0019969, GO:0071612, GO:0032613, GO:0005141, GO:1905571, GO:0004920, GO:0102811, GO:0102967, GO:0102969, GO:0102968, GO:0047088, GO:0009258, GO:0009257, GO:0009256, GO:0050579, GO:0032653, GO:0102068, GO:0050597, GO:0050639, GO:0071658, GO:0140105, GO:0030779, GO:0032733, GO:0032693, GO:0043259, GO:0019969, GO:0071612, GO:0032613, GO:0005141, GO:1905571, GO:0004920, GO:0102811, GO:…	ESS247835
isc-miR-10	GO:0043259, GO:0019969, GO:0071612, GO:0032613, GO:0005141, GO:1905571, GO:0004920, GO:0102811, GO:0102967, GO:0102969, GO:0102968, GO:0047088, GO:0009258, GO:0009257, GO:0009256, GO:0050579, GO:0032653, GO:0102068, GO:0050597, GO:0050639, GO:0071658, GO:0140105, GO:0030779, GO:0032733, GO:0032693, GO:0043259, GO:0019969, GO:0071612, GO:0032613, GO:0005141, GO:1905571, GO:0004920, GO:0102811, GO:…	ESS247835
isc-miR-10	GO:0043259, GO:0019969, GO:0071612, GO:0032613, GO:0005141, GO:1905571, GO:0004920, GO:0102811, GO:0102967, GO:0102969, GO:0102968, GO:0047088, GO:0009258, GO:0009257, GO:0009256, GO:0050579, GO:0032653, GO:0102068, GO:0050597, GO:0050639, GO:0071658, GO:0140105, GO:0030779, GO:0032733, GO:0032693, GO:0043259, GO:0019969, GO:0071612, GO:0032613, GO:0005141, GO:1905571, GO:0004920, GO:0102811, GO:…	ESS247835
isc-miR-10	GO:0043259, GO:0019969, GO:0071612, GO:0032613, GO:0005141, GO:1905571, GO:0004920, GO:0102811, GO:0102967, GO:0102969, GO:0102968, GO:0047088, GO:0009258, GO:0009257, GO:0009256, GO:0050579, GO:0032653, GO:0102068, GO:0050597, GO:0050639, GO:0071658, GO:0140105, GO:0030779, GO:0032733, GO:0032693, GO:0043259, GO:0019969, GO:0071612, GO:0032613, GO:0005141, GO:1905571, GO:0004920, GO:0102811, GO:…	ESS247835
isc-miR-10	GO:0043259, GO:0019969, GO:0071612, GO:0032613, GO:0005141, GO:1905571, GO:0004920, GO:0102811, GO:0102967, GO:0102969, GO:0102968, GO:0047088, GO:0009258, GO:0009257, GO:0009256, GO:0050579, GO:0032653, GO:0102068, GO:0050597, GO:0050639, GO:0071658, GO:0140105, GO:0030779, GO:0032733, GO:0032693, GO:0043259, GO:0019969, GO:0071612, GO:0032613, GO:0005141, GO:1905571, GO:0004920, GO:0102811, GO:…	ESS247835
isc-miR-10	GO:0043259, GO:0019969, GO:0071612, GO:0032613, GO:0005141, GO:1905571, GO:0004920, GO:0102811, GO:0102967, GO:0102969, GO:0102968, GO:0047088, GO:0009258, GO:0009257, GO:0009256, GO:0050579, GO:0032653, GO:0102068, GO:0050597, GO:0050639, GO:0071658, GO:0140105, GO:0030779, GO:0032733, GO:0032693, GO:0043259, GO:0019969, GO:0071612, GO:0032613, GO:0005141, GO:1905571, GO:0004920, GO:0102811, GO:…	ESS247835
isc-miR-10	GO:0043259, GO:0019969, GO:0071612, GO:0032613, GO:0005141, GO:1905571, GO:0004920, GO:0102811, GO:0102967, GO:0102969, GO:0102968, GO:0047088, GO:0009258, GO:0009257, GO:0009256, GO:0050579, GO:0032653, GO:0102068, GO:0050597, GO:0050639, GO:0071658, GO:0140105, GO:0030779, GO:0032733, GO:0032693, GO:0043259, GO:0019969, GO:0071612, GO:0032613, GO:0005141, GO:1905571, GO:0004920, GO:0102811, GO:…	ESS247835
isc-miR-10	GO:0043259, GO:0019969, GO:0071612, GO:0032613, GO:0005141, GO:1905571, GO:0004920, GO:0102811, GO:0102967, GO:0102969, GO:0102968, GO:0047088, GO:0009258, GO:0009257, GO:0009256, GO:0050579, GO:0032653, GO:0102068, GO:0050597, GO:0050639, GO:0071658, GO:0140105, GO:0030779, GO:0032733, GO:0032693, GO:0043259, GO:0019969, GO:0071612, GO:0032613, GO:0005141, GO:1905571, GO:0004920, GO:0102811, GO:…	ESS247835
isc-miR-10	GO:0043259, GO:0019969, GO:0071612, GO:0032613, GO:0005141, GO:1905571, GO:0004920, GO:0102811, GO:0102967, GO:0102969, GO:0102968, GO:0047088, GO:0009258, GO:0009257, GO:0009256, GO:0050579, GO:0032653, GO:0102068, GO:0050597, GO:0050639, GO:0071658, GO:0140105, GO:0030779, GO:0032733, GO:0032693, GO:0043259, GO:0019969, GO:0071612, GO:0032613, GO:0005141, GO:1905571, GO:0004920, GO:0102811, GO:…	ESS247835
isc-miR-10	GO:0043259, GO:0019969, GO:0071612, GO:0032613, GO:0005141, GO:1905571, GO:0004920, GO:0102811, GO:0102967, GO:0102969, GO:0102968, GO:0047088, GO:0009258, GO:0009257, GO:0009256, GO:0050579, GO:0032653, GO:0102068, GO:0050597, GO:0050639, GO:0071658, GO:0140105, GO:0030779, GO:0032733, GO:0032693, GO:0043259, GO:0019969, GO:0071612, GO:0032613, GO:0005141, GO:1905571, GO:0004920, GO:0102811, GO:…	ESS247835
isc-miR-10	GO:0043259, GO:0019969, GO:0071612, GO:0032613, GO:0005141, GO:1905571, GO:0004920, GO:0102811, GO:0102967, GO:0102969, GO:0102968, GO:0047088, GO:0009258, GO:0009257, GO:0009256, GO:0050579, GO:0032653, GO:0102068, GO:0050597, GO:0050639, GO:0071658, GO:0140105, GO:0030779, GO:0032733, GO:0032693, GO:0043259, GO:0019969, GO:0071612, GO:0032613, GO:0005141, GO:1905571, GO:0004920, GO:0102811, GO:…	ESS247835
isc-miR-10	GO:0043259, GO:0019969, GO:0071612, GO:0032613, GO:0005141, GO:1905571, GO:0004920, GO:0102811, GO:0102967, GO:0102969, GO:0102968, GO:0047088, GO:0009258, GO:0009257, GO:0009256, GO:0050579, GO:0032653, GO:0102068, GO:0050597, GO:0050639, GO:0071658, GO:0140105, GO:0030779, GO:0032733, GO:0032693, GO:0043259, GO:0019969, GO:0071612, GO:0032613, GO:0005141, GO:1905571, GO:0004920, GO:0102811, GO:…	ESS247835
isc-miR-10	GO:0043259, GO:0019969, GO:0071612, GO:0032613, GO:0005141, GO:1905571, GO:0004920, GO:0102811, GO:0102967, GO:0102969, GO:0102968, GO:0047088, GO:0009258, GO:0009257, GO:0009256, GO:0050579, GO:0032653, GO:0102068, GO:0050597, GO:0050639, GO:0071658, GO:0140105, GO:0030779, GO:0032733, GO:0032693, GO:0043259, GO:0019969, GO:0071612, GO:0032613, GO:0005141, GO:1905571, GO:0004920, GO:0102811, GO:…	ESS247835
isc-miR-10	GO:0043259, GO:0019969, GO:0071612, GO:0032613, GO:0005141, GO:1905571, GO:0004920, GO:0102811, GO:0102967, GO:0102969, GO:0102968, GO:0047088, GO:0009258, GO:0009257, GO:0009256, GO:0050579, GO:0032653, GO:0102068, GO:0050597, GO:0050639, GO:0071658, GO:0140105, GO:0030779, GO:0032733, GO:0032693, GO:0043259, GO:0019969, GO:0071612, GO:0032613, GO:0005141, GO:1905571, GO:0004920, GO:0102811, GO:…	ESS247835
isc-miR-10	GO:0043259, GO:0019969, GO:0071612, GO:0032613, GO:0005141, GO:1905571, GO:0004920, GO:0102811, GO:0102967, GO:0102969, GO:0102968, GO:0047088, GO:0009258, GO:0009257, GO:0009256, GO:0050579, GO:0032653, GO:0102068, GO:0050597, GO:0050639, GO:0071658, GO:0140105, GO:0030779, GO:0032733, GO:0032693, GO:0043259, GO:0019969, GO:0071612, GO:0032613, GO:0005141, GO:1905571, GO:0004920, GO:0102811, GO:…	ESS247835
lgi-miR-10	GO:0043259, GO:0019969, GO:0071612, GO:0032613, GO:0005141, GO:1905571, GO:0004920, GO:0102811, GO:0102967, GO:0102969, GO:0102968, GO:0047088, GO:0009258, GO:0009257, GO:0009256, GO:0050579, GO:0032653, GO:0102068, GO:0050597, GO:0050639, GO:0071658, GO:0140105, GO:0030779, GO:0032733, GO:0032693, GO:0043259, GO:0019969, GO:0071612, GO:0032613, GO:0005141, GO:1905571, GO:0004920, GO:0102811, GO:…	ESS247835
lgi-miR-10	GO:0043259, GO:0019969, GO:0071612, GO:0032613, GO:0005141, GO:1905571, GO:0004920, GO:0102811, GO:0102967, GO:0102969, GO:0102968, GO:0047088, GO:0009258, GO:0009257, GO:0009256, GO:0050579, GO:0032653, GO:0102068, GO:0050597, GO:0050639, GO:0071658, GO:0140105, GO:0030779, GO:0032733, GO:0032693, GO:0043259, GO:0019969, GO:0071612, GO:0032613, GO:0005141, GO:1905571, GO:0004920, GO:0102811, GO:…	ESS247835
lgi-miR-10	GO:0043259, GO:0019969, GO:0071612, GO:0032613, GO:0005141, GO:1905571, GO:0004920, GO:0102811, GO:0102967, GO:0102969, GO:0102968, GO:0047088, GO:0009258, GO:0009257, GO:0009256, GO:0050579, GO:0032653, GO:0102068, GO:0050597, GO:0050639, GO:0071658, GO:0140105, GO:0030779, GO:0032733, GO:0032693, GO:0043259, GO:0019969, GO:0071612, GO:0032613, GO:0005141, GO:1905571, GO:0004920, GO:0102811, GO:…	ESS247835
lgi-miR-10	GO:0043259, GO:0019969, GO:0071612, GO:0032613, GO:0005141, GO:1905571, GO:0004920, GO:0102811, GO:0102967, GO:0102969, GO:0102968, GO:0047088, GO:0009258, GO:0009257, GO:0009256, GO:0050579, GO:0032653, GO:0102068, GO:0050597, GO:0050639, GO:0071658, GO:0140105, GO:0030779, GO:0032733, GO:0032693, GO:0043259, GO:0019969, GO:0071612, GO:0032613, GO:0005141, GO:1905571, GO:0004920, GO:0102811, GO:…	ESS247835
lgi-miR-10	GO:0043259, GO:0019969, GO:0071612, GO:0032613, GO:0005141, GO:1905571, GO:0004920, GO:0102811, GO:0102967, GO:0102969, GO:0102968, GO:0047088, GO:0009258, GO:0009257, GO:0009256, GO:0050579, GO:0032653, GO:0102068, GO:0050597, GO:0050639, GO:0071658, GO:0140105, GO:0030779, GO:0032733, GO:0032693, GO:0043259, GO:0019969, GO:0071612, GO:0032613, GO:0005141, GO:1905571, GO:0004920, GO:0102811, GO:…	ESS247835
lgi-miR-10	GO:0043259, GO:0019969, GO:0071612, GO:0032613, GO:0005141, GO:1905571, GO:0004920, GO:0102811, GO:0102967, GO:0102969, GO:0102968, GO:0047088, GO:0009258, GO:0009257, GO:0009256, GO:0050579, GO:0032653, GO:0102068, GO:0050597, GO:0050639, GO:0071658, GO:0140105, GO:0030779, GO:0032733, GO:0032693, GO:0043259, GO:0019969, GO:0071612, GO:0032613, GO:0005141, GO:1905571, GO:0004920, GO:0102811, GO:…	ESS247835
lgi-miR-10	GO:0043259, GO:0019969, GO:0071612, GO:0032613, GO:0005141, GO:1905571, GO:0004920, GO:0102811, GO:0102967, GO:0102969, GO:0102968, GO:0047088, GO:0009258, GO:0009257, GO:0009256, GO:0050579, GO:0032653, GO:0102068, GO:0050597, GO:0050639, GO:0071658, GO:0140105, GO:0030779, GO:0032733, GO:0032693, GO:0043259, GO:0019969, GO:0071612, GO:0032613, GO:0005141, GO:1905571, GO:0004920, GO:0102811, GO:…	ESS247835
lgi-miR-10	GO:0043259, GO:0019969, GO:0071612, GO:0032613, GO:0005141, GO:1905571, GO:0004920, GO:0102811, GO:0102967, GO:0102969, GO:0102968, GO:0047088, GO:0009258, GO:0009257, GO:0009256, GO:0050579, GO:0032653, GO:0102068, GO:0050597, GO:0050639, GO:0071658, GO:0140105, GO:0030779, GO:0032733, GO:0032693, GO:0043259, GO:0019969, GO:0071612, GO:0032613, GO:0005141, GO:1905571, GO:0004920, GO:0102811, GO:…	ESS247835
lgi-miR-10	GO:0043259, GO:0019969, GO:0071612, GO:0032613, GO:0005141, GO:1905571, GO:0004920, GO:0102811, GO:0102967, GO:0102969, GO:0102968, GO:0047088, GO:0009258, GO:0009257, GO:0009256, GO:0050579, GO:0032653, GO:0102068, GO:0050597, GO:0050639, GO:0071658, GO:0140105, GO:0030779, GO:0032733, GO:0032693, GO:0043259, GO:0019969, GO:0071612, GO:0032613, GO:0005141, GO:1905571, GO:0004920, GO:0102811, GO:…	ESS247835
lgi-miR-10	GO:0043259, GO:0019969, GO:0071612, GO:0032613, GO:0005141, GO:1905571, GO:0004920, GO:0102811, GO:0102967, GO:0102969, GO:0102968, GO:0047088, GO:0009258, GO:0009257, GO:0009256, GO:0050579, GO:0032653, GO:0102068, GO:0050597, GO:0050639, GO:0071658, GO:0140105, GO:0030779, GO:0032733, GO:0032693, GO:0043259, GO:0019969, GO:0071612, GO:0032613, GO:0005141, GO:1905571, GO:0004920, GO:0102811, GO:…	ESS247835
lgi-miR-10	GO:0043259, GO:0019969, GO:0071612, GO:0032613, GO:0005141, GO:1905571, GO:0004920, GO:0102811, GO:0102967, GO:0102969, GO:0102968, GO:0047088, GO:0009258, GO:0009257, GO:0009256, GO:0050579, GO:0032653, GO:0102068, GO:0050597, GO:0050639, GO:0071658, GO:0140105, GO:0030779, GO:0032733, GO:0032693, GO:0043259, GO:0019969, GO:0071612, GO:0032613, GO:0005141, GO:1905571, GO:0004920, GO:0102811, GO:…	ESS247835
lgi-miR-10	GO:0043259, GO:0019969, GO:0071612, GO:0032613, GO:0005141, GO:1905571, GO:0004920, GO:0102811, GO:0102967, GO:0102969, GO:0102968, GO:0047088, GO:0009258, GO:0009257, GO:0009256, GO:0050579, GO:0032653, GO:0102068, GO:0050597, GO:0050639, GO:0071658, GO:0140105, GO:0030779, GO:0032733, GO:0032693, GO:0043259, GO:0019969, GO:0071612, GO:0032613, GO:0005141, GO:1905571, GO:0004920, GO:0102811, GO:…	ESS247835
lgi-miR-10	GO:0043259, GO:0019969, GO:0071612, GO:0032613, GO:0005141, GO:1905571, GO:0004920, GO:0102811, GO:0102967, GO:0102969, GO:0102968, GO:0047088, GO:0009258, GO:0009257, GO:0009256, GO:0050579, GO:0032653, GO:0102068, GO:0050597, GO:0050639, GO:0071658, GO:0140105, GO:0030779, GO:0032733, GO:0032693, GO:0043259, GO:0019969, GO:0071612, GO:0032613, GO:0005141, GO:1905571, GO:0004920, GO:0102811, GO:…	ESS247835
lgi-miR-10	GO:0043259, GO:0019969, GO:0071612, GO:0032613, GO:0005141, GO:1905571, GO:0004920, GO:0102811, GO:0102967, GO:0102969, GO:0102968, GO:0047088, GO:0009258, GO:0009257, GO:0009256, GO:0050579, GO:0032653, GO:0102068, GO:0050597, GO:0050639, GO:0071658, GO:0140105, GO:0030779, GO:0032733, GO:0032693, GO:0043259, GO:0019969, GO:0071612, GO:0032613, GO:0005141, GO:1905571, GO:0004920, GO:0102811, GO:…	ESS247835
lgi-miR-10	GO:0043259, GO:0019969, GO:0071612, GO:0032613, GO:0005141, GO:1905571, GO:0004920, GO:0102811, GO:0102967, GO:0102969, GO:0102968, GO:0047088, GO:0009258, GO:0009257, GO:0009256, GO:0050579, GO:0032653, GO:0102068, GO:0050597, GO:0050639, GO:0071658, GO:0140105, GO:0030779, GO:0032733, GO:0032693, GO:0043259, GO:0019969, GO:0071612, GO:0032613, GO:0005141, GO:1905571, GO:0004920, GO:0102811, GO:…	ESS247835
lgi-miR-10	GO:0043259, GO:0019969, GO:0071612, GO:0032613, GO:0005141, GO:1905571, GO:0004920, GO:0102811, GO:0102967, GO:0102969, GO:0102968, GO:0047088, GO:0009258, GO:0009257, GO:0009256, GO:0050579, GO:0032653, GO:0102068, GO:0050597, GO:0050639, GO:0071658, GO:0140105, GO:0030779, GO:0032733, GO:0032693, GO:0043259, GO:0019969, GO:0071612, GO:0032613, GO:0005141, GO:1905571, GO:0004920, GO:0102811, GO:…	ESS247835
lgi-miR-10	GO:0043259, GO:0019969, GO:0071612, GO:0032613, GO:0005141, GO:1905571, GO:0004920, GO:0102811, GO:0102967, GO:0102969, GO:0102968, GO:0047088, GO:0009258, GO:0009257, GO:0009256, GO:0050579, GO:0032653, GO:0102068, GO:0050597, GO:0050639, GO:0071658, GO:0140105, GO:0030779, GO:0032733, GO:0032693, GO:0043259, GO:0019969, GO:0071612, GO:0032613, GO:0005141, GO:1905571, GO:0004920, GO:0102811, GO:…	ESS247835
lgi-miR-10	GO:0043259, GO:0019969, GO:0071612, GO:0032613, GO:0005141, GO:1905571, GO:0004920, GO:0102811, GO:0102967, GO:0102969, GO:0102968, GO:0047088, GO:0009258, GO:0009257, GO:0009256, GO:0050579, GO:0032653, GO:0102068, GO:0050597, GO:0050639, GO:0071658, GO:0140105, GO:0030779, GO:0032733, GO:0032693, GO:0043259, GO:0019969, GO:0071612, GO:0032613, GO:0005141, GO:1905571, GO:0004920, GO:0102811, GO:…	ESS247835
lgi-miR-10	GO:0043259, GO:0019969, GO:0071612, GO:0032613, GO:0005141, GO:1905571, GO:0004920, GO:0102811, GO:0102967, GO:0102969, GO:0102968, GO:0047088, GO:0009258, GO:0009257, GO:0009256, GO:0050579, GO:0032653, GO:0102068, GO:0050597, GO:0050639, GO:0071658, GO:0140105, GO:0030779, GO:0032733, GO:0032693, GO:0043259, GO:0019969, GO:0071612, GO:0032613, GO:0005141, GO:1905571, GO:0004920, GO:0102811, GO:…	ESS247835
lgi-miR-10	GO:0043259, GO:0019969, GO:0071612, GO:0032613, GO:0005141, GO:1905571, GO:0004920, GO:0102811, GO:0102967, GO:0102969, GO:0102968, GO:0047088, GO:0009258, GO:0009257, GO:0009256, GO:0050579, GO:0032653, GO:0102068, GO:0050597, GO:0050639, GO:0071658, GO:0140105, GO:0030779, GO:0032733, GO:0032693, GO:0043259, GO:0019969, GO:0071612, GO:0032613, GO:0005141, GO:1905571, GO:0004920, GO:0102811, GO:…	ESS247835
lgi-miR-10	GO:0043259, GO:0019969, GO:0071612, GO:0032613, GO:0005141, GO:1905571, GO:0004920, GO:0102811, GO:0102967, GO:0102969, GO:0102968, GO:0047088, GO:0009258, GO:0009257, GO:0009256, GO:0050579, GO:0032653, GO:0102068, GO:0050597, GO:0050639, GO:0071658, GO:0140105, GO:0030779, GO:0032733, GO:0032693, GO:0043259, GO:0019969, GO:0071612, GO:0032613, GO:0005141, GO:1905571, GO:0004920, GO:0102811, GO:…	ESS247835
lgi-miR-10	GO:0043259, GO:0019969, GO:0071612, GO:0032613, GO:0005141, GO:1905571, GO:0004920, GO:0102811, GO:0102967, GO:0102969, GO:0102968, GO:0047088, GO:0009258, GO:0009257, GO:0009256, GO:0050579, GO:0032653, GO:0102068, GO:0050597, GO:0050639, GO:0071658, GO:0140105, GO:0030779, GO:0032733, GO:0032693, GO:0043259, GO:0019969, GO:0071612, GO:0032613, GO:0005141, GO:1905571, GO:0004920, GO:0102811, GO:…	ESS247835
lgi-miR-10	GO:0043259, GO:0019969, GO:0071612, GO:0032613, GO:0005141, GO:1905571, GO:0004920, GO:0102811, GO:0102967, GO:0102969, GO:0102968, GO:0047088, GO:0009258, GO:0009257, GO:0009256, GO:0050579, GO:0032653, GO:0102068, GO:0050597, GO:0050639, GO:0071658, GO:0140105, GO:0030779, GO:0032733, GO:0032693, GO:0043259, GO:0019969, GO:0071612, GO:0032613, GO:0005141, GO:1905571, GO:0004920, GO:0102811, GO:…	ESS247835
lgi-miR-10	GO:0043259, GO:0019969, GO:0071612, GO:0032613, GO:0005141, GO:1905571, GO:0004920, GO:0102811, GO:0102967, GO:0102969, GO:0102968, GO:0047088, GO:0009258, GO:0009257, GO:0009256, GO:0050579, GO:0032653, GO:0102068, GO:0050597, GO:0050639, GO:0071658, GO:0140105, GO:0030779, GO:0032733, GO:0032693, GO:0043259, GO:0019969, GO:0071612, GO:0032613, GO:0005141, GO:1905571, GO:0004920, GO:0102811, GO:…	ESS247835
lgi-miR-10	GO:0043259, GO:0019969, GO:0071612, GO:0032613, GO:0005141, GO:1905571, GO:0004920, GO:0102811, GO:0102967, GO:0102969, GO:0102968, GO:0047088, GO:0009258, GO:0009257, GO:0009256, GO:0050579, GO:0032653, GO:0102068, GO:0050597, GO:0050639, GO:0071658, GO:0140105, GO:0030779, GO:0032733, GO:0032693, GO:0043259, GO:0019969, GO:0071612, GO:0032613, GO:0005141, GO:1905571, GO:0004920, GO:0102811, GO:…	ESS247835
lmi-miR-10-3p	GO:0043259, GO:0019969, GO:0071612, GO:0032613, GO:0005141, GO:1905571, GO:0004920, GO:0102811, GO:0102967, GO:0102969, GO:0102968, GO:0047088, GO:0009258, GO:0009257, GO:0009256, GO:0050579, GO:0032653, GO:0102068, GO:0050597, GO:0050639, GO:0071658, GO:0140105, GO:0030779, GO:0032733, GO:0032693, GO:0043259, GO:0019969, GO:0071612, GO:0032613, GO:0005141, GO:1905571, GO:0004920, GO:0102811, GO:…	ESS247835
lmi-miR-10-3p	GO:0043259, GO:0019969, GO:0071612, GO:0032613, GO:0005141, GO:1905571, GO:0004920, GO:0102811, GO:0102967, GO:0102969, GO:0102968, GO:0047088, GO:0009258, GO:0009257, GO:0009256, GO:0050579, GO:0032653, GO:0102068, GO:0050597, GO:0050639, GO:0071658, GO:0140105, GO:0030779, GO:0032733, GO:0032693, GO:0043259, GO:0019969, GO:0071612, GO:0032613, GO:0005141, GO:1905571, GO:0004920, GO:0102811, GO:…	ESS247835
lmi-miR-10-3p	GO:0043259, GO:0019969, GO:0071612, GO:0032613, GO:0005141, GO:1905571, GO:0004920, GO:0102811, GO:0102967, GO:0102969, GO:0102968, GO:0047088, GO:0009258, GO:0009257, GO:0009256, GO:0050579, GO:0032653, GO:0102068, GO:0050597, GO:0050639, GO:0071658, GO:0140105, GO:0030779, GO:0032733, GO:0032693, GO:0043259, GO:0019969, GO:0071612, GO:0032613, GO:0005141, GO:1905571, GO:0004920, GO:0102811, GO:…	ESS247835
lmi-miR-10-3p	GO:0043259, GO:0019969, GO:0071612, GO:0032613, GO:0005141, GO:1905571, GO:0004920, GO:0102811, GO:0102967, GO:0102969, GO:0102968, GO:0047088, GO:0009258, GO:0009257, GO:0009256, GO:0050579, GO:0032653, GO:0102068, GO:0050597, GO:0050639, GO:0071658, GO:0140105, GO:0030779, GO:0032733, GO:0032693, GO:0043259, GO:0019969, GO:0071612, GO:0032613, GO:0005141, GO:1905571, GO:0004920, GO:0102811, GO:…	ESS247835
lmi-miR-10-3p	GO:0043259, GO:0019969, GO:0071612, GO:0032613, GO:0005141, GO:1905571, GO:0004920, GO:0102811, GO:0102967, GO:0102969, GO:0102968, GO:0047088, GO:0009258, GO:0009257, GO:0009256, GO:0050579, GO:0032653, GO:0102068, GO:0050597, GO:0050639, GO:0071658, GO:0140105, GO:0030779, GO:0032733, GO:0032693, GO:0043259, GO:0019969, GO:0071612, GO:0032613, GO:0005141, GO:1905571, GO:0004920, GO:0102811, GO:…	ESS247835
lmi-miR-10-3p	GO:0043259, GO:0019969, GO:0071612, GO:0032613, GO:0005141, GO:1905571, GO:0004920, GO:0102811, GO:0102967, GO:0102969, GO:0102968, GO:0047088, GO:0009258, GO:0009257, GO:0009256, GO:0050579, GO:0032653, GO:0102068, GO:0050597, GO:0050639, GO:0071658, GO:0140105, GO:0030779, GO:0032733, GO:0032693, GO:0043259, GO:0019969, GO:0071612, GO:0032613, GO:0005141, GO:1905571, GO:0004920, GO:0102811, GO:…	ESS247835
lmi-miR-10-3p	GO:0043259, GO:0019969, GO:0071612, GO:0032613, GO:0005141, GO:1905571, GO:0004920, GO:0102811, GO:0102967, GO:0102969, GO:0102968, GO:0047088, GO:0009258, GO:0009257, GO:0009256, GO:0050579, GO:0032653, GO:0102068, GO:0050597, GO:0050639, GO:0071658, GO:0140105, GO:0030779, GO:0032733, GO:0032693, GO:0043259, GO:0019969, GO:0071612, GO:0032613, GO:0005141, GO:1905571, GO:0004920, GO:0102811, GO:…	ESS247835
lmi-miR-10-3p	GO:0043259, GO:0019969, GO:0071612, GO:0032613, GO:0005141, GO:1905571, GO:0004920, GO:0102811, GO:0102967, GO:0102969, GO:0102968, GO:0047088, GO:0009258, GO:0009257, GO:0009256, GO:0050579, GO:0032653, GO:0102068, GO:0050597, GO:0050639, GO:0071658, GO:0140105, GO:0030779, GO:0032733, GO:0032693, GO:0043259, GO:0019969, GO:0071612, GO:0032613, GO:0005141, GO:1905571, GO:0004920, GO:0102811, GO:…	ESS247835
lmi-miR-10-3p	GO:0043259, GO:0019969, GO:0071612, GO:0032613, GO:0005141, GO:1905571, GO:0004920, GO:0102811, GO:0102967, GO:0102969, GO:0102968, GO:0047088, GO:0009258, GO:0009257, GO:0009256, GO:0050579, GO:0032653, GO:0102068, GO:0050597, GO:0050639, GO:0071658, GO:0140105, GO:0030779, GO:0032733, GO:0032693, GO:0043259, GO:0019969, GO:0071612, GO:0032613, GO:0005141, GO:1905571, GO:0004920, GO:0102811, GO:…	ESS247835
lmi-miR-10-3p	GO:0043259, GO:0019969, GO:0071612, GO:0032613, GO:0005141, GO:1905571, GO:0004920, GO:0102811, GO:0102967, GO:0102969, GO:0102968, GO:0047088, GO:0009258, GO:0009257, GO:0009256, GO:0050579, GO:0032653, GO:0102068, GO:0050597, GO:0050639, GO:0071658, GO:0140105, GO:0030779, GO:0032733, GO:0032693, GO:0043259, GO:0019969, GO:0071612, GO:0032613, GO:0005141, GO:1905571, GO:0004920, GO:0102811, GO:…	ESS247835
lmi-miR-10-3p	GO:0043259, GO:0019969, GO:0071612, GO:0032613, GO:0005141, GO:1905571, GO:0004920, GO:0102811, GO:0102967, GO:0102969, GO:0102968, GO:0047088, GO:0009258, GO:0009257, GO:0009256, GO:0050579, GO:0032653, GO:0102068, GO:0050597, GO:0050639, GO:0071658, GO:0140105, GO:0030779, GO:0032733, GO:0032693, GO:0043259, GO:0019969, GO:0071612, GO:0032613, GO:0005141, GO:1905571, GO:0004920, GO:0102811, GO:…	ESS247835
lmi-miR-10-3p	GO:0043259, GO:0019969, GO:0071612, GO:0032613, GO:0005141, GO:1905571, GO:0004920, GO:0102811, GO:0102967, GO:0102969, GO:0102968, GO:0047088, GO:0009258, GO:0009257, GO:0009256, GO:0050579, GO:0032653, GO:0102068, GO:0050597, GO:0050639, GO:0071658, GO:0140105, GO:0030779, GO:0032733, GO:0032693, GO:0043259, GO:0019969, GO:0071612, GO:0032613, GO:0005141, GO:1905571, GO:0004920, GO:0102811, GO:…	ESS247835
lmi-miR-10-3p	GO:0043259, GO:0019969, GO:0071612, GO:0032613, GO:0005141, GO:1905571, GO:0004920, GO:0102811, GO:0102967, GO:0102969, GO:0102968, GO:0047088, GO:0009258, GO:0009257, GO:0009256, GO:0050579, GO:0032653, GO:0102068, GO:0050597, GO:0050639, GO:0071658, GO:0140105, GO:0030779, GO:0032733, GO:0032693, GO:0043259, GO:0019969, GO:0071612, GO:0032613, GO:0005141, GO:1905571, GO:0004920, GO:0102811, GO:…	ESS247835
lmi-miR-10-3p	GO:0043259, GO:0019969, GO:0071612, GO:0032613, GO:0005141, GO:1905571, GO:0004920, GO:0102811, GO:0102967, GO:0102969, GO:0102968, GO:0047088, GO:0009258, GO:0009257, GO:0009256, GO:0050579, GO:0032653, GO:0102068, GO:0050597, GO:0050639, GO:0071658, GO:0140105, GO:0030779, GO:0032733, GO:0032693, GO:0043259, GO:0019969, GO:0071612, GO:0032613, GO:0005141, GO:1905571, GO:0004920, GO:0102811, GO:…	ESS247835
lmi-miR-10-3p	GO:0043259, GO:0019969, GO:0071612, GO:0032613, GO:0005141, GO:1905571, GO:0004920, GO:0102811, GO:0102967, GO:0102969, GO:0102968, GO:0047088, GO:0009258, GO:0009257, GO:0009256, GO:0050579, GO:0032653, GO:0102068, GO:0050597, GO:0050639, GO:0071658, GO:0140105, GO:0030779, GO:0032733, GO:0032693, GO:0043259, GO:0019969, GO:0071612, GO:0032613, GO:0005141, GO:1905571, GO:0004920, GO:0102811, GO:…	ESS247835
lmi-miR-10-3p	GO:0043259, GO:0019969, GO:0071612, GO:0032613, GO:0005141, GO:1905571, GO:0004920, GO:0102811, GO:0102967, GO:0102969, GO:0102968, GO:0047088, GO:0009258, GO:0009257, GO:0009256, GO:0050579, GO:0032653, GO:0102068, GO:0050597, GO:0050639, GO:0071658, GO:0140105, GO:0030779, GO:0032733, GO:0032693, GO:0043259, GO:0019969, GO:0071612, GO:0032613, GO:0005141, GO:1905571, GO:0004920, GO:0102811, GO:…	ESS247835
lmi-miR-10-3p	GO:0043259, GO:0019969, GO:0071612, GO:0032613, GO:0005141, GO:1905571, GO:0004920, GO:0102811, GO:0102967, GO:0102969, GO:0102968, GO:0047088, GO:0009258, GO:0009257, GO:0009256, GO:0050579, GO:0032653, GO:0102068, GO:0050597, GO:0050639, GO:0071658, GO:0140105, GO:0030779, GO:0032733, GO:0032693, GO:0043259, GO:0019969, GO:0071612, GO:0032613, GO:0005141, GO:1905571, GO:0004920, GO:0102811, GO:…	ESS247835
lmi-miR-10-3p	GO:0043259, GO:0019969, GO:0071612, GO:0032613, GO:0005141, GO:1905571, GO:0004920, GO:0102811, GO:0102967, GO:0102969, GO:0102968, GO:0047088, GO:0009258, GO:0009257, GO:0009256, GO:0050579, GO:0032653, GO:0102068, GO:0050597, GO:0050639, GO:0071658, GO:0140105, GO:0030779, GO:0032733, GO:0032693, GO:0043259, GO:0019969, GO:0071612, GO:0032613, GO:0005141, GO:1905571, GO:0004920, GO:0102811, GO:…	ESS247835
lmi-miR-10-3p	GO:0043259, GO:0019969, GO:0071612, GO:0032613, GO:0005141, GO:1905571, GO:0004920, GO:0102811, GO:0102967, GO:0102969, GO:0102968, GO:0047088, GO:0009258, GO:0009257, GO:0009256, GO:0050579, GO:0032653, GO:0102068, GO:0050597, GO:0050639, GO:0071658, GO:0140105, GO:0030779, GO:0032733, GO:0032693, GO:0043259, GO:0019969, GO:0071612, GO:0032613, GO:0005141, GO:1905571, GO:0004920, GO:0102811, GO:…	ESS247835
lmi-miR-10-3p	GO:0043259, GO:0019969, GO:0071612, GO:0032613, GO:0005141, GO:1905571, GO:0004920, GO:0102811, GO:0102967, GO:0102969, GO:0102968, GO:0047088, GO:0009258, GO:0009257, GO:0009256, GO:0050579, GO:0032653, GO:0102068, GO:0050597, GO:0050639, GO:0071658, GO:0140105, GO:0030779, GO:0032733, GO:0032693, GO:0043259, GO:0019969, GO:0071612, GO:0032613, GO:0005141, GO:1905571, GO:0004920, GO:0102811, GO:…	ESS247835
lmi-miR-10-3p	GO:0043259, GO:0019969, GO:0071612, GO:0032613, GO:0005141, GO:1905571, GO:0004920, GO:0102811, GO:0102967, GO:0102969, GO:0102968, GO:0047088, GO:0009258, GO:0009257, GO:0009256, GO:0050579, GO:0032653, GO:0102068, GO:0050597, GO:0050639, GO:0071658, GO:0140105, GO:0030779, GO:0032733, GO:0032693, GO:0043259, GO:0019969, GO:0071612, GO:0032613, GO:0005141, GO:1905571, GO:0004920, GO:0102811, GO:…	ESS247835
lmi-miR-10-3p	GO:0043259, GO:0019969, GO:0071612, GO:0032613, GO:0005141, GO:1905571, GO:0004920, GO:0102811, GO:0102967, GO:0102969, GO:0102968, GO:0047088, GO:0009258, GO:0009257, GO:0009256, GO:0050579, GO:0032653, GO:0102068, GO:0050597, GO:0050639, GO:0071658, GO:0140105, GO:0030779, GO:0032733, GO:0032693, GO:0043259, GO:0019969, GO:0071612, GO:0032613, GO:0005141, GO:1905571, GO:0004920, GO:0102811, GO:…	ESS247835
lmi-miR-10-3p	GO:0043259, GO:0019969, GO:0071612, GO:0032613, GO:0005141, GO:1905571, GO:0004920, GO:0102811, GO:0102967, GO:0102969, GO:0102968, GO:0047088, GO:0009258, GO:0009257, GO:0009256, GO:0050579, GO:0032653, GO:0102068, GO:0050597, GO:0050639, GO:0071658, GO:0140105, GO:0030779, GO:0032733, GO:0032693, GO:0043259, GO:0019969, GO:0071612, GO:0032613, GO:0005141, GO:1905571, GO:0004920, GO:0102811, GO:…	ESS247835
lmi-miR-10-3p	GO:0043259, GO:0019969, GO:0071612, GO:0032613, GO:0005141, GO:1905571, GO:0004920, GO:0102811, GO:0102967, GO:0102969, GO:0102968, GO:0047088, GO:0009258, GO:0009257, GO:0009256, GO:0050579, GO:0032653, GO:0102068, GO:0050597, GO:0050639, GO:0071658, GO:0140105, GO:0030779, GO:0032733, GO:0032693, GO:0043259, GO:0019969, GO:0071612, GO:0032613, GO:0005141, GO:1905571, GO:0004920, GO:0102811, GO:…	ESS247835
lmi-miR-10-3p	GO:0043259, GO:0019969, GO:0071612, GO:0032613, GO:0005141, GO:1905571, GO:0004920, GO:0102811, GO:0102967, GO:0102969, GO:0102968, GO:0047088, GO:0009258, GO:0009257, GO:0009256, GO:0050579, GO:0032653, GO:0102068, GO:0050597, GO:0050639, GO:0071658, GO:0140105, GO:0030779, GO:0032733, GO:0032693, GO:0043259, GO:0019969, GO:0071612, GO:0032613, GO:0005141, GO:1905571, GO:0004920, GO:0102811, GO:…	ESS247835
lmi-miR-10-5p	GO:0043259, GO:0019969, GO:0071612, GO:0032613, GO:0005141, GO:1905571, GO:0004920, GO:0102811, GO:0102967, GO:0102969, GO:0102968, GO:0047088, GO:0009258, GO:0009257, GO:0009256, GO:0050579, GO:0032653, GO:0102068, GO:0050597, GO:0050639, GO:0071658, GO:0140105, GO:0030779, GO:0032733, GO:0032693, GO:0043259, GO:0019969, GO:0071612, GO:0032613, GO:0005141, GO:1905571, GO:0004920, GO:0102811, GO:…	ESS247835
lmi-miR-10-5p	GO:0043259, GO:0019969, GO:0071612, GO:0032613, GO:0005141, GO:1905571, GO:0004920, GO:0102811, GO:0102967, GO:0102969, GO:0102968, GO:0047088, GO:0009258, GO:0009257, GO:0009256, GO:0050579, GO:0032653, GO:0102068, GO:0050597, GO:0050639, GO:0071658, GO:0140105, GO:0030779, GO:0032733, GO:0032693, GO:0043259, GO:0019969, GO:0071612, GO:0032613, GO:0005141, GO:1905571, GO:0004920, GO:0102811, GO:…	ESS247835
lmi-miR-10-5p	GO:0043259, GO:0019969, GO:0071612, GO:0032613, GO:0005141, GO:1905571, GO:0004920, GO:0102811, GO:0102967, GO:0102969, GO:0102968, GO:0047088, GO:0009258, GO:0009257, GO:0009256, GO:0050579, GO:0032653, GO:0102068, GO:0050597, GO:0050639, GO:0071658, GO:0140105, GO:0030779, GO:0032733, GO:0032693, GO:0043259, GO:0019969, GO:0071612, GO:0032613, GO:0005141, GO:1905571, GO:0004920, GO:0102811, GO:…	ESS247835
lmi-miR-10-5p	GO:0043259, GO:0019969, GO:0071612, GO:0032613, GO:0005141, GO:1905571, GO:0004920, GO:0102811, GO:0102967, GO:0102969, GO:0102968, GO:0047088, GO:0009258, GO:0009257, GO:0009256, GO:0050579, GO:0032653, GO:0102068, GO:0050597, GO:0050639, GO:0071658, GO:0140105, GO:0030779, GO:0032733, GO:0032693, GO:0043259, GO:0019969, GO:0071612, GO:0032613, GO:0005141, GO:1905571, GO:0004920, GO:0102811, GO:…	ESS247835
lmi-miR-10-5p	GO:0043259, GO:0019969, GO:0071612, GO:0032613, GO:0005141, GO:1905571, GO:0004920, GO:0102811, GO:0102967, GO:0102969, GO:0102968, GO:0047088, GO:0009258, GO:0009257, GO:0009256, GO:0050579, GO:0032653, GO:0102068, GO:0050597, GO:0050639, GO:0071658, GO:0140105, GO:0030779, GO:0032733, GO:0032693, GO:0043259, GO:0019969, GO:0071612, GO:0032613, GO:0005141, GO:1905571, GO:0004920, GO:0102811, GO:…	ESS247835
lmi-miR-10-5p	GO:0043259, GO:0019969, GO:0071612, GO:0032613, GO:0005141, GO:1905571, GO:0004920, GO:0102811, GO:0102967, GO:0102969, GO:0102968, GO:0047088, GO:0009258, GO:0009257, GO:0009256, GO:0050579, GO:0032653, GO:0102068, GO:0050597, GO:0050639, GO:0071658, GO:0140105, GO:0030779, GO:0032733, GO:0032693, GO:0043259, GO:0019969, GO:0071612, GO:0032613, GO:0005141, GO:1905571, GO:0004920, GO:0102811, GO:…	ESS247835
lmi-miR-10-5p	GO:0043259, GO:0019969, GO:0071612, GO:0032613, GO:0005141, GO:1905571, GO:0004920, GO:0102811, GO:0102967, GO:0102969, GO:0102968, GO:0047088, GO:0009258, GO:0009257, GO:0009256, GO:0050579, GO:0032653, GO:0102068, GO:0050597, GO:0050639, GO:0071658, GO:0140105, GO:0030779, GO:0032733, GO:0032693, GO:0043259, GO:0019969, GO:0071612, GO:0032613, GO:0005141, GO:1905571, GO:0004920, GO:0102811, GO:…	ESS247835
lmi-miR-10-5p	GO:0043259, GO:0019969, GO:0071612, GO:0032613, GO:0005141, GO:1905571, GO:0004920, GO:0102811, GO:0102967, GO:0102969, GO:0102968, GO:0047088, GO:0009258, GO:0009257, GO:0009256, GO:0050579, GO:0032653, GO:0102068, GO:0050597, GO:0050639, GO:0071658, GO:0140105, GO:0030779, GO:0032733, GO:0032693, GO:0043259, GO:0019969, GO:0071612, GO:0032613, GO:0005141, GO:1905571, GO:0004920, GO:0102811, GO:…	ESS247835
lmi-miR-10-5p	GO:0043259, GO:0019969, GO:0071612, GO:0032613, GO:0005141, GO:1905571, GO:0004920, GO:0102811, GO:0102967, GO:0102969, GO:0102968, GO:0047088, GO:0009258, GO:0009257, GO:0009256, GO:0050579, GO:0032653, GO:0102068, GO:0050597, GO:0050639, GO:0071658, GO:0140105, GO:0030779, GO:0032733, GO:0032693, GO:0043259, GO:0019969, GO:0071612, GO:0032613, GO:0005141, GO:1905571, GO:0004920, GO:0102811, GO:…	ESS247835
lmi-miR-10-5p	GO:0043259, GO:0019969, GO:0071612, GO:0032613, GO:0005141, GO:1905571, GO:0004920, GO:0102811, GO:0102967, GO:0102969, GO:0102968, GO:0047088, GO:0009258, GO:0009257, GO:0009256, GO:0050579, GO:0032653, GO:0102068, GO:0050597, GO:0050639, GO:0071658, GO:0140105, GO:0030779, GO:0032733, GO:0032693, GO:0043259, GO:0019969, GO:0071612, GO:0032613, GO:0005141, GO:1905571, GO:0004920, GO:0102811, GO:…	ESS247835
lmi-miR-10-5p	GO:0043259, GO:0019969, GO:0071612, GO:0032613, GO:0005141, GO:1905571, GO:0004920, GO:0102811, GO:0102967, GO:0102969, GO:0102968, GO:0047088, GO:0009258, GO:0009257, GO:0009256, GO:0050579, GO:0032653, GO:0102068, GO:0050597, GO:0050639, GO:0071658, GO:0140105, GO:0030779, GO:0032733, GO:0032693, GO:0043259, GO:0019969, GO:0071612, GO:0032613, GO:0005141, GO:1905571, GO:0004920, GO:0102811, GO:…	ESS247835
lmi-miR-10-5p	GO:0043259, GO:0019969, GO:0071612, GO:0032613, GO:0005141, GO:1905571, GO:0004920, GO:0102811, GO:0102967, GO:0102969, GO:0102968, GO:0047088, GO:0009258, GO:0009257, GO:0009256, GO:0050579, GO:0032653, GO:0102068, GO:0050597, GO:0050639, GO:0071658, GO:0140105, GO:0030779, GO:0032733, GO:0032693, GO:0043259, GO:0019969, GO:0071612, GO:0032613, GO:0005141, GO:1905571, GO:0004920, GO:0102811, GO:…	ESS247835
lmi-miR-10-5p	GO:0043259, GO:0019969, GO:0071612, GO:0032613, GO:0005141, GO:1905571, GO:0004920, GO:0102811, GO:0102967, GO:0102969, GO:0102968, GO:0047088, GO:0009258, GO:0009257, GO:0009256, GO:0050579, GO:0032653, GO:0102068, GO:0050597, GO:0050639, GO:0071658, GO:0140105, GO:0030779, GO:0032733, GO:0032693, GO:0043259, GO:0019969, GO:0071612, GO:0032613, GO:0005141, GO:1905571, GO:0004920, GO:0102811, GO:…	ESS247835
lmi-miR-10-5p	GO:0043259, GO:0019969, GO:0071612, GO:0032613, GO:0005141, GO:1905571, GO:0004920, GO:0102811, GO:0102967, GO:0102969, GO:0102968, GO:0047088, GO:0009258, GO:0009257, GO:0009256, GO:0050579, GO:0032653, GO:0102068, GO:0050597, GO:0050639, GO:0071658, GO:0140105, GO:0030779, GO:0032733, GO:0032693, GO:0043259, GO:0019969, GO:0071612, GO:0032613, GO:0005141, GO:1905571, GO:0004920, GO:0102811, GO:…	ESS247835
lmi-miR-10-5p	GO:0043259, GO:0019969, GO:0071612, GO:0032613, GO:0005141, GO:1905571, GO:0004920, GO:0102811, GO:0102967, GO:0102969, GO:0102968, GO:0047088, GO:0009258, GO:0009257, GO:0009256, GO:0050579, GO:0032653, GO:0102068, GO:0050597, GO:0050639, GO:0071658, GO:0140105, GO:0030779, GO:0032733, GO:0032693, GO:0043259, GO:0019969, GO:0071612, GO:0032613, GO:0005141, GO:1905571, GO:0004920, GO:0102811, GO:…	ESS247835
lmi-miR-10-5p	GO:0043259, GO:0019969, GO:0071612, GO:0032613, GO:0005141, GO:1905571, GO:0004920, GO:0102811, GO:0102967, GO:0102969, GO:0102968, GO:0047088, GO:0009258, GO:0009257, GO:0009256, GO:0050579, GO:0032653, GO:0102068, GO:0050597, GO:0050639, GO:0071658, GO:0140105, GO:0030779, GO:0032733, GO:0032693, GO:0043259, GO:0019969, GO:0071612, GO:0032613, GO:0005141, GO:1905571, GO:0004920, GO:0102811, GO:…	ESS247835
lmi-miR-10-5p	GO:0043259, GO:0019969, GO:0071612, GO:0032613, GO:0005141, GO:1905571, GO:0004920, GO:0102811, GO:0102967, GO:0102969, GO:0102968, GO:0047088, GO:0009258, GO:0009257, GO:0009256, GO:0050579, GO:0032653, GO:0102068, GO:0050597, GO:0050639, GO:0071658, GO:0140105, GO:0030779, GO:0032733, GO:0032693, GO:0043259, GO:0019969, GO:0071612, GO:0032613, GO:0005141, GO:1905571, GO:0004920, GO:0102811, GO:…	ESS247835
lmi-miR-10-5p	GO:0043259, GO:0019969, GO:0071612, GO:0032613, GO:0005141, GO:1905571, GO:0004920, GO:0102811, GO:0102967, GO:0102969, GO:0102968, GO:0047088, GO:0009258, GO:0009257, GO:0009256, GO:0050579, GO:0032653, GO:0102068, GO:0050597, GO:0050639, GO:0071658, GO:0140105, GO:0030779, GO:0032733, GO:0032693, GO:0043259, GO:0019969, GO:0071612, GO:0032613, GO:0005141, GO:1905571, GO:0004920, GO:0102811, GO:…	ESS247835
lmi-miR-10-5p	GO:0043259, GO:0019969, GO:0071612, GO:0032613, GO:0005141, GO:1905571, GO:0004920, GO:0102811, GO:0102967, GO:0102969, GO:0102968, GO:0047088, GO:0009258, GO:0009257, GO:0009256, GO:0050579, GO:0032653, GO:0102068, GO:0050597, GO:0050639, GO:0071658, GO:0140105, GO:0030779, GO:0032733, GO:0032693, GO:0043259, GO:0019969, GO:0071612, GO:0032613, GO:0005141, GO:1905571, GO:0004920, GO:0102811, GO:…	ESS247835
lmi-miR-10-5p	GO:0043259, GO:0019969, GO:0071612, GO:0032613, GO:0005141, GO:1905571, GO:0004920, GO:0102811, GO:0102967, GO:0102969, GO:0102968, GO:0047088, GO:0009258, GO:0009257, GO:0009256, GO:0050579, GO:0032653, GO:0102068, GO:0050597, GO:0050639, GO:0071658, GO:0140105, GO:0030779, GO:0032733, GO:0032693, GO:0043259, GO:0019969, GO:0071612, GO:0032613, GO:0005141, GO:1905571, GO:0004920, GO:0102811, GO:…	ESS247835
lmi-miR-10-5p	GO:0043259, GO:0019969, GO:0071612, GO:0032613, GO:0005141, GO:1905571, GO:0004920, GO:0102811, GO:0102967, GO:0102969, GO:0102968, GO:0047088, GO:0009258, GO:0009257, GO:0009256, GO:0050579, GO:0032653, GO:0102068, GO:0050597, GO:0050639, GO:0071658, GO:0140105, GO:0030779, GO:0032733, GO:0032693, GO:0043259, GO:0019969, GO:0071612, GO:0032613, GO:0005141, GO:1905571, GO:0004920, GO:0102811, GO:…	ESS247835
lmi-miR-10-5p	GO:0043259, GO:0019969, GO:0071612, GO:0032613, GO:0005141, GO:1905571, GO:0004920, GO:0102811, GO:0102967, GO:0102969, GO:0102968, GO:0047088, GO:0009258, GO:0009257, GO:0009256, GO:0050579, GO:0032653, GO:0102068, GO:0050597, GO:0050639, GO:0071658, GO:0140105, GO:0030779, GO:0032733, GO:0032693, GO:0043259, GO:0019969, GO:0071612, GO:0032613, GO:0005141, GO:1905571, GO:0004920, GO:0102811, GO:…	ESS247835
lmi-miR-10-5p	GO:0043259, GO:0019969, GO:0071612, GO:0032613, GO:0005141, GO:1905571, GO:0004920, GO:0102811, GO:0102967, GO:0102969, GO:0102968, GO:0047088, GO:0009258, GO:0009257, GO:0009256, GO:0050579, GO:0032653, GO:0102068, GO:0050597, GO:0050639, GO:0071658, GO:0140105, GO:0030779, GO:0032733, GO:0032693, GO:0043259, GO:0019969, GO:0071612, GO:0032613, GO:0005141, GO:1905571, GO:0004920, GO:0102811, GO:…	ESS247835
lmi-miR-10-5p	GO:0043259, GO:0019969, GO:0071612, GO:0032613, GO:0005141, GO:1905571, GO:0004920, GO:0102811, GO:0102967, GO:0102969, GO:0102968, GO:0047088, GO:0009258, GO:0009257, GO:0009256, GO:0050579, GO:0032653, GO:0102068, GO:0050597, GO:0050639, GO:0071658, GO:0140105, GO:0030779, GO:0032733, GO:0032693, GO:0043259, GO:0019969, GO:0071612, GO:0032613, GO:0005141, GO:1905571, GO:0004920, GO:0102811, GO:…	ESS247835
lmi-miR-10-5p	GO:0043259, GO:0019969, GO:0071612, GO:0032613, GO:0005141, GO:1905571, GO:0004920, GO:0102811, GO:0102967, GO:0102969, GO:0102968, GO:0047088, GO:0009258, GO:0009257, GO:0009256, GO:0050579, GO:0032653, GO:0102068, GO:0050597, GO:0050639, GO:0071658, GO:0140105, GO:0030779, GO:0032733, GO:0032693, GO:0043259, GO:0019969, GO:0071612, GO:0032613, GO:0005141, GO:1905571, GO:0004920, GO:0102811, GO:…	ESS247835
lva-miR-10-5p	GO:0043259, GO:0019969, GO:0071612, GO:0032613, GO:0005141, GO:1905571, GO:0004920, GO:0102811, GO:0102967, GO:0102969, GO:0102968, GO:0047088, GO:0009258, GO:0009257, GO:0009256, GO:0050579, GO:0032653, GO:0102068, GO:0050597, GO:0050639, GO:0071658, GO:0140105, GO:0030779, GO:0032733, GO:0032693, GO:0043259, GO:0019969, GO:0071612, GO:0032613, GO:0005141, GO:1905571, GO:0004920, GO:0102811, GO:…	ESS247835
lva-miR-10-5p	GO:0043259, GO:0019969, GO:0071612, GO:0032613, GO:0005141, GO:1905571, GO:0004920, GO:0102811, GO:0102967, GO:0102969, GO:0102968, GO:0047088, GO:0009258, GO:0009257, GO:0009256, GO:0050579, GO:0032653, GO:0102068, GO:0050597, GO:0050639, GO:0071658, GO:0140105, GO:0030779, GO:0032733, GO:0032693, GO:0043259, GO:0019969, GO:0071612, GO:0032613, GO:0005141, GO:1905571, GO:0004920, GO:0102811, GO:…	ESS247835
lva-miR-10-5p	GO:0043259, GO:0019969, GO:0071612, GO:0032613, GO:0005141, GO:1905571, GO:0004920, GO:0102811, GO:0102967, GO:0102969, GO:0102968, GO:0047088, GO:0009258, GO:0009257, GO:0009256, GO:0050579, GO:0032653, GO:0102068, GO:0050597, GO:0050639, GO:0071658, GO:0140105, GO:0030779, GO:0032733, GO:0032693, GO:0043259, GO:0019969, GO:0071612, GO:0032613, GO:0005141, GO:1905571, GO:0004920, GO:0102811, GO:…	ESS247835
lva-miR-10-5p	GO:0043259, GO:0019969, GO:0071612, GO:0032613, GO:0005141, GO:1905571, GO:0004920, GO:0102811, GO:0102967, GO:0102969, GO:0102968, GO:0047088, GO:0009258, GO:0009257, GO:0009256, GO:0050579, GO:0032653, GO:0102068, GO:0050597, GO:0050639, GO:0071658, GO:0140105, GO:0030779, GO:0032733, GO:0032693, GO:0043259, GO:0019969, GO:0071612, GO:0032613, GO:0005141, GO:1905571, GO:0004920, GO:0102811, GO:…	ESS247835
lva-miR-10-5p	GO:0043259, GO:0019969, GO:0071612, GO:0032613, GO:0005141, GO:1905571, GO:0004920, GO:0102811, GO:0102967, GO:0102969, GO:0102968, GO:0047088, GO:0009258, GO:0009257, GO:0009256, GO:0050579, GO:0032653, GO:0102068, GO:0050597, GO:0050639, GO:0071658, GO:0140105, GO:0030779, GO:0032733, GO:0032693, GO:0043259, GO:0019969, GO:0071612, GO:0032613, GO:0005141, GO:1905571, GO:0004920, GO:0102811, GO:…	ESS247835
lva-miR-10-5p	GO:0043259, GO:0019969, GO:0071612, GO:0032613, GO:0005141, GO:1905571, GO:0004920, GO:0102811, GO:0102967, GO:0102969, GO:0102968, GO:0047088, GO:0009258, GO:0009257, GO:0009256, GO:0050579, GO:0032653, GO:0102068, GO:0050597, GO:0050639, GO:0071658, GO:0140105, GO:0030779, GO:0032733, GO:0032693, GO:0043259, GO:0019969, GO:0071612, GO:0032613, GO:0005141, GO:1905571, GO:0004920, GO:0102811, GO:…	ESS247835
lva-miR-10-5p	GO:0043259, GO:0019969, GO:0071612, GO:0032613, GO:0005141, GO:1905571, GO:0004920, GO:0102811, GO:0102967, GO:0102969, GO:0102968, GO:0047088, GO:0009258, GO:0009257, GO:0009256, GO:0050579, GO:0032653, GO:0102068, GO:0050597, GO:0050639, GO:0071658, GO:0140105, GO:0030779, GO:0032733, GO:0032693, GO:0043259, GO:0019969, GO:0071612, GO:0032613, GO:0005141, GO:1905571, GO:0004920, GO:0102811, GO:…	ESS247835
lva-miR-10-5p	GO:0043259, GO:0019969, GO:0071612, GO:0032613, GO:0005141, GO:1905571, GO:0004920, GO:0102811, GO:0102967, GO:0102969, GO:0102968, GO:0047088, GO:0009258, GO:0009257, GO:0009256, GO:0050579, GO:0032653, GO:0102068, GO:0050597, GO:0050639, GO:0071658, GO:0140105, GO:0030779, GO:0032733, GO:0032693, GO:0043259, GO:0019969, GO:0071612, GO:0032613, GO:0005141, GO:1905571, GO:0004920, GO:0102811, GO:…	ESS247835
lva-miR-10-5p	GO:0043259, GO:0019969, GO:0071612, GO:0032613, GO:0005141, GO:1905571, GO:0004920, GO:0102811, GO:0102967, GO:0102969, GO:0102968, GO:0047088, GO:0009258, GO:0009257, GO:0009256, GO:0050579, GO:0032653, GO:0102068, GO:0050597, GO:0050639, GO:0071658, GO:0140105, GO:0030779, GO:0032733, GO:0032693, GO:0043259, GO:0019969, GO:0071612, GO:0032613, GO:0005141, GO:1905571, GO:0004920, GO:0102811, GO:…	ESS247835
lva-miR-10-5p	GO:0043259, GO:0019969, GO:0071612, GO:0032613, GO:0005141, GO:1905571, GO:0004920, GO:0102811, GO:0102967, GO:0102969, GO:0102968, GO:0047088, GO:0009258, GO:0009257, GO:0009256, GO:0050579, GO:0032653, GO:0102068, GO:0050597, GO:0050639, GO:0071658, GO:0140105, GO:0030779, GO:0032733, GO:0032693, GO:0043259, GO:0019969, GO:0071612, GO:0032613, GO:0005141, GO:1905571, GO:0004920, GO:0102811, GO:…	ESS247835
lva-miR-10-5p	GO:0043259, GO:0019969, GO:0071612, GO:0032613, GO:0005141, GO:1905571, GO:0004920, GO:0102811, GO:0102967, GO:0102969, GO:0102968, GO:0047088, GO:0009258, GO:0009257, GO:0009256, GO:0050579, GO:0032653, GO:0102068, GO:0050597, GO:0050639, GO:0071658, GO:0140105, GO:0030779, GO:0032733, GO:0032693, GO:0043259, GO:0019969, GO:0071612, GO:0032613, GO:0005141, GO:1905571, GO:0004920, GO:0102811, GO:…	ESS247835
lva-miR-10-5p	GO:0043259, GO:0019969, GO:0071612, GO:0032613, GO:0005141, GO:1905571, GO:0004920, GO:0102811, GO:0102967, GO:0102969, GO:0102968, GO:0047088, GO:0009258, GO:0009257, GO:0009256, GO:0050579, GO:0032653, GO:0102068, GO:0050597, GO:0050639, GO:0071658, GO:0140105, GO:0030779, GO:0032733, GO:0032693, GO:0043259, GO:0019969, GO:0071612, GO:0032613, GO:0005141, GO:1905571, GO:0004920, GO:0102811, GO:…	ESS247835
lva-miR-10-5p	GO:0043259, GO:0019969, GO:0071612, GO:0032613, GO:0005141, GO:1905571, GO:0004920, GO:0102811, GO:0102967, GO:0102969, GO:0102968, GO:0047088, GO:0009258, GO:0009257, GO:0009256, GO:0050579, GO:0032653, GO:0102068, GO:0050597, GO:0050639, GO:0071658, GO:0140105, GO:0030779, GO:0032733, GO:0032693, GO:0043259, GO:0019969, GO:0071612, GO:0032613, GO:0005141, GO:1905571, GO:0004920, GO:0102811, GO:…	ESS247835
lva-miR-10-5p	GO:0043259, GO:0019969, GO:0071612, GO:0032613, GO:0005141, GO:1905571, GO:0004920, GO:0102811, GO:0102967, GO:0102969, GO:0102968, GO:0047088, GO:0009258, GO:0009257, GO:0009256, GO:0050579, GO:0032653, GO:0102068, GO:0050597, GO:0050639, GO:0071658, GO:0140105, GO:0030779, GO:0032733, GO:0032693, GO:0043259, GO:0019969, GO:0071612, GO:0032613, GO:0005141, GO:1905571, GO:0004920, GO:0102811, GO:…	ESS247835
lva-miR-10-5p	GO:0043259, GO:0019969, GO:0071612, GO:0032613, GO:0005141, GO:1905571, GO:0004920, GO:0102811, GO:0102967, GO:0102969, GO:0102968, GO:0047088, GO:0009258, GO:0009257, GO:0009256, GO:0050579, GO:0032653, GO:0102068, GO:0050597, GO:0050639, GO:0071658, GO:0140105, GO:0030779, GO:0032733, GO:0032693, GO:0043259, GO:0019969, GO:0071612, GO:0032613, GO:0005141, GO:1905571, GO:0004920, GO:0102811, GO:…	ESS247835
lva-miR-10-5p	GO:0043259, GO:0019969, GO:0071612, GO:0032613, GO:0005141, GO:1905571, GO:0004920, GO:0102811, GO:0102967, GO:0102969, GO:0102968, GO:0047088, GO:0009258, GO:0009257, GO:0009256, GO:0050579, GO:0032653, GO:0102068, GO:0050597, GO:0050639, GO:0071658, GO:0140105, GO:0030779, GO:0032733, GO:0032693, GO:0043259, GO:0019969, GO:0071612, GO:0032613, GO:0005141, GO:1905571, GO:0004920, GO:0102811, GO:…	ESS247835
lva-miR-10-5p	GO:0043259, GO:0019969, GO:0071612, GO:0032613, GO:0005141, GO:1905571, GO:0004920, GO:0102811, GO:0102967, GO:0102969, GO:0102968, GO:0047088, GO:0009258, GO:0009257, GO:0009256, GO:0050579, GO:0032653, GO:0102068, GO:0050597, GO:0050639, GO:0071658, GO:0140105, GO:0030779, GO:0032733, GO:0032693, GO:0043259, GO:0019969, GO:0071612, GO:0032613, GO:0005141, GO:1905571, GO:0004920, GO:0102811, GO:…	ESS247835
lva-miR-10-5p	GO:0043259, GO:0019969, GO:0071612, GO:0032613, GO:0005141, GO:1905571, GO:0004920, GO:0102811, GO:0102967, GO:0102969, GO:0102968, GO:0047088, GO:0009258, GO:0009257, GO:0009256, GO:0050579, GO:0032653, GO:0102068, GO:0050597, GO:0050639, GO:0071658, GO:0140105, GO:0030779, GO:0032733, GO:0032693, GO:0043259, GO:0019969, GO:0071612, GO:0032613, GO:0005141, GO:1905571, GO:0004920, GO:0102811, GO:…	ESS247835
lva-miR-10-5p	GO:0043259, GO:0019969, GO:0071612, GO:0032613, GO:0005141, GO:1905571, GO:0004920, GO:0102811, GO:0102967, GO:0102969, GO:0102968, GO:0047088, GO:0009258, GO:0009257, GO:0009256, GO:0050579, GO:0032653, GO:0102068, GO:0050597, GO:0050639, GO:0071658, GO:0140105, GO:0030779, GO:0032733, GO:0032693, GO:0043259, GO:0019969, GO:0071612, GO:0032613, GO:0005141, GO:1905571, GO:0004920, GO:0102811, GO:…	ESS247835
lva-miR-10-5p	GO:0043259, GO:0019969, GO:0071612, GO:0032613, GO:0005141, GO:1905571, GO:0004920, GO:0102811, GO:0102967, GO:0102969, GO:0102968, GO:0047088, GO:0009258, GO:0009257, GO:0009256, GO:0050579, GO:0032653, GO:0102068, GO:0050597, GO:0050639, GO:0071658, GO:0140105, GO:0030779, GO:0032733, GO:0032693, GO:0043259, GO:0019969, GO:0071612, GO:0032613, GO:0005141, GO:1905571, GO:0004920, GO:0102811, GO:…	ESS247835
lva-miR-10-5p	GO:0043259, GO:0019969, GO:0071612, GO:0032613, GO:0005141, GO:1905571, GO:0004920, GO:0102811, GO:0102967, GO:0102969, GO:0102968, GO:0047088, GO:0009258, GO:0009257, GO:0009256, GO:0050579, GO:0032653, GO:0102068, GO:0050597, GO:0050639, GO:0071658, GO:0140105, GO:0030779, GO:0032733, GO:0032693, GO:0043259, GO:0019969, GO:0071612, GO:0032613, GO:0005141, GO:1905571, GO:0004920, GO:0102811, GO:…	ESS247835
[truncated: 5,713 more rows]
