# Supplementary material for: A thorough annotation of the krill transcriptome offers new insights for the study of physiological processes
Source: Sci Rep. 2022 Jul 6;12:11415. doi: 10.1038/s41598-022-15320-5 (PMC9259678; doi:10.1038/s41598-022-15320-5)
Supplement: Supplementary file 6 — Supplementary Information 6. [file 41598_2022_15320_MOESM6_ESM.xlsx]

## Sheet: Foglio1
Table S3. RNA-seq sample collection. Samples added to the ones used by Sales et al. (2017) for the previous krill transcriptome version are reported in red. All samples are divided into groups according to the experimental settings: samples from Group 1 represent larval specimens; samples from Group 2 represent adult specimens and were described by Höring et al (2021); samples from Group 3 corres…
SRA	BioProject	Library	Condition	Season	Geographical Area	Developmental Stage	Sex	Tissue	Group	Read Count (Paired-end)
SRR5187773	PRJNA362526	Unstranded	Control CO2 concentration			Larval - Calyptopis			Group 1	38385909
SRR5187772	PRJNA362526	Unstranded	1000 ppm CO2 concentration			Larval - Calyptopis			Group 1	34267574
SRR5187771	PRJNA362526	Unstranded	2000 ppm CO2 concentration			Larval - Calyptopis			Group 1	33325856
SRR5187770	PRJNA362526	Unstranded	Control CO2 concentration			Larval - Furcilia			Group 1	23657239
SRR5187769	PRJNA362526	Unstranded	1000 ppm CO2 concentration			Larval - Furcilia			Group 1	27860321
SRR5187768	PRJNA362526	Unstranded	2000 ppm CO2 concentration			Larval - Furcilia			Group 1	26646680
ERS2955456	PRJEB30084	Stranded		Summer	Lazarev Sea	Adult	Female		Group 2	38973338
ERS2955458	PRJEB30084	Stranded		Summer	Lazarev Sea	Adult	Male		Group 2	40036387
ERS2955460	PRJEB30084	Stranded		Summer	Lazarev Sea	Adult	Female		Group 2	36180551
ERS2955461	PRJEB30084	Stranded		Summer	Lazarev Sea	Adult	Female		Group 2	37512570
ERS2955462	PRJEB30084	Stranded		Summer	Lazarev Sea	Adult	Female		Group 2	37488389
ERS2955457	PRJEB30084	Stranded		Summer	Lazarev Sea	Adult	Male		Group 2	36778624
ERS2955459	PRJEB30084	Stranded		Summer	Lazarev Sea	Adult	Male		Group 2	43989507
ERS2955465	PRJEB30084	Stranded		Winter	Lazarev Sea	Adult	Female		Group 2	40791788
ERS2955466	PRJEB30084	Stranded		Winter	Lazarev Sea	Adult	Male		Group 2	40505265
ERS2955467	PRJEB30084	Stranded		Winter	Lazarev Sea	Adult	Male		Group 2	41020116
ERS2955468	PRJEB30084	Stranded		Winter	Lazarev Sea	Adult	Male		Group 2	38195668
ERS2955463	PRJEB30084	Stranded		Winter	Lazarev Sea	Adult	Female		Group 2	39503660
ERS2955464	PRJEB30084	Stranded		Winter	Lazarev Sea	Adult	Female		Group 2	58539856
ERS2955480	PRJEB30084	Stranded		Summer	South Orkney	Adult	Female		Group 2	40349731
ERS2955481	PRJEB30084	Stranded		Summer	South Orkney	Adult	Female		Group 2	60054485
ERS2955482	PRJEB30084	Stranded		Summer	South Orkney	Adult	Male		Group 2	36305157
ERS2955483	PRJEB30084	Stranded		Summer	South Orkney	Adult	Male		Group 2	42347425
ERS2955484	PRJEB30084	Stranded		Summer	South Orkney	Adult	Male		Group 2	45557750
ERS2955485	PRJEB30084	Stranded		Summer	South Orkney	Adult	Female		Group 2	39717108
ERS2955450	PRJEB30084	Stranded		Winter	Bransfield Strait	Adult	Female		Group 2	52622412
ERS2955451	PRJEB30084	Stranded		Winter	Bransfield Strait	Adult	Male		Group 2	50403572
ERS2955452	PRJEB30084	Stranded		Winter	Bransfield Strait	Adult	Male		Group 2	36228913
ERS2955453	PRJEB30084	Stranded		Winter	Bransfield Strait	Adult	Male		Group 2	87282373
ERS2955454	PRJEB30084	Stranded		Winter	Bransfield Strait	Adult	Female		Group 2	46899150
ERS2955455	PRJEB30084	Stranded		Winter	Bransfield Strait	Adult	Female		Group 2	36153685
ERS2955469	PRJEB30084	Stranded		Summer	South Georgia	Adult	Female		Group 2	56629453
ERS2955470	PRJEB30084	Stranded		Summer	South Georgia	Adult	Male		Group 2	43623444
ERS2955471	PRJEB30084	Stranded		Summer	South Georgia	Adult	Male		Group 2	45689540
ERS2955472	PRJEB30084	Stranded		Summer	South Georgia	Adult	Female		Group 2	38948808
ERS2955473	PRJEB30084	Stranded		Summer	South Georgia	Adult	Male		Group 2	37854162
ERS2955474	PRJEB30084	Stranded		Summer	South Georgia	Adult	Female		Group 2	38438700
ERS2955475	PRJEB30084	Stranded		Winter	South Georgia	Adult	Male		Group 2	132399411
ERS2955476	PRJEB30084	Stranded		Winter	South Georgia	Adult	Male		Group 2	42023475
ERS2955477	PRJEB30084	Stranded		Winter	South Georgia	Adult	Male		Group 2	44913844
ERS2955478	PRJEB30084	Stranded		Winter	South Georgia	Adult	Male		Group 2	42810940
ERS2955479	PRJEB30084	Stranded		Winter	South Georgia	Adult	Male		Group 2	49367733
SRR12042644	PRJNA640244		Low temperature						Group 3	44016153
SRR12042643	PRJNA640244		Low temperature						Group 3	44981041
SRR12042642	PRJNA640244		Low temperature						Group 3	37222334
SRR12042641	PRJNA640244		Mid-temperature						Group 3	47668447
SRR12042640	PRJNA640244		Mid-temperature						Group 3	44057011
SRR12042639	PRJNA640244		Mid-temperature						Group 3	46099573
SRR12042638	PRJNA640244		High temperature						Group 3	44068001
SRR12042637	PRJNA640244		High temperature						Group 3	48255092
SRR12042636	PRJNA640244		High temperature						Group 3	46234315
Krill_Male_sex_a	AAS_4015_AAS_4015_Krill_Gonad_Transriptome*	Unstranded				Adult	Male	Testis and tails	Group 4	8120993
Krill_Male_sex_b	AAS_4015_AAS_4015_Krill_Gonad_Transriptome*	Unstranded				Adult	Male	Testis and tails	Group 4	10465586
Krill_Female_sex_a	AAS_4015_AAS_4015_Krill_Gonad_Transriptome*	Unstranded				Adult	Female	Ovaries and tails	Group 4	29447654
Krill_Female_sex_b	AAS_4015_AAS_4015_Krill_Gonad_Transriptome*	Unstranded				Adult	Female	Ovaries and tails	Group 4	18223515
Krill_Male_tissue_a	AAS_4015_AAS_4015_Krill_Gonad_Transriptome*	Unstranded				Adult	Male	Testis	Group 4	7867804
Krill_Male_tissue_b	AAS_4015_AAS_4015_Krill_Gonad_Transriptome*	Unstranded				Adult	Male	Testis	Group 4	10956251
*Downloadable at https://data.aad.gov.au/metadata/records/fulldisplay/AAS_4015_Krill_Gonad_Transcriptome
